# Supplementary material for: Identifying aging-related genes in mouse hippocampus using gateway nodes
Source: BMC Syst Biol. 2014 May 27;8:62. doi: 10.1186/1752-0509-8-62 (PMC4057599; doi:10.1186/1752-0509-8-62)
Supplement: Additional file 1: Table S1 — Gene Ontology enrichment scores for clusters, including term count, p-value, and up/down enrichment. [file 1752-0509-8-62-S1.xlsx]

## Sheet: supplementalTable1
Cluster	Category	Subcategory	GO Name	Observed	Pval	Enrichment	Pval<0.05	Pval<0.01	Pval<0.005
2	Gene Ontology	catalytic activity	GO:3824	10	0.0437751	up	*
	Gene Ontology	membrane part	GO:44425	6	0.040946	down	*
	Gene Ontology	hydrolase activity	GO:16787	4	0.0183278	up	*
3	Gene Ontology	biological_process	GO:8150	30	0.00685805	up	*	*
	Gene Ontology	cellular process	GO:9987	21	0.0150977	up	*
	Gene Ontology	cytoplasm	GO:5737	10	0.0287911	up	*
	Gene Ontology	protein metabolic process	GO:19538	8	0.0144477	up	*
	Gene Ontology	localization	GO:51179	8	0.0405566	up	*
	Gene Ontology	cell fraction	GO:267	5	0.0335418	up	*
	Gene Ontology	transporter activity	GO:5215	5	0.0335418	up	*
	Gene Ontology	transmembrane transporter activity	GO:22857	5	0.0335418	up	*
	Gene Ontology	apoptosis	GO:6915	3	0.0400561	up	*
	Gene Ontology	cell death	GO:8219	3	0.0400561	up	*
	Gene Ontology	regulation of cell death	GO:10941	3	0.0400561	up	*
	Gene Ontology	programmed cell death	GO:12501	3	0.0400561	up	*
	Gene Ontology	death	GO:16265	3	0.0400561	up	*
	Gene Ontology	intracellular signaling pathway	GO:23034	3	0.0400561	up	*
	Gene Ontology	macromolecular complex	GO:32991	3	0.0400561	up	*
	Gene Ontology	regulation of apoptosis	GO:42981	3	0.0400561	up	*
	Gene Ontology	regulation of programmed cell death	GO:43067	3	0.0400561	up	*
4	Gene Ontology	protein binding	GO:5515	23	0.0437181	down	*
	Gene Ontology	cellular macromolecule metabolic process	GO:44260	19	0.041141	down	*
	Gene Ontology	cytoplasmic part	GO:44444	18	0.0388026	down	*
	Gene Ontology	positive regulation of cellular process	GO:48522	11	0.0450031	down	*
	Gene Ontology	macromolecule biosynthetic process	GO:9059	9	0.0370987	down	*
	Gene Ontology	regulation of biosynthetic process	GO:9889	9	0.0370987	down	*
	Gene Ontology	regulation of cellular biosynthetic process	GO:31326	9	0.0370987	down	*
	Gene Ontology	cellular macromolecule biosynthetic process	GO:34645	9	0.0370987	down	*
	Gene Ontology	regulation of macromolecule metabolic process	GO:60255	9	0.0370987	down	*
	Gene Ontology	transcription	GO:6350	8	0.0142008	down	*
	Gene Ontology	regulation of gene expression	GO:10468	8	0.0142008	down	*
	Gene Ontology	regulation of macromolecule biosynthetic process	GO:10556	8	0.0142008	down	*
	Gene Ontology	regulation of transcription	GO:45449	8	0.0142008	down	*
	Gene Ontology	embryonic development	GO:9790	8	0.0338804	down	*
	Gene Ontology	response to stress	GO:6950	7	0.00592691	up	*	*
	Gene Ontology	positive regulation of developmental process	GO:51094	6	0.0160388	down	*
	Gene Ontology	transcription, DNA-dependent	GO:6351	6	0.0265358	down	*
	Gene Ontology	regulation of transcription, DNA-dependent	GO:6355	6	0.0265358	down	*
	Gene Ontology	RNA biosynthetic process	GO:32774	6	0.0265358	down	*
	Gene Ontology	regulation of RNA metabolic process	GO:51252	6	0.0265358	down	*
	Gene Ontology	intracellular signaling pathway	GO:23034	6	0.0417849	up	*
	Gene Ontology	positive regulation of cell differentiation	GO:45597	5	0.00364798	down	*	*	*
	Gene Ontology	in utero embryonic development	GO:1701	3	0.00916624	down	*	*
	Gene Ontology	regulation of anatomical structure morphogenesis	GO:22603	3	0.0205485	up	*
	Gene Ontology	tissue morphogenesis	GO:48729	3	0.0244013	up	*
5	Gene Ontology	positive regulation of biological process	GO:48518	8	0.0405566	up	*
	Gene Ontology	macromolecular complex	GO:32991	7	0.025195	up	*
	Gene Ontology	mitochondrion	GO:5739	7	0.0350768	down	*
	Gene Ontology	biosynthetic process	GO:9058	5	0.018271	up	*
	Gene Ontology	regulation of biosynthetic process	GO:9889	5	0.018271	up	*
	Gene Ontology	regulation of nucleobase, nucleoside, nucleotide and nucleic acid metabolic process	GO:19219	5	0.018271	up	*
	Gene Ontology	regulation of cellular biosynthetic process	GO:31326	5	0.018271	up	*
	Gene Ontology	cellular biosynthetic process	GO:44249	5	0.018271	up	*
	Gene Ontology	regulation of nitrogen compound metabolic process	GO:51171	5	0.018271	up	*
	Gene Ontology	regulation of macromolecule metabolic process	GO:60255	5	0.018271	up	*
	Gene Ontology	regulation of primary metabolic process	GO:80090	5	0.018271	up	*
	Gene Ontology	nucleic acid metabolic process	GO:90304	5	0.018271	up	*
	Gene Ontology	transcription	GO:6350	4	0.00213903	up	*	*	*
	Gene Ontology	transcription, DNA-dependent	GO:6351	4	0.00213903	up	*	*	*
	Gene Ontology	regulation of transcription, DNA-dependent	GO:6355	4	0.00213903	up	*	*	*
	Gene Ontology	macromolecule biosynthetic process	GO:9059	4	0.00213903	up	*	*	*
	Gene Ontology	gene expression	GO:10467	4	0.00213903	up	*	*	*
	Gene Ontology	regulation of gene expression	GO:10468	4	0.00213903	up	*	*	*
	Gene Ontology	regulation of macromolecule biosynthetic process	GO:10556	4	0.00213903	up	*	*	*
	Gene Ontology	RNA metabolic process	GO:16070	4	0.00213903	up	*	*	*
	Gene Ontology	RNA biosynthetic process	GO:32774	4	0.00213903	up	*	*	*
	Gene Ontology	cellular macromolecule biosynthetic process	GO:34645	4	0.00213903	up	*	*	*
	Gene Ontology	regulation of transcription	GO:45449	4	0.00213903	up	*	*	*
	Gene Ontology	regulation of RNA metabolic process	GO:51252	4	0.00213903	up	*	*	*
	Gene Ontology	positive regulation of molecular function	GO:44093	4	0.030303	up	*
	Gene Ontology	positive regulation of metabolic process	GO:9893	4	0.0427808	up	*
	Gene Ontology	positive regulation of cellular metabolic process	GO:31325	4	0.0427808	up	*
	Gene Ontology	positive regulation of biosynthetic process	GO:9891	3	0.00490195	up	*	*	*
	Gene Ontology	positive regulation of cellular biosynthetic process	GO:31328	3	0.00490195	up	*	*	*
	Gene Ontology	positive regulation of nucleobase, nucleoside, nucleotide and nucleic acid metabolic process	GO:45935	3	0.00490195	up	*	*	*
	Gene Ontology	positive regulation of nitrogen compound metabolic process	GO:51173	3	0.00490195	up	*	*	*
	Gene Ontology	regulation of transcription from RNA polymerase II promoter	GO:6357	3	0.0117647	up	*
	Gene Ontology	transcription from RNA polymerase II promoter	GO:6366	3	0.0117647	up	*
	Gene Ontology	nuclear part	GO:44428	3	0.0117647	up	*
6	Gene Ontology	cellular_component	GO:5575	5	0.047619	down	*
	Gene Ontology	biological_process	GO:8150	5	0.047619	down	*
7	Gene Ontology	biological regulation	GO:65007	24	0.0342147	down	*
	Gene Ontology	regulation of biological process	GO:50789	23	0.0397269	down	*
	Gene Ontology	regulation of multicellular organismal process	GO:51239	10	0.00293547	down	*	*	*
	Gene Ontology	cell proliferation	GO:8283	9	0.0296082	down	*
	Gene Ontology	regulation of cell proliferation	GO:42127	9	0.0296082	down	*
	Gene Ontology	regulation of developmental process	GO:50793	8	0.0265772	down	*
	Gene Ontology	regulation of metabolic process	GO:19222	8	0.0342419	down	*
	Gene Ontology	positive regulation of cell proliferation	GO:8284	5	0.00305289	down	*	*	*
	Gene Ontology	regulation of molecular function	GO:65009	5	0.0176674	down	*
	Gene Ontology	RNA metabolic process	GO:16070	5	0.043709	down	*
	Gene Ontology	regulation of RNA metabolic process	GO:51252	5	0.043709	down	*
	Gene Ontology	organelle part	GO:44422	5	0.0452668	up	*
	Gene Ontology	intracellular organelle part	GO:44446	5	0.0452668	up	*
	Gene Ontology	negative regulation of developmental process	GO:51093	4	0.000645816	down	*	*	*	***
	Gene Ontology	cellular macromolecular complex subunit organization	GO:34621	4	0.0291592	down	*
	Gene Ontology	macromolecular complex subunit organization	GO:43933	4	0.0291592	down	*
	Gene Ontology	regulation of cellular component organization	GO:51128	4	0.0291592	down	*
	Gene Ontology	positive regulation of molecular function	GO:44093	3	0.00459242	down	*	*	*
	Gene Ontology	negative regulation of cell differentiation	GO:45596	3	0.00459242	down	*	*	*
	Gene Ontology	cell projection	GO:42995	3	0.0116898	down	*
	Gene Ontology	positive regulation of transcription, DNA-dependent	GO:45893	3	0.0237971	down	*
	Gene Ontology	positive regulation of transcription from RNA polymerase II promoter	GO:45944	3	0.0237971	down	*
	Gene Ontology	positive regulation of RNA metabolic process	GO:51254	3	0.0237971	down	*
	Gene Ontology	phosphorus metabolic process	GO:6793	3	0.0277633	down	*
	Gene Ontology	phosphate metabolic process	GO:6796	3	0.0277633	down	*
	Gene Ontology	cell cycle	GO:7049	3	0.0277633	down	*
	Gene Ontology	phosphorylation	GO:16310	3	0.0277633	down	*
	Gene Ontology	cell cycle process	GO:22402	3	0.0277633	down	*
	Gene Ontology	tube development	GO:35295	3	0.036969	down	*
	Gene Ontology	cellular response to chemical stimulus	GO:70887	3	0.036969	down	*
	Gene Ontology	epithelial cell proliferation	GO:50673	3	0.0488884	down	*
	Gene Ontology	regulation of epithelial cell proliferation	GO:50678	3	0.0488884	down	*
	Gene Ontology	epithelium development	GO:60429	3	0.0488884	down	*
8	Gene Ontology	metabolic process	GO:8152	17	0.0432279	down	*
	Gene Ontology	cellular metabolic process	GO:44237	15	0.00510079	down	*	*
	Gene Ontology	nucleobase, nucleoside, nucleotide and nucleic acid metabolic process	GO:6139	6	0.0231471	down	*
	Gene Ontology	nitrogen compound metabolic process	GO:6807	6	0.0231471	down	*
	Gene Ontology	cellular nitrogen compound metabolic process	GO:34641	6	0.0231471	down	*
	Gene Ontology	nucleic acid metabolic process	GO:90304	6	0.0231471	down	*
	Gene Ontology	cellular component biogenesis	GO:44085	5	0.019335	down	*
	Gene Ontology	transferase activity	GO:16740	5	0.0414845	down	*
	Gene Ontology	RNA metabolic process	GO:16070	5	0.0450715	down	*
	Gene Ontology	cellular component assembly	GO:22607	4	0.00286442	down	*	*	*
	Gene Ontology	organelle organization	GO:6996	4	0.0250655	down	*
	Gene Ontology	cell adhesion	GO:7155	3	0.00686443	down	*	*
	Gene Ontology	biological adhesion	GO:22610	3	0.00686443	down	*	*
	Gene Ontology	catabolic process	GO:9056	3	0.00873655	down	*	*
	Gene Ontology	cellular catabolic process	GO:44248	3	0.00873655	down	*	*
	Gene Ontology	protein kinase activity	GO:4672	3	0.0232575	down	*
11	Gene Ontology	molecular_function	GO:3674	7	0.0333334		*
	Gene Ontology	binding	GO:5488	7	0.0333334	down	*
	Gene Ontology	protein binding	GO:5515	5	0.0396826	down	*
12	Gene Ontology	response to chemical stimulus	GO:42221	4	0.0284443	up	*
	Gene Ontology	biological_process	GO:8150	21	0.0456802	up	*
17	Gene Ontology	intracellular	GO:5622	4	0.0331933	up	*
	Gene Ontology	cytoplasm	GO:5737	4	0.0331933	up	*
	Gene Ontology	intracellular part	GO:44424	4	0.0331933	up	*
	Gene Ontology	cytoplasmic part	GO:44444	4	0.0331933	up	*
	Gene Ontology	localization	GO:51179	4	0.0445378	up	*
	Gene Ontology	regulation of localization	GO:32879	3	0.00588238	up	*	*
	Gene Ontology	organelle	GO:43226	3	0.00588238	up	*	*
	Gene Ontology	membrane-bounded organelle	GO:43227	3	0.00588238	up	*	*
	Gene Ontology	intracellular organelle	GO:43229	3	0.00588238	up	*	*
	Gene Ontology	intracellular membrane-bounded organelle	GO:43231	3	0.00588238	up	*	*
