# Supplementary material for: Identifying aging-related genes in mouse hippocampus using gateway nodes
Source: BMC Syst Biol. 2014 May 27;8:62. doi: 10.1186/1752-0509-8-62 (PMC4057599; doi:10.1186/1752-0509-8-62)
Supplement: Additional file 2 — The two threshold and p-value filtered correlation networks before clustering. Gene IDs come from GEO Platform GPL81 (Affymetrix Murine Genome U74A Version 2 Array). These can be visualized using any network visualization software GUIS (i.e. Cytoscape) or manipulated in R using the igraph library. [file 1752-0509-8-62-S2.zip]

Archive with 2 entries (2 files):
- mid_p85_100_pval0005.sif
- yng_p85_100_pval0005.sif
