# Supplementary material for: Identifying aging-related genes in mouse hippocampus using gateway nodes
Source: BMC Syst Biol. 2014 May 27;8:62. doi: 10.1186/1752-0509-8-62 (PMC4057599; doi:10.1186/1752-0509-8-62)
Supplement: Additional file 2 — The two threshold and p-value filtered correlation networks before clustering. Gene IDs come from GEO Platform GPL81 (Affymetrix Murine Genome U74A Version 2 Array). These can be visualized using any network visualization software GUIS (i.e. Cytoscape) or manipulated in R using the igraph library. [file 1752-0509-8-62-S2.zip › mid_p85_100_pval0005.sif]

100001_at 0.92 101296_at
100001_at 0.96 101639_r_at
100001_at 0.92 101652_i_at
100001_at 0.97 101691_s_at
100001_at 0.92 160061_at
100001_at 0.93 160769_at
100001_at 0.94 161811_f_at
100001_at 0.93 162479_f_at
100001_at 0.9 92351_at
100001_at 0.9 93050_at
100001_at 0.94 93668_at
100001_at 0.96 94563_at
100001_at 0.91 94728_f_at
100001_at 0.9 95314_at
100001_at 0.94 3_at
100001_at 0.93 3_at
96665_at 0.93 97997_at
96665_at 0.93 RIP1_at
96667_at 0.95 99620_at
96668_at 0.9 97159_at
96669_at 0.9 96904_at
96669_at 0.9 97405_at
96669_at 0.95 98419_at
96669_at 0.93 X57349_5_at
96670_at 0.91 96765_at
96670_at 0.92 99872_s_at
96674_at 0.94 97131_at
96674_at 0.91 97424_at
96675_at 0.91 98766_at
96675_at 0.9 99928_at
96676_at 0.9 96779_f_at
96676_at 0.99 99485_at
101388_at 0.9 161069_at
101388_at 0.94 93394_at
101388_at 0.91 97465_at
96679_at 0.92 99391_at
96680_at 0.92 96709_at
96680_at 0.9 99667_at
96682_at 0.98 96975_at
96684_at 0.93 99330_at
96685_at 0.91 99521_at
96686_i_at 0.92 99951_at
96687_f_at 0.91 97866_at
96688_at 0.96 97312_at
96688_at 0.94 99979_at
101389_at 0.92 160187_at
101389_at 0.92 92879_at
101389_at 0.9 93424_at
101389_at 0.91 96558_at
101389_at 0.9 96909_at
96691_at 0.9 99628_at
96693_at 0.93 97141_s_at
96693_at 0.94 97149_at
96694_at 0.96 97819_at
96694_at 0.91 98070_at
96695_at 0.92 98729_at
96696_at 0.91 96780_at
96696_at 0.92 96822_at
96696_at 0.9 98129_at
96696_at 0.95 99106_at
96698_at 0.9 98404_at
96700_r_at 0.97 97703_at
96701_at 0.91 98037_at
101390_at 0.95 102332_at
101390_at 0.92 102836_at
101390_at 0.91 103460_at
101390_at 0.94 93981_at
101390_at 0.92 94936_at
101390_at 0.9 95424_at
101390_at 0.91 95532_at
101390_at 0.9 97101_at
101390_at 0.93 97338_at
101390_at 0.91 98460_at
96703_at 0.9 96942_at
96703_at 0.9 99161_at
96709_at 0.91 96858_at
96709_at 0.94 99667_at
96711_at 0.93 97532_at
96711_at 0.92 97917_at
96711_at 0.9 98920_g_at
96711_at 0.94 99583_at
96711_at 0.91 99973_s_at
96713_at 0.91 97149_at
96713_at 0.92 99399_at
96716_at 0.93 98078_at
96716_at 0.91 98846_f_at
96716_at 0.91 99038_at
101392_at 0.92 102813_f_at
101392_at 0.96 95682_at
101392_at 0.94 95959_at
101392_at 0.97 98943_at
96717_at 0.91 98330_at
96719_i_at 0.91 96969_at
96719_i_at 0.92 98321_at
96720_f_at 0.9 98804_at
96720_f_at 0.93 99322_at
96722_at 0.92 97731_at
96722_at 0.97 97931_i_at
96722_at 0.93 98023_r_at
96722_at 0.93 98078_at
96722_at 0.9 99038_at
96722_at 0.95 99449_at
96722_at 0.95 99512_at
96724_r_at 0.95 98303_at
96726_at 0.97 97560_at
96726_at 0.94 97849_at
96728_at 0.92 5_at
101393_at 0.92 101501_r_at
101393_at 0.91 103934_at
101393_at 0.91 104469_at
101393_at 0.92 92407_at
101393_at 0.92 93375_at
101393_at 0.93 93426_at
101393_at 0.93 93517_at
101393_at 0.9 95554_at
101393_at 0.96 97937_at
96729_at 0.9 97858_at
96729_at 0.91 98292_at
96729_at 0.96 98800_at
96729_at 0.94 98839_at
96729_at 0.97 98859_at
96729_at 0.91 98873_at
96729_at 0.95 99023_at
96730_at 0.9 99556_s_at
96731_at 0.96 97930_f_at
96731_at 0.91 99532_at
96732_at 0.96 96850_at
96732_at 0.91 98042_at
96732_at 0.91 98950_at
96734_at 0.9 96773_at
96734_at 0.96 97958_at
96734_at 0.95 99053_at
96734_at 0.92 99467_at
96734_at 0.91 99880_at
96735_at 0.9 98341_f_at
96736_at 0.9 98346_at
96737_at 0.9 98456_at
96737_at 0.92 99508_at
96738_at 0.91 99580_s_at
101394_at 0.9 101595_at
101394_at 0.93 101743_f_at
101394_at 0.91 102622_r_at
101394_at 0.93 103076_at
101394_at 0.95 160241_at
101394_at 0.94 161444_f_at
101394_at 0.91 161603_r_at
101394_at 0.9 162124_r_at
101394_at 0.91 94224_s_at
101394_at 0.92 95247_at
101394_at 0.95 98535_at
101394_at 0.93 99542_at
96739_at 0.92 98922_at
96739_at 0.93 99368_at
96743_at 0.93 96783_at
96744_at 0.95 97115_at
96744_at 0.92 98247_at
96744_at 0.9 99647_at
96745_at 0.92 99700_at
96748_i_at 0.9 96964_at
101395_at 0.91 102300_at
101395_at 0.95 160612_at
101395_at 0.92 161771_r_at
101395_at 0.93 93796_at
101395_at 0.93 98288_at
96750_at 0.91 98973_at
96750_at 0.93 99058_at
96750_at 0.92 99938_at
96751_at 0.95 98502_at
96751_at 0.9 98953_at
96751_at 0.92 M_at
96752_at 0.93 97927_at
96753_at 0.95 97965_at
96755_at 0.95 98511_at
96755_at 0.9 99095_at
96755_at 0.94 99481_at
96755_at 0.96 99607_at
96755_at 0.92 99978_s_at
96756_at 0.95 97502_at
96756_at 0.93 97514_at
96756_at 0.91 97528_at
96756_at 0.93 98593_at
96758_s_at 0.94 99594_at
96759_r_at 0.91 99870_at
96759_r_at 0.93 M32599_3_st
101396_at 0.9 101733_at
101396_at 0.92 103012_at
101396_at 0.92 160243_r_at
101396_at 0.91 160770_at
101396_at 0.92 160939_at
101396_at 0.9 161910_at
101396_at 0.94 92897_at
101396_at 0.93 92953_at
101396_at 0.91 93122_at
101396_at 0.98 93186_at
101396_at 0.97 93287_at
101396_at 0.94 94097_at
101396_at 0.97 95316_at
101396_at 0.97 95333_at
101396_at 0.9 96638_at
101396_at 0.91 97529_at
101396_at 0.92 98051_at
101396_at 0.92 98081_at
101396_at 0.94 98368_at
101396_at 0.95 98792_at
101396_at 0.91 99028_at
101396_at 0.92 99419_g_at
101396_at 0.91 99466_at
96760_at 0.96 97502_at
96760_at 0.97 97514_at
96760_at 0.91 98365_at
96760_at 0.91 98593_at
96761_at 0.93 97755_at
96761_at 0.93 97808_at
96761_at 0.92 97944_f_at
96761_at 0.9 98291_at
96761_at 0.93 98471_f_at
96763_at 0.92 97753_at
96763_at 0.92 99531_at
96764_at 0.92 96784_at
96764_at 0.93 98315_at
96764_at 0.91 98882_s_at
96764_at 0.91 99197_at
96764_at 0.96 99884_at
96765_at 0.9 97425_at
96765_at 0.92 99464_at
96766_s_at 0.92 98104_at
96766_s_at 0.9 98593_at
96766_s_at 0.93 98925_at
96768_at 0.91 98036_at
96770_at 0.93 98478_at
101397_at 0.92 103017_at
101397_at 0.9 160282_at
101397_at 0.93 162326_at
101397_at 0.91 162497_r_at
101397_at 0.92 95141_at
101397_at 0.9 97746_f_at
101397_at 0.95 97789_at
96771_at 0.92 97117_at
96771_at 0.92 97293_at
96771_at 0.91 99149_at
96771_at 0.9 99880_at
96772_at 0.9 99805_at
96772_at 0.91 99866_at
96774_at 0.9 97111_at
96774_at 0.95 97421_at
96774_at 0.91 98104_at
96774_at 0.9 98946_at
96774_at 0.94 99182_at
96774_at 0.97 99558_at
96775_at 0.93 96790_f_at
96777_at 0.91 98586_at
96778_at 0.92 98468_r_at
96779_f_at 0.94 97531_at
96779_f_at 0.91 99459_f_at
96779_f_at 0.93 99485_at
96780_at 0.93 98077_at
96780_at 0.94 98124_at
96780_at 0.92 98588_at
96780_at 0.9 99493_at
96781_at 0.91 96938_at
101398_at 0.92 103692_at
101398_at 0.92 103763_at
101398_at 0.91 93205_at
101398_at 0.93 97448_at
101398_at 0.92 98352_r_at
100133_at 0.92 103495_at
100133_at 0.92 104495_f_at
100133_at 0.91 162071_i_at
100133_at 0.9 92906_at
100133_at 0.94 94702_at
100133_at 0.91 95366_at
100133_at 0.91 95539_at
100133_at 0.92 96073_at
100133_at 0.95 96624_r_at
100133_at 0.9 97709_at
100133_at 0.95 X57349_M_at
96782_at 0.92 98547_at
96783_at 0.92 99186_at
96784_at 0.94 98315_at
96784_at 0.9 99826_at
96784_at 0.97 99884_at
96785_at 0.93 97735_at
96785_at 0.94 98077_at
96785_at 0.93 99360_at
96785_at 0.99 99493_at
96786_s_at 0.91 98415_at
96786_s_at 0.96 99461_at
96786_s_at 0.9 99669_at
96787_at 0.93 98883_r_at
96789_i_at 0.9 97382_at
96790_f_at 0.91 98912_at
96792_at 0.95 97896_r_at
96792_at 0.9 99542_at
101399_at 0.92 101538_i_at
101399_at 0.93 101570_at
101399_at 0.92 102424_at
101399_at 0.9 103384_at
101399_at 0.91 103948_at
101399_at 0.94 161185_i_at
101399_at 0.91 162406_f_at
101399_at 0.91 162427_r_at
101399_at 0.94 92606_at
101399_at 0.92 94928_at
101399_at 0.91 96237_at
101399_at 0.93 96550_at
101399_at 0.9 99195_at
101399_at 0.92 3_at
96793_at 0.91 97436_at
96794_at 0.9 99430_at
96795_at 0.92 98480_s_at
96795_at 0.9 X00686_3_at
96796_f_at 0.92 99322_at
96798_r_at 0.92 97247_at
96798_r_at 0.92 97532_at
96798_r_at 0.96 97542_at
96798_r_at 0.97 97768_at
96798_r_at 0.95 97781_at
96798_r_at 0.96 98497_at
96798_r_at 0.96 98518_f_at
96798_r_at 0.9 98599_at
96798_r_at 0.93 99040_at
96798_r_at 0.93 X00686_3_at
96798_r_at 0.93 X00686_M_at
96799_at 0.96 96970_at
96799_at 0.9 99485_at
96801_at 0.93 97339_at
96801_at 0.9 97554_at
96801_at 0.93 97820_at
96802_at 0.9 97689_at
96802_at 0.9 99834_at
96803_at 0.93 96935_at
96803_at 0.94 96967_at
101401_at 0.95 104296_at
101401_at 0.92 104310_at
101401_at 0.92 95410_s_at
101401_at 0.94 96750_at
101401_at 0.91 98498_at
101401_at 0.92 99119_at
96806_at 0.9 97151_at
96806_at 0.92 98324_at
96807_at 0.93 97528_at
96807_at 0.91 97897_at
96807_at 0.91 98127_at
96807_at 0.91 98475_at
96807_at 0.93 98572_at
96808_at 0.92 97311_at
101402_at 0.91 92312_at
96818_at 0.96 97496_f_at
96818_at 0.91 98957_at
96819_at 0.91 97886_at
96819_at 0.94 98606_s_at
96822_at 0.96 98390_at
96822_at 0.91 98906_at
96824_at 0.91 98463_at
96824_at 0.94 98602_at
96825_at 0.95 98515_at
96825_at 0.91 98818_at
96826_at 0.92 99449_at
96827_at 0.92 98963_at
96828_at 0.92 99403_at
96828_at 0.95 99582_at
96828_at 0.96 99974_at
96828_at 0.93 5_at
96831_at 0.93 98590_at
96831_at 0.91 98838_at
101403_at 0.93 99153_at
96833_at 0.93 97760_at
96833_at 0.95 98504_at
96834_at 0.94 97000_s_at
96834_at 0.94 98124_at
96837_at 0.93 97114_at
96838_at 0.91 97282_at
96839_at 0.9 96841_at
96839_at 0.94 97080_at
96839_at 0.91 98763_at
96839_at 0.92 99639_at
96839_at 0.9 99817_at
96841_at 0.93 97934_at
96841_at 0.94 98116_at
96841_at 0.9 99004_r_at
96841_at 0.91 99167_at
96841_at 0.92 99325_at
96841_at 0.92 99349_at
101404_at 0.91 103601_at
101404_at 0.91 104758_at
101404_at 0.91 161527_r_at
101404_at 0.93 161997_f_at
101404_at 0.95 162046_at
101404_at 0.91 162315_f_at
101404_at 0.93 94964_at
101404_at 0.91 99937_at
101404_at 0.91 99938_at
96843_at 0.92 96918_at
96843_at 0.95 97009_f_at
96843_at 0.92 97300_at
96843_at 0.9 97389_at
96843_at 0.94 97568_at
96843_at 0.91 97787_at
96843_at 0.91 98276_at
96843_at 0.92 99426_at
96843_at 0.91 99854_at
96843_at 0.91 99966_at
96845_at 0.92 98142_at
96846_at 0.95 96918_at
96846_at 0.91 96983_at
96846_at 0.92 97147_at
96846_at 0.95 97189_at
96846_at 0.92 97389_at
96846_at 0.94 97568_at
96846_at 0.98 97757_at
96846_at 0.97 98033_at
96846_at 0.92 98112_r_at
96846_at 0.91 98276_at
96846_at 0.9 98281_at
96846_at 0.95 98334_at
96846_at 0.94 98568_at
96846_at 0.94 98726_at
96846_at 0.91 98760_at
96846_at 0.93 98764_at
96846_at 0.94 98924_at
96846_at 0.94 99393_at
96846_at 0.93 99646_at
96846_at 0.97 99854_at
96846_at 0.94 99867_at
96846_at 0.96 99887_at
96846_at 0.94 99980_at
96846_at 0.92 M_at
96847_at 0.93 97841_at
96847_at 0.92 97874_at
96847_at 0.92 99581_at
96848_at 0.9 97152_at
101405_at 0.92 160327_at
101405_at 0.92 161327_f_at
101405_at 0.92 95044_at
101405_at 0.9 96909_at
101405_at 0.93 97477_at
101405_at 0.94 99988_at
96856_at 0.95 99111_at
96857_at 0.95 97048_at
96857_at 0.91 97352_f_at
96857_at 0.92 97526_at
96857_at 0.95 97546_at
96857_at 0.94 97718_at
96857_at 0.9 98590_at
96857_at 0.9 98627_at
96857_at 0.93 98776_at
96857_at 0.96 99507_at
96857_at 0.95 _at
96858_at 0.91 98881_at
96858_at 0.95 99147_at
96859_at 0.9 97559_at
96859_at 0.92 98119_at
96861_at 0.91 97130_at
96861_at 0.93 98072_r_at
96861_at 0.96 98961_at
96862_at 0.96 98020_at
96862_at 0.91 99452_at
96866_at 0.97 97240_g_at
96867_at 0.93 97658_f_at
101406_at 0.95 101471_at
101406_at 0.94 101472_s_at
101406_at 0.94 101539_f_at
101406_at 0.91 101815_at
101406_at 0.91 102788_s_at
101406_at 0.93 102838_at
101406_at 0.92 160216_f_at
101406_at 0.92 160852_at
101406_at 0.92 161125_at
101406_at 0.9 161222_r_at
101406_at 0.91 161360_at
101406_at 0.93 161652_r_at
101406_at 0.96 161661_i_at
101406_at 0.96 161972_r_at
101406_at 0.95 92789_r_at
101406_at 0.94 92959_at
101406_at 0.92 93671_at
101406_at 0.92 93688_at
101406_at 0.9 93890_at
101406_at 0.93 94098_at
101406_at 0.93 96116_at
101406_at 0.92 96533_at
101406_at 0.91 98406_at
101406_at 0.96 98417_at
101406_at 0.92 98582_at
101406_at 0.9 99043_s_at
101406_at 0.95 99417_at
101406_at 0.93 99957_at
96868_at 0.97 97920_at
96868_at 0.92 99545_at
96870_at 0.9 97511_at
96870_at 0.9 97559_at
96870_at 0.92 99586_at
96870_at 0.94 99631_f_at
96870_at 0.94 99642_i_at
96871_at 0.92 99663_g_at
96872_at 0.9 97686_r_at
96872_at 0.91 97924_at
96873_at 0.94 98851_at
96874_g_at 0.91 97096_at
96874_g_at 0.92 97760_at
96874_g_at 0.9 99020_at
96875_r_at 0.91 97322_at
96875_r_at 0.92 97661_at
96875_r_at 0.9 97757_at
96875_r_at 0.9 98034_at
96875_r_at 0.91 98118_at
96875_r_at 0.9 99413_at
96875_r_at 0.91 99646_at
96875_r_at 0.95 99657_at
96876_at 0.91 98790_s_at
96878_at 0.92 98133_at
96878_at 0.9 98151_s_at
96878_at 0.9 99891_at
96878_at 0.94 99960_at
101407_at 0.93 102726_at
101407_at 0.9 103504_at
101407_at 0.95 103959_at
101407_at 0.98 92435_at
101407_at 0.95 93568_i_at
96879_at 0.93 97142_at
96879_at 0.91 97415_at
96882_at 0.91 97258_at
96882_at 0.93 99575_at
96882_at 0.93 99902_at
96883_at 0.92 96943_at
96883_at 0.95 98076_at
96886_at 0.95 97304_at
96886_at 0.95 98455_at
96886_at 0.91 98628_f_at
96888_at 0.92 97951_s_at
96888_at 0.93 99358_at
101408_at 0.92 101457_at
101408_at 0.95 103250_at
101408_at 0.9 161368_r_at
101408_at 0.9 162132_f_at
101408_at 0.92 95440_at
101408_at 0.9 96634_at
101408_at 0.92 97807_at
101408_at 0.94 99365_at
96891_at 0.94 97710_f_at
96891_at 0.91 98932_at
96892_at 0.92 98132_at
96892_at 0.94 98571_s_at
96898_at 0.95 99835_at
96904_at 0.95 99438_at
101409_at 0.9 162456_f_at
101409_at 0.91 95085_r_at
101409_at 0.92 97133_at
101409_at 0.91 97751_f_at
101409_at 0.92 3_at
100134_at 0.91 100359_at
100134_at 0.92 101969_at
100134_at 0.91 104080_at
100134_at 0.93 161588_r_at
100134_at 0.98 93015_at
96905_at 0.9 99016_at
96906_at 0.91 98067_at
96906_at 0.92 98356_at
96906_at 0.91 99566_at
96906_at 0.92 99803_at
96906_at 0.92 3_at
96908_at 0.91 97296_at
96908_at 0.92 97824_at
96908_at 0.91 98139_at
96909_at 0.93 99269_g_at
96909_at 0.91 99490_at
96909_at 0.94 99988_at
96910_at 0.93 98285_at
96910_at 0.9 99082_at
96912_s_at 0.91 99361_at
96912_s_at 0.97 99373_at
96912_s_at 0.92 99843_at
96913_at 0.91 98397_at
101410_at 0.9 160430_at
101410_at 0.91 160576_at
101410_at 0.95 161414_f_at
101410_at 0.92 162206_f_at
101410_at 0.9 96984_at
96917_at 0.9 97274_at
96917_at 0.92 97370_at
96917_at 0.9 97724_at
96917_at 0.92 98339_at
96917_at 0.91 99077_at
96917_at 0.93 99626_i_at
96917_at 0.91 99901_at
96917_at 0.91 X00686_3_at
96918_at 0.92 96983_at
96918_at 0.98 97189_at
96918_at 0.97 97300_at
96918_at 0.94 97389_at
96918_at 0.99 97568_at
96918_at 0.94 97757_at
96918_at 0.92 98033_at
96918_at 0.9 98112_r_at
96918_at 0.91 98276_at
96918_at 0.92 98281_at
96918_at 0.9 98326_f_at
96918_at 0.97 98334_at
96918_at 0.91 98432_at
96918_at 0.94 98568_at
96918_at 0.97 98774_at
96918_at 0.9 98785_at
96918_at 0.96 98902_at
96918_at 0.93 98924_at
96918_at 0.94 98971_at
96918_at 0.95 99348_r_at
96918_at 0.91 99393_at
96918_at 0.93 99646_at
96918_at 0.97 99854_at
96918_at 0.96 99867_at
96918_at 0.95 99876_at
96918_at 0.96 99887_at
96918_at 0.9 99966_at
96918_at 0.91 99980_at
96919_at 0.91 97559_at
96919_at 0.93 97696_r_at
96919_at 0.91 98085_f_at
96919_at 0.92 99631_f_at
96919_at 0.91 99660_f_at
96919_at 0.91 M32599_3_at
96919_at 0.91 M32599_5_at
96919_at 0.92 M32599_M_at
96919_at 0.91 MURINE_B2_at
96921_at 0.9 97832_at
96924_at 0.94 97366_at
96924_at 0.93 97424_at
96924_at 0.97 99664_at
96926_at 0.91 97184_at
96926_at 0.9 97925_at
96926_at 0.91 98618_at
96929_at 0.91 97542_at
101412_at 0.91 101954_at
101412_at 0.91 101977_at
101412_at 0.91 160142_at
101412_at 0.91 160657_at
101412_at 0.91 95152_g_at
96930_at 0.96 98341_f_at
96934_at 0.9 96985_at
96934_at 0.9 97665_i_at
96935_at 0.9 98878_r_at
96937_at 0.92 98356_at
96939_at 0.91 98500_at
101413_at 0.91 102088_at
101413_at 0.96 103790_at
101413_at 0.95 104679_at
101413_at 0.9 161078_at
101413_at 0.91 161257_r_at
101413_at 0.94 161687_r_at
101413_at 0.9 162041_f_at
101413_at 0.93 162093_at
101413_at 0.92 95545_at
101413_at 0.93 95595_at
101413_at 0.91 95863_at
101413_at 0.93 98292_at
101413_at 0.92 98839_at
96941_at 0.91 96970_at
96941_at 0.92 97175_at
96941_at 0.9 98120_at
96941_at 0.91 98547_at
96941_at 0.94 99128_at
96942_at 0.91 99161_at
96943_at 0.94 97296_at
96943_at 0.9 97542_at
96943_at 0.91 97867_at
96943_at 0.96 98076_at
96943_at 0.93 98599_at
96943_at 0.92 99166_at
96943_at 0.93 99593_at
96943_at 0.96 99599_s_at
96946_at 0.94 97098_at
96947_at 0.92 98934_at
96949_at 0.93 97435_at
96950_at 0.92 97667_at
96950_at 0.96 98169_s_at
96951_at 0.91 97863_at
101414_at 0.91 103048_at
101414_at 0.93 92931_at
101414_at 0.91 96770_at
101414_at 0.91 96785_at
101414_at 0.96 96998_at
101414_at 0.9 98077_at
101414_at 0.92 99493_at
96954_at 0.9 99897_at
96956_at 0.94 98606_s_at
96957_at 0.94 97055_s_at
96957_at 0.91 97383_at
96957_at 0.93 97698_at
96957_at 0.93 98291_at
96958_at 0.93 97008_f_at
96958_at 0.9 97288_at
96958_at 0.91 97317_at
96958_at 0.98 97678_r_at
96958_at 0.93 97720_at
96958_at 0.91 98583_at
96958_at 0.98 99059_at
96958_at 0.92 99867_at
96958_at 0.93 99942_s_at
96959_at 0.93 99536_at
101415_i_at 0.94 94765_at
96963_s_at 0.95 98996_at
96963_s_at 0.9 99804_at
96964_at 0.92 97390_at
96964_at 0.91 3_at
96965_at 0.94 97769_at
96965_at 0.9 98304_at
96965_at 0.91 98459_at
96965_at 0.91 98624_at
96965_at 0.97 99197_at
96965_at 0.98 99585_at
96967_at 0.93 97295_at
96968_at 0.9 97759_at
96969_at 0.94 97743_at
96969_at 0.92 98321_at
96970_at 0.94 98380_at
96972_f_at 0.91 97283_at
101416_f_at 0.91 104696_at
101416_f_at 0.93 93259_at
101416_f_at 0.91 97529_at
101416_f_at 0.92 97572_at
101416_f_at 0.9 99028_at
101416_f_at 0.92 M_at
96973_f_at 0.91 98283_at
96973_f_at 0.96 98305_at
96973_f_at 0.93 98479_f_at
96973_f_at 0.94 98490_at
96973_f_at 0.95 98800_at
96973_f_at 0.91 98851_at
96973_f_at 0.97 99357_at
96973_f_at 0.91 99501_at
96974_at 0.95 98921_at
96975_at 0.93 99865_at
96976_f_at 0.94 97427_at
96976_f_at 0.93 98519_r_at
96976_f_at 0.95 99407_at
96976_f_at 0.94 99488_at
96977_at 0.92 98400_at
96977_at 0.9 99399_at
96979_at 0.92 98780_at
96980_at 0.94 97048_at
96980_at 0.91 97680_at
96980_at 0.93 97730_at
96980_at 0.93 98776_at
96980_at 0.91 99067_at
96980_at 0.94 99074_at
96980_at 0.98 99849_at
96980_at 0.9 _at
96981_at 0.92 98595_at
96981_at 0.9 98948_at
96981_at 0.9 99462_at
96982_g_at 0.91 97196_at
96982_g_at 0.93 97769_at
96982_g_at 0.92 97890_at
96982_g_at 0.9 98507_at
96982_g_at 0.91 99326_at
96982_g_at 0.96 99412_at
96982_g_at 0.91 99990_at
101417_at 0.95 101618_r_at
101417_at 0.93 101702_at
101417_at 0.95 102706_i_at
101417_at 0.94 102932_at
101417_at 0.94 103632_at
101417_at 0.91 104325_at
101417_at 0.91 160300_at
101417_at 0.9 160918_at
101417_at 0.94 161544_r_at
101417_at 0.97 161794_i_at
101417_at 0.93 162296_at
101417_at 0.91 162410_s_at
101417_at 0.91 92324_at
101417_at 0.93 92512_g_at
101417_at 0.94 95113_at
101417_at 0.92 97729_at
96983_at 0.96 97009_f_at
96983_at 0.9 97189_at
96983_at 0.9 97288_at
96983_at 0.94 97300_at
96983_at 0.94 97568_at
96983_at 0.91 97598_at
96983_at 0.92 98112_r_at
96983_at 0.97 98276_at
96983_at 0.93 98318_at
96983_at 0.91 98568_at
96983_at 0.91 98971_at
96983_at 0.91 99393_at
96983_at 0.93 99854_at
96983_at 0.95 99966_at
96983_at 0.96 99980_at
96984_at 0.91 97755_at
96985_at 0.92 97665_i_at
96986_at 0.9 98010_at
96987_at 0.95 99478_at
96993_at 0.91 99882_at
96994_at 0.94 97717_at
96994_at 0.93 97751_f_at
96994_at 0.94 99389_at
96995_at 0.95 97830_at
96995_at 0.9 99355_r_at
96995_at 0.92 99548_at
96996_at 0.95 98366_at
101419_at 0.91 160957_at
101419_at 0.9 161739_r_at
101419_at 0.99 99576_at
96997_at 0.9 97327_at
96998_at 0.9 97490_at
96999_at 0.92 97235_f_at
96999_at 0.95 99530_at
97000_s_at 0.93 97770_s_at
97000_s_at 0.91 98124_at
97000_s_at 0.94 99095_at
97001_r_at 0.9 97956_g_at
97001_r_at 0.9 98762_f_at
97004_at 0.94 98459_at
97004_at 0.91 99585_at
97005_at 0.91 97802_at
97005_at 0.96 98094_f_at
97005_at 0.9 98467_at
97005_at 0.91 99419_g_at
97006_s_at 0.96 99346_at
97006_s_at 0.96 99668_at
97006_s_at 0.9 5_at
101420_at 0.95 161619_f_at
101420_at 0.93 162376_r_at
101420_at 0.93 94206_at
101420_at 0.9 95105_at
97007_at 0.91 97133_at
97008_f_at 0.93 97288_at
97008_f_at 0.92 97678_r_at
97008_f_at 0.94 98583_at
97008_f_at 0.9 98902_at
97008_f_at 0.91 98971_at
97008_f_at 0.94 99059_at
97008_f_at 0.9 99867_at
97009_f_at 0.91 97568_at
97009_f_at 0.91 97598_at
97009_f_at 0.9 98112_r_at
97009_f_at 0.96 98276_at
97009_f_at 0.9 99474_at
97009_f_at 0.93 99854_at
97009_f_at 0.93 99927_at
97009_f_at 0.93 99966_at
97009_f_at 0.97 99980_at
97010_at 0.95 97950_at
97012_f_at 0.9 98633_at
97012_f_at 0.97 99139_at
97012_f_at 0.95 99179_at
97013_f_at 0.91 97406_at
97013_f_at 0.91 99497_at
97017_f_at 0.96 98609_at
97048_at 0.91 97317_at
97048_at 0.93 97352_f_at
97048_at 0.95 97546_at
97048_at 0.93 97680_at
97048_at 0.92 97730_at
97048_at 0.9 98079_at
97048_at 0.93 98590_at
97048_at 0.93 98627_at
97048_at 0.98 98776_at
97048_at 0.9 99055_at
97048_at 0.9 99067_at
97048_at 0.94 99074_at
97048_at 0.97 99507_at
97048_at 0.95 99849_at
97048_at 0.97 _at
97049_at 0.9 99327_at
101421_at 0.91 95427_at
100136_at 0.96 100367_g_at
100136_at 0.96 101126_r_at
100136_at 0.95 101235_f_at
100136_at 0.91 102722_g_at
100136_at 0.93 102896_at
100136_at 0.9 160840_at
100136_at 0.9 160886_i_at
100136_at 0.91 161173_f_at
100136_at 0.91 161246_at
100136_at 0.96 161643_i_at
100136_at 0.98 161686_i_at
100136_at 0.92 161774_f_at
100136_at 0.96 161876_r_at
100136_at 0.9 161991_at
100136_at 0.91 162491_f_at
100136_at 0.94 92340_at
100136_at 0.93 92601_at
100136_at 0.96 92970_at
100136_at 0.94 93037_i_at
100136_at 0.93 93094_at
100136_at 0.91 93194_at
100136_at 0.94 93213_at
100136_at 0.93 93439_f_at
100136_at 0.92 93638_s_at
100136_at 0.91 93775_at
100136_at 0.91 93785_at
100136_at 0.96 94271_at
100136_at 0.9 96203_at
100136_at 0.92 96868_at
100136_at 0.91 96958_at
100136_at 0.98 97008_f_at
100136_at 0.92 97288_at
100136_at 0.9 97678_r_at
100136_at 0.94 98583_at
100136_at 0.91 99059_at
97053_at 0.91 97234_at
97053_at 0.93 97261_at
97053_at 0.93 99099_at
97053_at 0.91 99406_at
97055_s_at 0.94 98373_at
97060_at 0.93 98990_at
97061_g_at 0.92 98132_at
97061_g_at 0.9 98545_at
97061_g_at 0.91 99497_at
97073_at 0.95 97826_at
97073_at 0.91 98305_at
97077_f_at 0.95 97153_at
97077_f_at 0.91 97660_s_at
97077_f_at 0.91 98472_at
97077_f_at 0.9 99347_f_at
97077_f_at 0.93 99421_at
97082_at 0.91 99559_at
101422_at 0.95 102102_at
101422_at 0.93 95712_at
101422_at 0.96 97373_at
101422_at 0.9 98805_at
97084_at 0.92 98278_at
97085_at 0.94 97792_at
97086_i_at 0.92 97516_at
97087_f_at 0.95 99829_at
97088_at 0.91 99171_at
97089_at 0.92 97722_at
97091_at 0.95 97750_at
97092_at 0.93 97382_at
97092_at 0.92 97691_at
97092_at 0.92 98294_at
101423_at 0.92 101572_f_at
101423_at 0.93 102568_at
101423_at 0.91 102949_g_at
101423_at 0.92 102950_at
101423_at 0.92 103271_at
101423_at 0.9 103494_at
101423_at 0.91 103521_r_at
101423_at 0.9 103826_at
101423_at 0.92 104221_at
101423_at 0.92 161132_at
101423_at 0.95 161365_r_at
101423_at 0.91 161952_r_at
101423_at 0.9 162024_at
101423_at 0.9 162460_f_at
101423_at 0.92 162488_at
101423_at 0.9 162495_r_at
101423_at 0.9 93585_at
101423_at 0.92 93884_at
101423_at 0.93 94539_f_at
101423_at 0.92 95297_at
101423_at 0.92 96597_at
101423_at 0.95 99413_at
101423_at 0.9 99854_at
101423_at 0.91 99867_at
97095_at 0.91 98727_at
97095_at 0.94 98781_at
97095_at 0.97 98821_at
97095_at 0.96 99457_at
97095_at 0.97 5_at
97096_at 0.9 98369_f_at
97097_at 0.92 97976_at
97097_at 0.92 97989_at
97097_at 0.9 99799_at
97099_at 0.96 97690_at
97100_at 0.95 98153_at
97100_at 0.91 98483_at
97100_at 0.91 98915_at
97100_at 0.91 99831_at
97103_at 0.9 97686_r_at
97103_at 0.91 99035_at
97103_at 0.9 99889_at
101424_at 0.91 103041_at
101424_at 0.91 160158_at
101424_at 0.9 161761_r_at
101424_at 0.95 162086_r_at
101424_at 0.94 92370_at
101424_at 0.9 92825_at
101424_at 0.99 93122_at
101424_at 0.9 93445_at
101424_at 0.91 94775_at
101424_at 0.91 95316_at
101424_at 0.91 95465_s_at
101424_at 0.91 95799_s_at
101424_at 0.91 95997_at
101424_at 0.93 96119_s_at
101424_at 0.92 96339_at
101424_at 0.9 97010_at
101424_at 0.93 97529_at
101424_at 0.96 97572_at
101424_at 0.96 M_at
97104_g_at 0.9 99984_at
97106_at 0.9 97261_at
97106_at 0.95 98277_at
97106_at 0.96 98282_at
97106_at 0.96 98398_s_at
97106_at 0.91 98779_at
97106_at 0.92 99355_r_at
97106_at 0.92 99430_at
97106_at 0.97 5_st
97107_at 0.9 98308_at
97107_at 0.91 99675_at
97107_at 0.97 99936_at
97110_at 0.94 97943_at
97111_at 0.92 98013_at
97111_at 0.94 98946_at
97111_at 0.93 99558_at
97112_at 0.91 98818_at
97113_at 0.92 97333_at
97113_at 0.9 97697_at
101425_at 0.91 103245_at
101425_at 0.91 161029_at
101425_at 0.9 162200_r_at
101425_at 0.94 93393_at
101425_at 0.9 93893_f_at
101425_at 0.9 94087_at
101425_at 0.9 97694_at
101425_at 0.93 99911_at
97114_at 0.9 98395_at
97115_at 0.91 98247_at
97115_at 0.9 98298_at
97116_at 0.95 98354_at
97116_at 0.91 98945_at
97116_at 0.94 99873_at
97119_at 0.9 97678_r_at
97119_at 0.92 99059_at
97119_at 0.91 99071_at
97119_at 0.94 99444_at
97119_at 0.91 M12481_M_st
97120_at 0.91 98635_at
97121_at 0.93 97717_at
97121_at 0.94 99376_at
97122_at 0.91 98049_at
97123_at 0.9 99098_at
101426_at 0.95 101585_at
101426_at 0.93 101800_at
101426_at 0.91 101887_at
101426_at 0.91 102207_at
101426_at 0.92 102217_at
101426_at 0.94 102556_at
101426_at 0.92 102907_at
101426_at 0.94 102967_at
101426_at 0.95 103355_at
101426_at 0.93 103548_at
101426_at 0.94 103860_at
101426_at 0.93 103964_at
101426_at 0.94 104283_at
101426_at 0.91 104350_at
101426_at 0.92 104719_at
101426_at 0.92 160253_at
101426_at 0.91 160520_at
101426_at 0.93 161574_r_at
101426_at 0.92 161667_r_at
101426_at 0.95 92379_f_at
101426_at 0.91 92787_at
101426_at 0.93 92806_at
101426_at 0.95 93026_at
101426_at 0.92 93064_at
101426_at 0.91 93240_f_at
101426_at 0.91 93563_s_at
101426_at 0.94 93801_at
101426_at 0.93 94309_g_at
101426_at 0.93 94402_r_at
101426_at 0.92 94505_at
101426_at 0.9 95082_at
101426_at 0.92 95493_at
101426_at 0.92 95756_at
101426_at 0.91 96049_at
101426_at 0.91 96122_at
101426_at 0.92 96526_at
101426_at 0.9 97764_at
101426_at 0.9 98045_s_at
101426_at 0.92 98423_at
101426_at 0.91 99549_at
97125_f_at 0.91 97330_at
97126_at 0.91 97970_at
97127_f_at 0.9 98033_at
97127_f_at 0.91 98439_at
97127_f_at 0.97 98726_at
97127_f_at 0.91 99627_r_at
97127_f_at 0.95 99804_at
97127_f_at 0.94 99907_at
97128_at 0.92 97574_f_at
97129_at 0.91 99954_at
97130_at 0.96 98376_at
97131_at 0.98 97424_at
97131_at 0.91 97809_at
97132_at 0.91 98398_s_at
97132_at 0.94 98459_at
97132_at 0.93 99895_at
97133_at 0.97 97751_f_at
101428_at 0.95 101909_f_at
101428_at 0.9 102648_at
101428_at 0.95 102785_at
101428_at 0.91 104233_at
101428_at 0.91 160954_at
101428_at 0.93 161053_at
101428_at 0.95 161193_r_at
101428_at 0.91 161306_r_at
101428_at 0.91 161531_r_at
101428_at 0.92 161554_r_at
101428_at 0.92 161569_f_at
101428_at 0.92 161662_f_at
101428_at 0.96 161675_f_at
101428_at 0.95 161896_at
101428_at 0.94 161924_f_at
101428_at 0.96 161954_r_at
101428_at 0.91 162425_f_at
101428_at 0.96 92684_at
101428_at 0.93 93704_at
101428_at 0.93 94697_at
101428_at 0.94 95968_at
101428_at 0.95 96162_at
101428_at 0.94 96394_at
101428_at 0.92 96719_i_at
101428_at 0.93 96729_at
101428_at 0.92 96969_at
101428_at 0.93 97073_at
101428_at 0.95 98305_at
97135_at 0.92 97893_at
97136_at 0.9 98781_at
97137_at 0.96 99363_at
97139_at 0.91 97187_at
97140_at 0.91 98022_at
97141_s_at 0.9 97149_at
97141_s_at 0.91 97247_at
97141_s_at 0.92 98021_at
97142_at 0.91 99844_at
97143_at 0.91 98958_at
101429_at 0.91 101893_r_at
101429_at 0.94 102140_at
101429_at 0.94 102857_at
101429_at 0.93 104355_at
101429_at 0.91 104758_at
101429_at 0.91 160216_f_at
101429_at 0.9 160604_at
101429_at 0.91 160702_at
101429_at 0.92 161322_r_at
101429_at 0.95 161527_r_at
101429_at 0.92 161585_at
101429_at 0.97 161848_r_at
101429_at 0.92 162090_i_at
101429_at 0.97 162217_r_at
101429_at 0.92 92902_at
101429_at 0.9 92916_at
101429_at 0.93 93890_at
101429_at 0.93 94921_i_at
101429_at 0.95 95043_at
101429_at 0.92 96528_at
101429_at 0.91 97766_at
101429_at 0.93 98302_at
101429_at 0.9 98802_at
101429_at 0.94 99551_f_at
101429_at 0.91 99778_at
101429_at 0.92 99957_at
101429_at 0.94 99958_at
97144_at 0.94 99093_at
97145_at 0.9 99618_at
97145_at 0.91 5_st
97146_g_at 0.96 99195_at
97146_g_at 0.93 99198_at
97146_g_at 0.92 3_at
97147_at 0.9 97389_at
97147_at 0.92 97541_f_at
97147_at 0.93 97757_at
97147_at 0.9 98034_at
97147_at 0.92 98112_r_at
97147_at 0.91 98276_at
97147_at 0.91 98484_at
97147_at 0.97 98760_at
97147_at 0.91 99393_at
97149_at 0.91 97667_at
97149_at 0.91 99042_s_at
97149_at 0.92 99099_at
97150_at 0.95 97529_at
97150_at 0.93 M_at
97151_at 0.93 97184_at
97151_at 0.94 97341_at
97151_at 0.95 98324_at
97151_at 0.93 98379_r_at
97151_at 0.93 98479_f_at
97151_at 0.91 98828_at
97151_at 0.94 98979_at
97151_at 0.9 99840_at
97152_at 0.93 98559_at
97152_at 0.9 98780_at
97153_at 0.91 98815_at
97153_at 0.95 99421_at
97153_at 0.9 99869_at
101430_at 0.92 101831_at
101430_at 0.91 102280_at
101430_at 0.92 103589_at
101430_at 0.95 104727_at
101430_at 0.92 161177_f_at
101430_at 0.95 94252_at
101430_at 0.94 94458_at
101430_at 0.9 97382_at
97154_f_at 0.9 97940_at
97154_f_at 0.9 98405_at
97154_f_at 0.9 98614_at
97154_f_at 0.97 98808_at
97154_f_at 0.91 99440_at
97154_f_at 0.9 99875_at
97157_at 0.95 98107_at
97157_at 0.92 98530_at
97157_at 0.92 98891_at
97158_at 0.91 97247_at
97158_at 0.91 97370_at
97158_at 0.96 97781_at
97158_at 0.92 98051_at
97158_at 0.9 98368_at
97158_at 0.97 98480_s_at
97158_at 0.92 X00686_3_at
97160_at 0.93 97474_r_at
97161_at 0.93 98299_s_at
97161_at 0.91 99172_at
97161_at 0.97 99645_at
97162_at 0.94 98087_at
97162_at 0.9 99659_r_at
97163_g_at 0.9 97229_at
97163_g_at 0.93 97452_at
97163_g_at 0.9 97554_at
97163_g_at 0.96 98099_at
97163_g_at 0.94 99598_g_at
101431_at 0.91 101632_at
101431_at 0.98 101689_at
101431_at 0.92 101707_at
101431_at 0.96 102253_at
101431_at 0.91 102556_at
101431_at 0.96 102763_at
101431_at 0.95 103409_at
101431_at 0.9 103739_at
101431_at 0.9 103761_at
101431_at 0.92 103860_at
101431_at 0.92 104153_at
101431_at 0.94 104169_at
101431_at 0.91 104300_at
101431_at 0.98 104519_at
101431_at 0.91 104716_at
101431_at 0.91 160246_at
101431_at 0.9 160520_at
101431_at 0.92 160564_at
101431_at 0.92 160645_at
101431_at 0.9 160652_at
101431_at 0.97 160977_at
101431_at 0.97 161183_at
101431_at 0.91 161229_at
101431_at 0.91 161233_at
101431_at 0.95 161515_i_at
101431_at 0.9 161667_r_at
101431_at 0.95 161742_r_at
101431_at 0.95 161937_r_at
101431_at 0.93 162140_i_at
101431_at 0.97 162302_f_at
101431_at 0.92 162373_r_at
101431_at 0.94 162473_r_at
101431_at 0.93 92224_at
101431_at 0.93 92366_at
101431_at 0.91 92558_at
101431_at 0.92 92737_at
101431_at 0.93 92806_at
101431_at 0.92 93038_f_at
101431_at 0.92 93203_f_at
101431_at 0.97 93330_at
101431_at 0.92 93332_at
101431_at 0.94 93563_s_at
101431_at 0.94 93801_at
101431_at 0.91 94198_at
101431_at 0.91 94351_r_at
101431_at 0.93 94561_at
101431_at 0.9 94624_at
101431_at 0.98 94657_at
101431_at 0.91 94978_at
101431_at 0.93 95033_at
101431_at 0.93 95052_at
101431_at 0.9 95287_at
101431_at 0.91 95350_at
101431_at 0.9 95425_at
101431_at 0.96 95471_at
101431_at 0.96 95546_g_at
101431_at 0.9 95799_s_at
101431_at 0.9 96049_at
101431_at 0.93 96169_at
101431_at 0.94 96408_at
101431_at 0.94 96492_at
101431_at 0.94 96599_at
101431_at 0.93 96643_at
101431_at 0.91 97048_at
101431_at 0.92 97352_f_at
101431_at 0.94 97473_at
101431_at 0.91 97507_at
101431_at 0.92 97519_at
101431_at 0.93 97546_at
101431_at 0.92 97748_at
101431_at 0.97 97825_at
101431_at 0.91 97932_f_at
101431_at 0.91 97990_at
101431_at 0.91 98045_s_at
101431_at 0.91 98079_at
101431_at 0.91 98600_at
101431_at 0.9 98623_g_at
101431_at 0.96 98627_at
101431_at 0.92 98776_at
101431_at 0.91 99074_at
101431_at 0.91 99112_at
101431_at 0.93 99152_at
101431_at 0.94 99507_at
101431_at 0.96 _at
97164_at 0.96 99556_s_at
97165_r_at 0.91 99916_at
97166_at 0.93 99589_f_at
97168_at 0.93 98838_at
97169_f_at 0.91 99437_at
97170_at 0.93 97685_at
97170_at 0.91 M_at
97171_f_at 0.95 99962_at
97172_s_at 0.9 99579_at
97173_f_at 0.96 97773_at
101432_at 0.9 101945_g_at
101432_at 0.92 103550_at
101432_at 0.9 103791_at
101432_at 0.95 92644_s_at
101432_at 0.9 93446_at
101432_at 0.97 95947_at
101432_at 0.93 96287_at
101432_at 0.92 97097_at
97174_r_at 0.91 99163_at
97175_at 0.91 99949_at
97179_at 0.91 97703_at
97179_at 0.95 98996_at
97179_at 0.93 99374_at
97180_f_at 0.94 98035_g_at
97181_f_at 0.96 98019_at
97181_f_at 0.92 98151_s_at
97182_at 0.91 98468_r_at
97184_at 0.97 97341_at
97184_at 0.91 97666_r_at
97184_at 0.9 98000_at
97184_at 0.91 98379_r_at
97184_at 0.92 98828_at
97184_at 0.95 98979_at
97184_at 0.91 99047_at
97184_at 0.91 99411_at
101433_at 0.91 161272_f_at
97185_at 0.92 98168_at
97187_at 0.93 3_st
97189_at 0.93 97300_at
97189_at 0.91 97389_at
97189_at 0.9 97413_at
97189_at 0.97 97568_at
97189_at 0.97 97757_at
97189_at 0.9 98033_at
97189_at 0.93 98112_r_at
97189_at 0.91 98281_at
97189_at 0.9 98326_f_at
97189_at 0.96 98334_at
97189_at 0.9 98363_at
97189_at 0.9 98432_at
97189_at 0.96 98568_at
97189_at 0.91 98726_at
97189_at 0.97 98774_at
97189_at 0.9 98785_at
97189_at 0.9 98811_at
97189_at 0.96 98924_at
97189_at 0.91 99062_at
97189_at 0.97 99348_r_at
97189_at 0.95 99393_at
97189_at 0.96 99646_at
97189_at 0.93 99854_at
97189_at 0.91 99867_at
97189_at 0.92 99876_at
97189_at 0.99 99887_at
97191_at 0.91 M_at
97191_at 0.91 5_at
97192_at 0.93 99881_at
97193_at 0.91 97268_i_at
97193_at 0.91 97819_at
97194_at 0.93 98625_s_at
101435_at 0.94 98473_at
97196_at 0.92 97890_at
97196_at 0.9 97901_at
97196_at 0.9 98507_at
97198_at 0.92 98500_at
97198_at 0.91 98624_at
97198_at 0.93 99579_at
97198_at 0.92 99811_at
97199_at 0.91 99497_at
97199_at 0.91 99831_at
97200_f_at 0.91 98521_at
97200_f_at 0.91 98593_at
97200_f_at 0.9 99164_at
97201_s_at 0.95 97966_at
97203_at 0.9 97392_at
97203_at 0.93 98155_r_at
97205_at 0.98 97220_at
97205_at 0.93 97255_at
97205_at 0.94 99922_at
101436_at 0.92 101703_at
101436_at 0.96 102722_g_at
101436_at 0.95 160133_at
101436_at 0.95 160840_at
101436_at 0.9 161246_at
101436_at 0.97 92566_at
101436_at 0.94 93213_at
101436_at 0.92 93439_f_at
101436_at 0.97 93638_s_at
101436_at 0.93 93934_at
101436_at 0.93 98994_at
101436_at 0.9 99473_at
97206_at 0.91 99021_at
97207_f_at 0.91 97253_at
97211_at 0.9 98593_at
97213_at 0.91 97980_at
97213_at 0.94 99190_at
97217_at 0.96 97369_g_at
97217_at 0.92 97792_at
97217_at 0.9 99435_at
97220_at 0.91 97255_at
97222_at 0.93 99114_r_at
97222_at 0.9 99649_at
101437_at 0.93 102777_at
101437_at 0.93 103494_at
101437_at 0.91 161565_r_at
101437_at 0.91 94397_at
101437_at 0.9 94539_f_at
101437_at 0.9 94778_at
101437_at 0.9 96566_at
101437_at 0.93 96895_at
97224_at 0.94 97846_at
97224_at 0.91 99523_at
97226_at 0.92 97354_at
97227_at 0.9 99802_at
97228_at 0.9 98358_at
97228_at 0.92 98416_at
97229_at 0.93 97452_at
97229_at 0.92 98925_at
97232_at 0.92 97441_at
97232_at 0.91 98007_at
97232_at 0.9 98549_at
97232_at 0.94 99469_at
97234_at 0.9 97864_at
97234_at 0.93 99099_at
97234_at 0.95 99651_at
97234_at 0.92 X00686_5_at
97235_f_at 0.91 97693_at
97235_f_at 0.94 98041_at
97235_f_at 0.91 98553_at
97235_f_at 0.96 98860_at
97235_f_at 0.91 99323_at
97235_f_at 0.9 99516_at
97236_r_at 0.91 97426_at
97237_at 0.96 98523_at
101439_at 0.96 102933_at
101439_at 0.92 104449_at
101439_at 0.98 160748_at
101439_at 0.9 92839_f_at
101439_at 0.95 93367_at
101439_at 0.9 97359_at
101439_at 0.96 97462_at
97238_at 0.93 97762_f_at
97238_at 0.9 98632_at
97238_at 0.94 98841_at
97240_g_at 0.94 97758_at
97240_g_at 0.93 98433_at
97243_at 0.91 98365_at
97243_at 0.91 99064_at
97247_at 0.91 97542_at
97247_at 0.94 97768_at
97247_at 0.9 97781_at
97247_at 0.94 98368_at
97247_at 0.96 98480_s_at
97247_at 0.91 98920_g_at
97247_at 0.96 99040_at
97247_at 0.9 99973_s_at
97247_at 0.94 X00686_3_at
97247_at 0.96 X00686_M_at
97249_at 0.91 99584_at
97250_at 0.92 97557_at
101440_at 0.91 102885_at
101440_at 0.91 103744_at
101440_at 0.94 94703_at
97253_at 0.92 97407_at
97254_at 0.9 98021_at
97254_at 0.9 99923_at
97255_at 0.94 97918_at
97255_at 0.92 99922_at
97258_at 0.93 97404_at
97258_at 0.93 99129_at
97258_at 0.93 99332_at
97259_at 0.99 98083_at
101441_i_at 0.93 101451_at
101441_i_at 0.91 102697_at
101441_i_at 0.91 103625_at
101441_i_at 0.94 99537_at
97261_at 0.95 97653_at
97261_at 0.91 98282_at
97262_at 0.95 99652_at
97262_at 0.91 3_st
97264_r_at 0.93 99587_at
97265_at 0.9 97469_at
97265_at 0.94 97887_at
97265_at 0.91 99130_at
97265_at 0.9 99435_at
97269_f_at 0.94 98111_at
97270_at 0.96 98522_at
97270_at 0.9 98804_at
97270_at 0.9 99417_at
97271_at 0.91 99778_at
101442_f_at 0.92 101966_s_at
101442_f_at 0.93 102035_at
101442_f_at 0.95 102170_at
101442_f_at 0.99 104031_at
101442_f_at 0.91 160612_at
101442_f_at 0.95 162314_at
101442_f_at 0.92 95332_at
101442_f_at 0.97 96089_at
101442_f_at 0.9 98016_at
97274_at 0.94 98903_at
97274_at 0.9 X00686_5_at
97276_at 0.92 97479_at
97276_at 0.92 99628_at
97276_at 0.92 99927_at
97277_at 0.91 98827_i_at
97277_at 0.91 99093_at
97278_at 0.92 97838_at
97278_at 0.9 98067_at
97278_at 0.9 99474_at
97278_at 0.9 99628_at
97278_at 0.92 99668_at
97278_at 0.9 99671_at
97278_at 0.91 3_at
97279_at 0.91 98335_at
97281_at 0.9 97526_at
97281_at 0.96 97779_at
97281_at 0.95 97950_at
97281_at 0.91 98029_at
97281_at 0.94 98867_at
97281_at 0.91 99507_at
97282_at 0.93 MurIL4_at
97283_at 0.9 98801_at
101443_at 0.91 101880_at
101443_at 0.91 102652_at
101443_at 0.91 95034_f_at
101443_at 0.93 95120_at
101443_at 0.91 95533_at
101443_at 0.91 96968_at
101443_at 0.94 97759_at
101443_at 0.92 99665_at
97285_f_at 0.91 97389_at
97285_f_at 0.9 99867_at
97287_at 0.9 97381_s_at
97287_at 0.91 97944_f_at
97287_at 0.92 98630_at
97287_at 0.93 99043_s_at
97287_at 0.94 99099_at
97287_at 0.9 99939_at
97288_at 0.9 98033_at
97288_at 0.92 98902_at
97288_at 0.96 98971_at
97288_at 0.9 99059_at
97288_at 0.91 99854_at
97288_at 0.93 99867_at
97292_at 0.91 97748_at
97292_at 0.93 97932_f_at
97292_at 0.94 98598_at
97292_at 0.9 98627_at
97292_at 0.92 99152_at
97292_at 0.91 99500_at
97293_at 0.96 98594_at
97295_at 0.95 98402_at
97296_at 0.95 97477_at
97296_at 0.9 98599_at
97297_at 0.9 99386_at
97300_at 0.93 97389_at
97300_at 0.98 97568_at
97300_at 0.9 98276_at
97300_at 0.92 98281_at
97300_at 0.94 98326_f_at
97300_at 0.92 98334_at
97300_at 0.9 98568_at
97300_at 0.95 98774_at
97300_at 0.91 98785_at
97300_at 0.91 98811_at
97300_at 0.95 98902_at
97300_at 0.91 98924_at
97300_at 0.96 98971_at
97300_at 0.93 99126_at
97300_at 0.9 99348_r_at
97300_at 0.91 99646_at
97300_at 0.91 99854_at
97300_at 0.93 99867_at
97300_at 0.9 99887_at
97300_at 0.95 99914_at
97300_at 0.93 99966_at
101444_at 0.91 102646_at
101444_at 0.97 104245_at
101444_at 0.91 104333_at
101444_at 0.92 93580_at
101444_at 0.93 93657_at
101444_at 0.9 96664_at
100139_at 0.92 100466_f_at
100139_at 0.91 100963_at
100139_at 0.94 103403_at
100139_at 0.93 103560_at
100139_at 0.9 103594_at
100139_at 0.92 104653_at
100139_at 0.92 160161_at
100139_at 0.92 160629_at
100139_at 0.95 160926_r_at
100139_at 0.93 92585_at
100139_at 0.91 93650_i_at
100139_at 0.94 93922_g_at
100139_at 0.93 94407_at
100139_at 0.92 95396_at
100139_at 0.92 95636_at
100139_at 0.9 95653_at
100139_at 0.96 95770_s_at
100139_at 0.92 95995_at
100139_at 0.93 99166_at
97302_at 0.92 97543_at
97304_at 0.9 98455_at
97305_at 0.92 97824_at
97305_at 0.93 98139_at
97305_at 0.91 98489_at
97305_at 0.91 99951_at
97307_f_at 0.97 98909_at
97308_at 0.91 97371_at
97308_at 0.91 97917_at
97308_at 0.93 98051_at
97308_at 0.91 98073_at
97310_at 0.9 97973_at
97311_at 0.9 97903_at
97311_at 0.9 97926_s_at
97312_at 0.92 98423_at
97312_at 0.94 99081_at
97312_at 0.93 99549_at
97312_at 0.91 99847_at
97312_at 0.95 99979_at
101445_at 0.9 103216_f_at
101445_at 0.91 103639_at
101445_at 0.9 95368_at
101445_at 0.93 98134_at
101445_at 0.96 99056_at
97316_at 0.93 99089_at
97316_at 0.96 99382_at
97317_at 0.95 97352_f_at
97317_at 0.93 97678_r_at
97317_at 0.95 97730_at
97317_at 0.92 97943_at
97317_at 0.92 98079_at
97317_at 0.97 98776_at
97317_at 0.91 99067_at
97317_at 0.94 99074_at
97317_at 0.91 99366_at
97317_at 0.92 99460_at
97317_at 0.95 99849_at
97318_at 0.96 97894_at
97319_at 0.93 99427_at
97320_at 0.9 98843_at
97322_at 0.91 97661_at
97322_at 0.9 97860_at
97324_at 0.91 98932_at
97325_at 0.92 97908_at
101446_at 0.92 97148_at
97328_at 0.91 98937_at
97330_at 0.91 98904_at
97331_at 0.92 98092_at
97332_at 0.9 99580_s_at
97334_at 0.91 97667_at
97334_at 0.93 98052_at
97334_at 0.9 99777_s_at
97335_at 0.91 97551_at
97336_at 0.91 98169_s_at
101447_at 0.92 102338_at
101447_at 0.9 103716_at
101447_at 0.93 160751_i_at
101447_at 0.91 160936_at
101447_at 0.92 92211_at
97341_at 0.92 97925_at
97341_at 0.96 98979_at
97345_at 0.9 97857_at
97345_at 0.91 99999_at
97346_at 0.93 99915_at
97347_at 0.92 97937_at
97349_at 0.91 99331_at
101448_at 0.95 101567_at
101448_at 0.95 103297_at
101448_at 0.93 160698_s_at
101448_at 0.92 160899_at
101448_at 0.91 161238_f_at
101448_at 0.91 161284_r_at
101448_at 0.95 161465_r_at
101448_at 0.9 161729_f_at
101448_at 0.97 162089_r_at
101448_at 0.93 162468_at
101448_at 0.9 92439_at
101448_at 0.95 94054_at
101448_at 0.93 94297_at
101448_at 0.91 97228_at
101448_at 0.95 98416_at
101448_at 0.92 99236_at
97351_i_at 0.93 97473_at
97351_i_at 0.91 97748_at
97351_i_at 0.93 97932_f_at
97351_i_at 0.93 97967_at
97351_i_at 0.91 98848_at
97351_i_at 0.93 99024_at
97351_i_at 0.95 99112_at
97351_i_at 0.9 99669_at
97351_i_at 0.9 _at
97352_f_at 0.92 97519_at
97352_f_at 0.91 97546_at
97352_f_at 0.92 97730_at
97352_f_at 0.92 98040_at
97352_f_at 0.94 98079_at
97352_f_at 0.92 98627_at
97352_f_at 0.97 98776_at
97352_f_at 0.96 99074_at
97352_f_at 0.91 99152_at
97352_f_at 0.9 99366_at
97352_f_at 0.93 99507_at
97352_f_at 0.93 99849_at
97352_f_at 0.92 _at
97353_at 0.92 98466_r_at
97355_at 0.96 97892_at
97355_at 0.92 98367_at
97356_at 0.93 98361_at
97357_at 0.91 97989_at
97359_at 0.91 98313_at
97359_at 0.91 98799_g_at
97360_at 0.95 97468_at
101449_at 0.91 160168_at
101449_at 0.94 160364_at
101449_at 0.9 160683_at
101449_at 0.93 93399_at
101449_at 0.92 96356_at
101449_at 0.91 98045_s_at
97363_at 0.92 99372_at
97364_at 0.94 97767_at
97364_at 0.9 97796_at
97364_at 0.93 98277_at
97365_at 0.98 99563_at
97367_at 0.9 97839_at
97367_at 0.91 99475_at
97367_at 0.91 99621_s_at
97368_at 0.95 97561_at
97368_at 0.91 99505_at
97369_g_at 0.91 97792_at
97370_at 0.91 97781_at
97371_at 0.94 98073_at
97372_at 0.95 99449_at
97372_at 0.91 99838_at
101450_at 0.9 101523_at
101450_at 0.95 101887_at
101450_at 0.93 102207_at
101450_at 0.93 102308_at
101450_at 0.95 103029_at
101450_at 0.92 104274_at
101450_at 0.92 104597_at
101450_at 0.94 160253_at
101450_at 0.9 160309_at
101450_at 0.91 160857_at
101450_at 0.94 92996_at
101450_at 0.93 93339_at
101450_at 0.94 94113_at
101450_at 0.93 94362_at
101450_at 0.92 94415_at
101450_at 0.95 94989_at
101450_at 0.91 96090_g_at
101450_at 0.91 96755_at
101450_at 0.93 97919_at
101450_at 0.92 98511_at
101450_at 0.92 98549_at
101450_at 0.91 99121_at
101450_at 0.94 99481_at
101450_at 0.92 99607_at
97377_at 0.96 98835_at
97379_at 0.94 97579_f_at
97379_at 0.94 98415_at
97380_at 0.9 97862_s_at
97380_at 0.92 98339_at
97381_s_at 0.91 98000_at
97381_s_at 0.96 99548_at
97381_s_at 0.93 99939_at
97383_at 0.93 97576_f_at
97383_at 0.94 99551_f_at
97383_at 0.91 99778_at
97383_at 0.91 99958_at
97384_at 0.93 98624_at
101451_at 0.91 93155_at
101451_at 0.95 94416_at
101451_at 0.94 99451_at
101451_at 0.95 99537_at
97389_at 0.96 97568_at
97389_at 0.92 97757_at
97389_at 0.91 98112_r_at
97389_at 0.9 98334_at
97389_at 0.92 98367_at
97389_at 0.93 98760_at
97389_at 0.94 98924_at
97389_at 0.91 99198_at
97389_at 0.91 99348_r_at
97389_at 0.91 99393_at
97389_at 0.9 99646_at
97389_at 0.93 99854_at
97389_at 0.96 99867_at
97389_at 0.91 99966_at
97391_at 0.9 97771_r_at
97391_at 0.94 98432_at
97391_at 0.93 99876_at
97394_at 0.93 97893_at
97394_at 0.94 99898_at
97395_at 0.92 97866_at
101453_at 0.91 101850_at
101453_at 0.95 102657_at
101453_at 0.91 102748_at
101453_at 0.94 103570_at
101453_at 0.95 104479_at
101453_at 0.9 160326_at
101453_at 0.92 160415_at
101453_at 0.9 160987_r_at
101453_at 0.9 161173_f_at
101453_at 0.97 161774_f_at
101453_at 0.96 161825_f_at
101453_at 0.9 161876_r_at
101453_at 0.92 161920_r_at
101453_at 0.93 92181_at
101453_at 0.98 92480_f_at
101453_at 0.95 92601_at
101453_at 0.92 93037_i_at
101453_at 0.91 93194_at
101453_at 0.93 93237_s_at
101453_at 0.92 93775_at
101453_at 0.93 94085_at
101453_at 0.91 94874_at
101453_at 0.92 95976_at
101453_at 0.93 96203_at
101453_at 0.94 96431_at
101453_at 0.93 96958_at
101453_at 0.91 99059_at
97397_at 0.9 98001_at
97397_at 0.9 98141_at
97397_at 0.93 99401_at
97397_at 0.9 99675_at
97400_at 0.96 99383_at
97402_at 0.92 99338_at
97403_at 0.92 98599_at
97403_at 0.93 99828_at
97404_at 0.91 99129_at
97405_at 0.92 99339_r_at
97406_at 0.91 97880_at
97407_at 0.9 97844_at
97407_at 0.93 98056_at
97407_at 0.96 98410_at
97407_at 0.91 99491_at
101455_at 0.9 101946_at
101455_at 0.92 103319_at
101455_at 0.91 160806_at
101455_at 0.91 94361_at
101455_at 0.93 94861_at
97409_at 0.9 97431_at
97409_at 0.96 97952_at
97409_at 0.95 99413_at
97410_at 0.95 98311_at
97410_at 0.9 98798_at
97410_at 0.93 99509_s_at
97410_at 0.91 99622_at
97411_at 0.94 97688_at
97412_at 0.95 98793_at
97413_at 0.9 97731_at
97413_at 0.94 98023_r_at
97413_at 0.9 98112_r_at
97413_at 0.9 98276_at
97413_at 0.9 98387_at
97413_at 0.92 98811_at
97413_at 0.93 99810_at
97413_at 0.93 99824_at
97413_at 0.9 99966_at
97413_at 0.94 5_st
97415_at 0.95 98855_r_at
97415_at 0.91 99321_at
97418_at 0.9 98305_at
97418_at 0.92 98444_g_at
97418_at 0.92 98851_at
97419_at 0.9 98959_at
97420_at 0.93 98144_f_at
97420_at 0.95 99010_at
97420_at 0.91 99095_at
97420_at 0.92 99481_at
101456_at 0.94 102257_at
101456_at 0.9 103035_at
101456_at 0.91 103831_at
101456_at 0.95 161454_r_at
101456_at 0.9 92839_f_at
101456_at 0.94 97462_at
101456_at 0.92 99815_at
100141_at 0.91 102711_at
100141_at 0.93 104020_at
100141_at 0.91 161404_at
100141_at 0.96 161981_r_at
100141_at 0.92 162212_at
100141_at 0.92 92455_at
100141_at 0.93 95651_at
97421_at 0.91 99182_at
97421_at 0.94 99558_at
97422_at 0.94 98501_at
97422_at 0.97 99517_at
97423_at 0.91 98287_at
97424_at 0.91 99664_at
97426_at 0.95 99850_at
97427_at 0.9 98117_at
97427_at 0.94 98583_at
97427_at 0.9 98902_at
97429_at 0.9 97963_at
97430_at 0.91 98501_at
97430_at 0.9 99663_g_at
101457_at 0.92 103250_at
101457_at 0.91 160104_at
101457_at 0.95 161368_r_at
101457_at 0.91 162132_f_at
101457_at 0.91 93588_at
101457_at 0.9 94719_at
101457_at 0.9 97947_at
101457_at 0.91 98974_at
101457_at 0.9 99365_at
97431_at 0.94 97952_at
97431_at 0.98 98054_at
97434_at 0.95 98136_at
97436_at 0.92 98126_s_at
97437_f_at 0.94 97741_at
97437_f_at 0.93 MurIL10_at
97441_at 0.91 98144_f_at
97443_at 0.95 97517_at
97443_at 0.94 99032_at
101458_at 0.93 102160_at
101458_at 0.94 160398_at
101458_at 0.9 92871_at
101458_at 0.94 94557_at
101458_at 0.91 96148_at
101458_at 0.95 97173_f_at
101458_at 0.96 97773_at
101458_at 0.94 97816_at
97445_at 0.93 99329_at
97446_at 0.91 97459_at
97446_at 0.91 98099_at
97449_at 0.92 98072_r_at
97451_at 0.97 97459_at
97451_at 0.91 99113_at
97452_at 0.94 99517_at
97456_at 0.92 99458_i_at
101459_at 0.9 102920_at
101459_at 0.92 103975_at
101459_at 0.9 104126_at
101459_at 0.91 104597_at
101459_at 0.9 160997_at
101459_at 0.94 94036_at
97458_at 0.95 99133_at
97459_at 0.91 97928_at
97459_at 0.91 98099_at
97460_at 0.92 98988_at
97460_at 0.91 99699_at
97462_at 0.91 97979_at
97464_at 0.92 99824_at
97469_at 0.94 97887_at
97470_at 0.92 97683_at
97470_at 0.93 99965_at
101461_f_at 0.94 161294_f_at
101461_f_at 0.92 95330_at
101461_f_at 0.93 98486_at
101461_f_at 0.9 99369_f_at
97471_at 0.96 98005_at
97471_at 0.9 98833_at
97471_at 0.9 99846_at
97472_at 0.91 99041_at
97473_at 0.95 97546_at
97473_at 0.93 97748_at
97473_at 0.93 97932_f_at
97473_at 0.9 98029_at
97473_at 0.92 98627_at
97473_at 0.95 98848_at
97473_at 0.91 98867_at
97473_at 0.9 99112_at
97473_at 0.94 99507_at
97473_at 0.94 _at
97474_r_at 0.92 98580_at
97475_at 0.9 97935_at
97475_at 0.91 98956_at
97477_at 0.9 99269_g_at
97477_at 0.93 99988_at
97478_at 0.92 99529_f_at
97479_at 0.91 99012_at
97481_r_at 0.92 97535_at
97481_r_at 0.93 98333_at
101462_r_at 0.95 96054_f_at
97483_at 0.93 98552_at
97486_at 0.91 98915_at
97487_at 0.91 97921_at
97489_at 0.92 98824_at
97489_at 0.93 99922_at
101463_at 0.92 160490_at
101463_at 0.94 93558_at
101463_at 0.94 95908_at
97498_at 0.91 97752_at
97499_at 0.94 98758_at
97500_g_at 0.95 97793_at
97500_g_at 0.9 98004_at
97500_g_at 0.92 99378_f_at
97502_at 0.97 97514_at
97502_at 0.92 98593_at
97505_at 0.9 98055_at
97505_at 0.9 98587_at
97505_at 0.95 98833_at
101464_at 0.94 102046_at
101464_at 0.98 103569_at
101464_at 0.92 161106_r_at
101464_at 0.9 93045_at
101464_at 0.94 93691_s_at
101464_at 0.94 96539_at
101464_at 0.91 98770_at
97507_at 0.92 97519_at
97507_at 0.91 97730_at
97507_at 0.9 97748_at
97507_at 0.94 97825_at
97507_at 0.95 97949_at
97507_at 0.95 98627_at
97507_at 0.91 99067_at
97507_at 0.96 99152_at
97507_at 0.95 99366_at
97507_at 0.93 99460_at
97507_at 0.91 _at
97508_at 0.94 99842_at
97509_f_at 0.97 97562_r_at
97509_f_at 0.91 99600_at
97510_at 0.91 99672_at
97511_at 0.9 99369_f_at
97511_at 0.91 99642_i_at
97511_at 0.92 99643_f_at
97512_at 0.92 97867_at
97512_at 0.91 98516_at
97512_at 0.91 X00686_3_at
97514_at 0.92 97839_at
97516_at 0.93 98916_at
97516_at 0.95 99370_at
97516_at 0.91 99838_at
97517_at 0.92 99032_at
101465_at 0.95 102017_at
101465_at 0.91 102205_at
101465_at 0.93 160751_i_at
101465_at 0.9 93507_at
101465_at 0.94 95522_i_at
101465_at 0.91 96510_at
101465_at 0.94 97784_at
101465_at 0.9 99892_at
97518_at 0.9 98633_at
97519_at 0.9 97748_at
97519_at 0.96 97825_at
97519_at 0.95 97949_at
97519_at 0.9 97990_at
97519_at 0.95 98623_g_at
97519_at 0.96 98627_at
97519_at 0.9 98776_at
97519_at 0.93 99081_at
97519_at 0.98 99152_at
97519_at 0.94 99366_at
97519_at 0.93 99460_at
97519_at 0.96 99549_at
97519_at 0.91 _at
97520_s_at 0.94 99442_at
97521_at 0.93 3_at
97521_at 0.94 5_at
97524_f_at 0.95 97755_at
97524_f_at 0.92 97808_at
97524_f_at 0.94 97823_g_at
97524_f_at 0.91 97901_at
97526_at 0.96 97718_at
97526_at 0.91 97950_at
97526_at 0.91 99460_at
97527_at 0.92 97645_f_at
97527_at 0.9 99126_at
97527_at 0.9 99372_at
97527_at 0.91 99929_at
97528_at 0.92 97897_at
97528_at 0.91 98475_at
101466_at 0.92 102932_at
101466_at 0.92 160901_at
101466_at 0.92 161677_r_at
101466_at 0.92 161758_r_at
101466_at 0.94 93321_at
101466_at 0.91 93800_f_at
101466_at 0.92 94058_r_at
101466_at 0.93 3_st
97529_at 0.93 97572_at
97529_at 0.9 99028_at
97529_at 0.94 M_at
97530_at 0.93 98814_at
97531_at 0.92 99164_at
97532_at 0.91 97542_at
97532_at 0.95 98518_f_at
97533_at 0.91 99398_at
97533_at 0.92 99473_at
97535_at 0.91 97901_at
97538_at 0.91 98335_at
97538_at 0.91 98997_f_at
97538_at 0.97 99816_at
101467_at 0.93 102752_at
101467_at 0.94 103370_at
101467_at 0.96 104470_at
101467_at 0.91 160829_at
101467_at 0.96 162020_at
101467_at 0.9 92262_at
101467_at 0.92 94821_at
101467_at 0.93 95002_at
101467_at 0.93 97496_f_at
100142_at 0.93 100708_at
100142_at 0.92 103010_at
100142_at 0.93 104560_at
100142_at 0.9 160265_at
100142_at 0.91 161516_r_at
100142_at 0.93 92571_at
100142_at 0.91 95681_f_at
97541_f_at 0.9 98112_r_at
97541_f_at 0.92 98996_at
97541_f_at 0.92 99100_at
97541_f_at 0.93 99393_at
97541_f_at 0.92 99627_r_at
97542_at 0.93 97768_at
97542_at 0.94 97781_at
97542_at 0.92 97783_at
97542_at 0.91 98375_at
97542_at 0.9 98480_s_at
97542_at 0.97 98497_at
97542_at 0.91 98518_f_at
97542_at 0.94 98599_at
97542_at 0.93 98920_g_at
97542_at 0.94 99040_at
97542_at 0.92 99593_at
97544_at 0.9 3_at
97546_at 0.91 97748_at
97546_at 0.9 97932_f_at
97546_at 0.94 98029_at
97546_at 0.92 98627_at
97546_at 0.93 98776_at
97546_at 0.99 99507_at
97546_at 0.97 _at
97548_at 0.91 97570_at
97548_at 0.9 99346_at
97549_at 0.9 99922_at
97550_at 0.91 98812_at
97550_at 0.93 98870_at
97551_at 0.92 99945_at
97551_at 0.91 MURINE_b1_at
97553_at 0.92 99114_r_at
101468_at 0.95 102383_at
101468_at 0.94 103036_at
101468_at 0.92 103635_at
101468_at 0.93 92542_at
101468_at 0.9 92569_f_at
101468_at 0.9 92788_f_at
101468_at 0.91 93274_at
101468_at 0.93 93290_at
101468_at 0.91 93669_f_at
101468_at 0.91 94785_at
101468_at 0.91 95646_at
101468_at 0.91 96060_at
101468_at 0.9 96592_at
97554_at 0.94 98099_at
97554_at 0.91 99148_at
97554_at 0.93 99598_g_at
97555_at 0.91 97761_f_at
97555_at 0.95 98440_at
97555_at 0.93 99020_at
97556_at 0.9 98063_at
97556_at 0.9 98102_at
97559_at 0.96 98119_at
97559_at 0.91 99623_s_at
97559_at 0.93 99631_f_at
97560_at 0.93 97849_at
97560_at 0.9 99321_at
97562_r_at 0.91 99561_f_at
97562_r_at 0.9 99600_at
97563_f_at 0.9 99509_s_at
101469_at 0.91 103341_at
101469_at 0.9 160336_at
101469_at 0.9 160393_at
101469_at 0.91 160678_at
101469_at 0.93 160791_at
101469_at 0.93 161788_f_at
101469_at 0.93 94983_at
101469_at 0.9 98366_at
101469_at 0.91 98621_at
97566_f_at 0.91 99580_s_at
97567_f_at 0.9 99063_at
97568_at 0.94 97757_at
97568_at 0.9 98033_at
97568_at 0.92 98112_r_at
97568_at 0.92 98276_at
97568_at 0.9 98281_at
97568_at 0.91 98326_f_at
97568_at 0.95 98334_at
97568_at 0.91 98432_at
97568_at 0.93 98568_at
97568_at 0.95 98774_at
97568_at 0.95 98902_at
97568_at 0.95 98924_at
97568_at 0.94 98971_at
97568_at 0.95 99348_r_at
97568_at 0.93 99393_at
97568_at 0.94 99646_at
97568_at 0.96 99854_at
97568_at 0.96 99867_at
97568_at 0.93 99876_at
97568_at 0.95 99887_at
97568_at 0.9 99914_at
97568_at 0.92 99966_at
97568_at 0.91 99980_at
97571_r_at 0.91 99802_at
97572_at 0.92 98137_at
97572_at 0.97 M_at
101470_at 0.91 101899_at
101470_at 0.95 102767_at
101470_at 0.95 104304_r_at
101470_at 0.92 160471_at
101470_at 0.92 92283_s_at
101470_at 0.9 94691_at
101470_at 0.93 96063_at
101470_at 0.97 96628_at
101470_at 0.9 96665_at
101470_at 0.91 97095_at
101470_at 0.91 97997_at
97576_f_at 0.91 99778_at
97576_f_at 0.94 99958_at
97578_at 0.9 99654_s_at
97578_at 0.93 99973_s_at
97580_at 0.9 98765_f_at
97580_at 0.93 99504_at
97594_r_at 0.91 98981_s_at
97598_at 0.9 97987_at
97598_at 0.93 98276_at
97598_at 0.98 98406_at
97598_at 0.91 99854_at
97598_at 0.92 99966_at
97598_at 0.92 99980_at
101471_at 0.92 101711_at
101471_at 0.95 101874_s_at
101471_at 0.9 101916_at
101471_at 0.92 102567_at
101471_at 0.92 102788_s_at
101471_at 0.93 102838_at
101471_at 0.91 103273_s_at
101471_at 0.92 160080_r_at
101471_at 0.9 160216_f_at
101471_at 0.94 160852_at
101471_at 0.92 161125_at
101471_at 0.9 161497_f_at
101471_at 0.91 161661_i_at
101471_at 0.93 161972_r_at
101471_at 0.91 162007_i_at
101471_at 0.91 92610_at
101471_at 0.95 92789_r_at
101471_at 0.9 92959_at
101471_at 0.91 93688_at
101471_at 0.91 94761_at
101471_at 0.92 94921_i_at
101471_at 0.91 95305_at
101471_at 0.93 96116_at
101471_at 0.9 97106_at
101471_at 0.92 97823_g_at
101471_at 0.94 98277_at
101471_at 0.92 98302_at
101471_at 0.9 98417_at
101471_at 0.91 99957_at
101471_at 0.9 5_st
97601_f_at 0.92 97990_at
97601_f_at 0.9 99143_at
97610_f_at 0.9 99964_at
97645_f_at 0.91 99126_at
97645_f_at 0.96 99372_at
97652_at 0.93 99868_at
97653_at 0.94 97940_at
97653_at 0.93 98023_r_at
97653_at 0.93 99034_at
97655_at 0.94 98118_at
97655_at 0.93 98727_at
97655_at 0.91 98781_at
97655_at 0.9 99457_at
97655_at 0.9 5_at
101472_s_at 0.94 103982_s_at
101472_s_at 0.92 104149_at
101472_s_at 0.95 104723_at
101472_s_at 0.9 161496_r_at
101472_s_at 0.92 161661_i_at
101472_s_at 0.9 161869_i_at
101472_s_at 0.91 161972_r_at
101472_s_at 0.91 92432_at
101472_s_at 0.9 93027_r_at
101472_s_at 0.94 93177_at
101472_s_at 0.93 93201_at
101472_s_at 0.91 93933_at
101472_s_at 0.94 94098_at
101472_s_at 0.94 98417_at
101472_s_at 0.94 98582_at
101472_s_at 0.95 99361_at
101472_s_at 0.91 99843_at
97659_r_at 0.94 98578_at
97659_r_at 0.91 99875_at
97659_r_at 0.9 99929_at
97660_s_at 0.96 97933_at
97660_s_at 0.92 98472_at
97660_s_at 0.96 98538_at
97660_s_at 0.91 99026_at
97660_s_at 0.91 99501_at
97660_s_at 0.9 99833_at
97661_at 0.93 98118_at
97661_at 0.96 98989_at
97661_at 0.9 99100_at
97661_at 0.95 99657_at
97661_at 0.92 99818_at
97666_r_at 0.95 97934_at
97666_r_at 0.93 97944_f_at
97666_r_at 0.93 98283_at
97666_r_at 0.9 98379_r_at
97666_r_at 0.93 98630_at
97666_r_at 0.95 98784_at
97666_r_at 0.99 98828_at
97666_r_at 0.91 99351_at
97666_r_at 0.93 99411_at
97667_at 0.91 99042_s_at
97678_r_at 0.91 97720_at
97678_r_at 0.92 98583_at
97678_r_at 0.98 99059_at
97678_r_at 0.9 99444_at
97679_at 0.92 98337_at
97679_at 0.93 98958_at
97680_at 0.91 98627_at
97680_at 0.9 98776_at
97680_at 0.91 99067_at
97680_at 0.91 99849_at
97680_at 0.93 _at
97681_f_at 0.95 98047_at
101473_at 0.93 102039_at
101473_at 0.92 103554_at
101473_at 0.91 160321_at
101473_at 0.93 160330_at
101473_at 0.92 160921_at
101473_at 0.9 161062_r_at
101473_at 0.91 92773_at
101473_at 0.9 92935_at
101473_at 0.91 93210_g_at
101473_at 0.94 94155_at
101473_at 0.94 94225_at
101473_at 0.92 95357_at
101473_at 0.92 95531_at
101473_at 0.94 97958_at
101473_at 0.97 99880_at
97683_at 0.91 98927_at
97683_at 0.93 99965_at
97684_at 0.93 97916_at
97685_at 0.94 99574_at
97685_at 0.91 5_at
97686_r_at 0.92 97822_at
97686_r_at 0.96 97924_at
97686_r_at 0.93 98857_at
97690_at 0.9 99175_at
101474_at 0.94 104641_f_at
101474_at 0.94 95406_at
101474_at 0.92 99344_at
97692_at 0.93 97703_at
97692_at 0.9 97896_r_at
97692_at 0.9 98968_at
97693_at 0.91 98041_at
97693_at 0.92 99157_at
97694_at 0.9 98290_at
97695_s_at 0.92 98806_s_at
97696_r_at 0.98 98085_f_at
97696_r_at 0.94 98119_at
97696_r_at 0.95 99631_f_at
97696_r_at 0.91 99633_at
97696_r_at 0.99 99660_f_at
97696_r_at 0.92 M12481_3_at
97696_r_at 0.95 5_at
97696_r_at 0.98 M32599_5_at
97697_at 0.93 99377_at
97698_at 0.91 98291_at
97699_at 0.91 98617_at
101475_at 0.93 98761_i_at
101475_at 0.9 98850_at
97702_at 0.96 97724_at
97702_at 0.92 97924_at
97702_at 0.93 99339_r_at
97703_at 0.9 97896_r_at
97703_at 0.92 98996_at
97704_at 0.93 98140_at
97705_at 0.92 M_at
97708_at 0.96 98101_at
97709_at 0.94 99505_at
101476_at 0.92 104569_at
101476_at 0.91 160172_at
101476_at 0.9 160781_r_at
101476_at 0.9 95100_at
97714_r_at 0.93 98323_at
97714_r_at 0.93 98484_at
97714_r_at 0.92 99798_at
97717_at 0.92 99389_at
97717_at 0.9 99426_at
97718_at 0.91 99460_at
97719_at 0.91 99635_at
97720_at 0.94 98033_at
97720_at 0.91 98281_at
97720_at 0.97 98304_at
97720_at 0.94 98334_at
97720_at 0.91 98427_s_at
97720_at 0.92 98902_at
97720_at 0.9 98971_at
97720_at 0.93 99059_at
97720_at 0.9 99867_at
97720_at 0.96 99942_s_at
97722_at 0.92 99194_at
101480_at 0.91 101588_at
101480_at 0.93 160710_at
101480_at 0.91 93195_at
101480_at 0.96 96560_at
101480_at 0.9 97516_at
101480_at 0.91 98025_at
100143_at 0.94 100302_at
100143_at 0.93 102415_r_at
100143_at 0.94 103384_at
100143_at 0.91 103962_at
100143_at 0.92 104619_at
100143_at 0.91 161058_f_at
100143_at 0.91 161685_r_at
100143_at 0.92 93717_at
100143_at 0.9 96488_at
100143_at 0.95 3_at
97724_at 0.9 97924_at
97724_at 0.94 98339_at
97724_at 0.97 99077_at
97724_at 0.92 99339_r_at
97725_at 0.92 98309_at
97726_at 0.91 98402_at
97726_at 0.92 98430_at
97726_at 0.92 98630_at
97726_at 0.93 99236_at
97727_at 0.92 98409_at
97728_at 0.91 98029_at
97729_at 0.91 98830_at
97729_at 0.92 99622_at
97730_at 0.91 97949_at
97730_at 0.93 98079_at
97730_at 0.94 98776_at
97730_at 0.95 99074_at
97730_at 0.92 99366_at
97730_at 0.91 99460_at
97730_at 0.93 99849_at
97731_at 0.92 98023_r_at
101481_at 0.91 101645_f_at
101481_at 0.9 102209_at
101481_at 0.98 102908_at
101481_at 0.93 103074_f_at
101481_at 0.93 161757_f_at
101481_at 0.9 92311_s_at
101481_at 0.94 92565_at
101481_at 0.9 93021_at
101481_at 0.9 94346_at
101481_at 0.99 96641_at
101481_at 0.9 97446_at
101481_at 0.94 98625_s_at
97735_at 0.92 99493_at
97735_at 0.92 99577_at
97736_at 0.91 X57349_5_at
97738_r_at 0.91 97811_at
97741_at 0.9 99472_at
97742_s_at 0.93 98500_at
97742_s_at 0.92 99074_at
97743_at 0.91 97777_at
101482_at 0.92 103984_at
101482_at 0.93 161507_f_at
101482_at 0.9 162127_r_at
101482_at 0.92 162200_r_at
101482_at 0.91 93489_at
101482_at 0.95 99803_at
97744_at 0.93 98373_at
97744_at 0.94 99626_i_at
97746_f_at 0.9 98137_at
97747_r_at 0.9 99881_at
97748_at 0.92 97825_at
97748_at 0.92 97932_f_at
97748_at 0.91 98045_s_at
97748_at 0.91 98598_at
97748_at 0.9 98623_g_at
97748_at 0.96 98627_at
97748_at 0.93 99152_at
97748_at 0.91 99507_at
97748_at 0.95 _at
97751_f_at 0.92 98109_at
97751_f_at 0.91 M32599_M_st
97752_at 0.92 98876_at
97753_at 0.92 97823_g_at
97753_at 0.91 98454_at
97753_at 0.9 99798_at
97754_at 0.91 98385_at
97754_at 0.9 99327_at
97755_at 0.94 97808_at
97755_at 0.92 99367_at
97756_s_at 0.94 98454_at
97757_at 0.92 98033_at
97757_at 0.92 98034_at
97757_at 0.92 98112_r_at
97757_at 0.93 98334_at
97757_at 0.94 98568_at
97757_at 0.92 98726_at
97757_at 0.91 98760_at
97757_at 0.96 98924_at
97757_at 0.93 99348_r_at
97757_at 0.95 99393_at
97757_at 0.98 99646_at
97757_at 0.94 99657_at
97757_at 0.93 99854_at
97757_at 0.91 99867_at
97757_at 0.97 99887_at
97757_at 0.91 M_at
97760_at 0.91 99020_at
97760_at 0.94 99891_at
97762_f_at 0.91 98609_at
101484_at 0.9 102081_at
101484_at 0.9 160225_at
101484_at 0.91 160922_at
101484_at 0.91 94712_at
101484_at 0.9 97393_at
101484_at 0.91 99139_at
97764_at 0.93 97795_at
97764_at 0.92 97967_at
97764_at 0.92 97990_at
97764_at 0.92 98045_s_at
97764_at 0.97 98600_at
97764_at 0.91 98848_at
97764_at 0.91 99196_at
97764_at 0.91 99481_at
97764_at 0.94 99832_at
97765_g_at 0.93 99897_at
97765_g_at 0.92 99940_at
97766_at 0.92 97895_f_at
97766_at 0.91 98028_at
97766_at 0.92 98802_at
97766_at 0.94 99551_f_at
97766_at 0.94 99938_at
97767_at 0.91 97796_at
97767_at 0.93 98277_at
97767_at 0.9 98398_s_at
97768_at 0.91 97781_at
97768_at 0.91 98480_s_at
97768_at 0.94 98497_at
97768_at 0.95 99040_at
97768_at 0.95 X00686_3_at
97768_at 0.95 X00686_M_at
97769_at 0.91 97914_at
97769_at 0.9 98282_at
97769_at 0.92 98413_at
97769_at 0.95 98459_at
97769_at 0.94 99197_at
97769_at 0.94 99585_at
97771_r_at 0.9 98853_at
97771_r_at 0.92 99582_at
97771_r_at 0.9 99876_at
97771_r_at 0.97 99937_at
97771_r_at 0.93 5_at
97772_at 0.96 99076_at
97772_at 0.91 99357_at
97772_at 0.91 99897_at
97773_at 0.95 97816_at
97773_at 0.92 99089_at
101485_at 0.91 160834_at
101485_at 0.9 92667_at
97774_at 0.9 99120_f_at
97774_at 0.9 99647_at
97776_at 0.97 98090_at
97776_at 0.92 98883_r_at
97776_at 0.94 98973_at
97776_at 0.92 99355_r_at
97778_at 0.93 98922_at
97779_at 0.92 97950_at
97779_at 0.9 98029_at
97779_at 0.95 99055_at
97780_at 0.91 99953_at
97781_at 0.93 98051_at
97781_at 0.94 98480_s_at
97781_at 0.93 98497_at
97781_at 0.94 X00686_3_at
97782_at 0.91 98791_at
97783_at 0.94 98375_at
97783_at 0.9 98497_at
97783_at 0.9 99387_at
97783_at 0.95 99433_at
97783_at 0.93 99678_f_at
101486_at 0.91 160831_at
101486_at 0.95 95718_f_at
101486_at 0.91 96611_at
97784_at 0.96 98004_at
97785_at 0.92 99392_at
97786_at 0.91 99840_at
97787_at 0.9 97823_g_at
97787_at 0.94 98276_at
97787_at 0.94 99798_at
97787_at 0.94 99966_at
97792_at 0.9 98780_at
97793_at 0.92 99378_f_at
97793_at 0.9 99898_at
101487_f_at 0.91 101543_f_at
101487_f_at 0.94 101573_f_at
101487_f_at 0.92 102371_at
101487_f_at 0.91 103345_at
101487_f_at 0.92 160568_at
101487_f_at 0.93 161480_i_at
101487_f_at 0.91 93271_s_at
101487_f_at 0.91 93864_s_at
101487_f_at 0.92 95723_r_at
101487_f_at 0.9 96283_at
101487_f_at 0.91 96307_s_at
101487_f_at 0.9 96919_at
101487_f_at 0.97 97559_at
97795_at 0.92 97869_at
97795_at 0.9 98600_at
97795_at 0.93 99832_at
97797_at 0.92 99188_at
97798_at 0.93 99407_at
97802_at 0.95 99419_g_at
97807_at 0.92 97835_at
97807_at 0.91 97941_at
97807_at 0.93 99048_g_at
101488_r_at 0.9 162212_at
101488_r_at 0.9 162441_i_at
101488_r_at 0.91 92455_at
101488_r_at 0.94 99488_at
97809_at 0.95 M12481_3_st
97814_at 0.9 99191_at
97816_at 0.91 98775_at
97816_at 0.92 98972_at
97817_at 0.9 98573_r_at
97818_at 0.94 97923_at
97820_at 0.92 97971_at
101489_at 0.91 103655_at
101489_at 0.91 104524_at
101489_at 0.91 160600_at
101489_at 0.9 161790_at
101489_at 0.9 93916_at
101489_at 0.92 94344_at
101489_at 0.94 95114_s_at
101489_at 0.92 96139_at
101489_at 0.9 99408_at
97821_at 0.92 99945_at
97821_at 0.91 MURINE_b1_at
97822_at 0.91 98857_at
97822_at 0.9 99492_at
97823_g_at 0.91 98276_at
97823_g_at 0.94 98286_at
97824_at 0.98 98139_at
97824_at 0.95 98626_at
97824_at 0.96 99514_at
97825_at 0.92 97932_f_at
97825_at 0.91 97949_at
97825_at 0.94 97990_at
97825_at 0.93 98045_s_at
97825_at 0.94 98600_at
97825_at 0.93 98623_g_at
97825_at 0.98 98627_at
97825_at 0.9 98776_at
97825_at 0.91 99074_at
97825_at 0.9 99081_at
97825_at 0.97 99152_at
97825_at 0.91 99366_at
97825_at 0.92 99500_at
97825_at 0.92 99549_at
97825_at 0.9 99849_at
97825_at 0.94 _at
97826_at 0.9 98305_at
97826_at 0.9 98369_f_at
97826_at 0.91 99020_at
97826_at 0.9 99501_at
97826_at 0.93 99940_at
97829_at 0.91 97874_at
97830_at 0.94 98850_at
97832_at 0.9 98082_at
101490_at 0.91 103457_at
101490_at 0.91 160336_at
101490_at 0.95 94046_at
100144_at 0.92 102758_at
100144_at 0.9 103595_at
100144_at 0.93 160618_at
100144_at 0.93 93954_at
100144_at 0.9 95876_at
97833_at 0.92 98438_f_at
97833_at 0.92 98974_at
97834_g_at 0.9 98372_at
97834_g_at 0.91 99162_at
97835_at 0.97 97941_at
97838_at 0.9 98048_at
97838_at 0.98 98067_at
97838_at 0.96 99409_at
97838_at 0.92 99589_f_at
97838_at 0.94 99803_at
97838_at 0.93 3_at
97839_at 0.9 98470_at
97839_at 0.96 99621_s_at
97841_at 0.94 98129_at
97843_at 0.92 99956_at
97844_at 0.91 99053_at
97844_at 0.93 99955_at
101492_at 0.93 102969_at
101492_at 0.92 103504_at
101492_at 0.92 104183_at
101492_at 0.91 104345_at
101492_at 0.92 160765_at
101492_at 0.9 161967_at
101492_at 0.92 92634_at
101492_at 0.93 96709_at
101492_at 0.92 96858_at
97847_at 0.94 98491_at
97848_at 0.91 99892_at
97849_at 0.91 98731_at
97853_at 0.91 99324_at
97853_at 0.9 99997_at
97857_at 0.91 99999_at
97858_at 0.95 98569_at
97858_at 0.91 98859_at
97860_at 0.91 98117_at
97860_at 0.92 98281_at
97860_at 0.9 98304_at
97860_at 0.92 98326_f_at
97860_at 0.93 98568_at
97860_at 0.92 98774_at
97860_at 0.91 99062_at
97860_at 0.9 99372_at
101493_at 0.94 102299_at
101493_at 0.91 102974_at
101493_at 0.96 103721_at
101493_at 0.91 161409_f_at
101493_at 0.93 93071_at
101493_at 0.91 94200_at
101493_at 0.93 96301_at
101493_at 0.9 96872_at
101493_at 0.93 97530_at
101493_at 0.92 98979_at
101493_at 0.91 99605_at
97862_s_at 0.91 99941_at
97866_at 0.9 98008_at
97866_at 0.97 98532_at
97866_at 0.94 98597_at
97867_at 0.92 98014_at
97867_at 0.92 98920_g_at
97867_at 0.92 99040_at
97867_at 0.91 99583_at
97867_at 0.93 99599_s_at
97870_s_at 0.92 98839_at
97870_s_at 0.92 99619_at
97871_at 0.92 98423_at
97871_at 0.92 99013_f_at
101494_at 0.93 102038_at
101494_at 0.94 103535_at
101494_at 0.95 104515_at
101494_at 0.91 160613_at
101494_at 0.94 161496_r_at
101494_at 0.92 161994_f_at
101494_at 0.93 94325_at
101494_at 0.95 95984_at
101494_at 0.91 99418_at
97873_at 0.96 98290_at
97873_at 0.9 98459_at
97874_at 0.92 99115_at
97874_at 0.9 99581_at
97875_at 0.9 99991_at
97886_at 0.92 98606_s_at
97887_at 0.92 98993_at
101495_at 0.9 102344_s_at
101495_at 0.91 97137_at
101495_at 0.92 97577_f_at
97888_at 0.9 98967_at
97889_at 0.92 98460_at
97889_at 0.96 98856_at
97890_at 0.96 98507_at
97890_at 0.92 99412_at
97890_at 0.92 99843_at
97891_at 0.92 98606_s_at
97891_at 0.92 98928_at
97891_at 0.92 3_at
97893_at 0.95 98974_at
97893_at 0.94 99378_f_at
97893_at 0.9 99898_at
97894_at 0.9 98129_at
97895_f_at 0.92 98028_at
97895_f_at 0.92 99938_at
97895_f_at 0.9 99957_at
97895_f_at 0.96 MurIL10_at
97896_r_at 0.92 99445_at
97896_r_at 0.91 99542_at
97896_r_at 0.9 99640_at
97897_at 0.91 98475_at
97897_at 0.95 99462_at
101498_at 0.93 103508_at
101498_at 0.96 103882_at
101498_at 0.92 162330_f_at
101498_at 0.92 96658_at
101498_at 0.94 97142_at
101498_at 0.92 99329_at
97900_at 0.92 99184_at
97901_at 0.9 98282_at
97901_at 0.92 99990_at
97904_at 0.92 98926_at
97908_at 0.92 99009_at
97911_at 0.94 99386_at
101499_at 0.91 95063_at
101499_at 0.91 95739_at
97914_at 0.9 98624_at
97915_at 0.94 97939_at
97917_at 0.9 98028_at
97917_at 0.94 99973_s_at
97917_at 0.92 X00686_M_at
97919_at 0.92 98511_at
97919_at 0.94 99070_at
97921_at 0.91 99462_at
97922_at 0.92 98772_at
101500_at 0.93 160767_at
101500_at 0.91 161046_at
101500_at 0.96 161156_r_at
101500_at 0.9 161227_r_at
101500_at 0.91 161633_r_at
101500_at 0.9 162338_r_at
101500_at 0.94 94886_at
101500_at 0.95 95805_at
97923_at 0.95 98795_at
97924_at 0.92 99077_at
97925_at 0.93 98339_at
97925_at 0.93 98984_f_at
97925_at 0.94 99077_at
97927_at 0.91 99130_at
97930_f_at 0.9 98404_at
97930_f_at 0.92 99024_at
97930_f_at 0.91 99953_at
97931_i_at 0.91 98078_at
97931_i_at 0.91 98815_at
97931_i_at 0.9 99449_at
97931_i_at 0.93 99512_at
97931_i_at 0.91 99995_at
97932_f_at 0.93 97967_at
97932_f_at 0.91 98600_at
97932_f_at 0.93 98623_g_at
97932_f_at 0.93 98627_at
97932_f_at 0.95 98848_at
97932_f_at 0.95 99024_at
97932_f_at 0.92 99112_at
97932_f_at 0.91 99152_at
97932_f_at 0.92 _at
101501_r_at 0.91 102061_at
101501_r_at 0.95 93731_at
101501_r_at 0.94 94691_at
101501_r_at 0.96 95554_at
101501_r_at 0.94 97997_at
101501_r_at 0.91 98919_at
101501_r_at 0.92 99515_at
97933_at 0.91 98472_at
97933_at 0.9 98538_at
97933_at 0.91 99501_at
97934_at 0.91 97944_f_at
97934_at 0.93 98116_at
97934_at 0.93 98630_at
97934_at 0.92 98784_at
97934_at 0.92 98828_at
97934_at 0.94 99334_at
97934_at 0.92 99512_at
97934_at 0.93 99995_at
97936_at 0.91 98534_at
97937_at 0.93 98350_at
97939_at 0.92 99016_at
97940_at 0.92 98023_r_at
97940_at 0.92 98808_at
97940_at 0.9 99034_at
97942_g_at 0.9 98838_at
97943_at 0.96 98994_at
101502_at 0.9 101739_at
101502_at 0.93 103310_at
101502_at 0.92 160148_at
101502_at 0.92 161189_r_at
101502_at 0.91 161269_i_at
101502_at 0.95 161493_at
101502_at 0.95 162242_at
101502_at 0.9 92833_at
101502_at 0.9 95452_i_at
101502_at 0.9 99669_at
97944_f_at 0.96 98630_at
97944_f_at 0.9 98784_at
97944_f_at 0.91 99351_at
97944_f_at 0.93 99411_at
97945_at 0.93 98120_at
97949_at 0.9 98320_at
97949_at 0.9 98627_at
97949_at 0.95 99152_at
97949_at 0.99 99366_at
97949_at 0.93 99460_at
97951_s_at 0.91 99358_at
97952_at 0.93 98054_at
97952_at 0.9 99413_at
97953_g_at 0.91 99106_at
97953_g_at 0.9 L09192_MB_at
101503_at 0.95 103052_r_at
101503_at 0.91 103065_at
101503_at 0.96 103849_at
101503_at 0.91 160522_at
101503_at 0.96 161290_r_at
101503_at 0.91 93166_at
101503_at 0.9 94408_at
101503_at 0.91 94803_at
101503_at 0.92 95506_at
101503_at 0.95 98308_at
100147_at 0.92 102915_at
100147_at 0.96 162324_at
100147_at 0.92 94136_at
100147_at 0.92 95316_at
100147_at 0.9 96638_at
100147_at 0.93 97973_at
100012_at 0.96 100278_at
100012_at 0.97 100672_at
100012_at 0.93 100879_at
100012_at 0.93 101121_at
100012_at 0.93 101153_at
100012_at 0.94 101228_at
100012_at 0.9 101743_f_at
100012_at 0.9 101867_at
100012_at 0.9 102089_at
100012_at 0.9 102121_f_at
100012_at 0.98 102212_at
100012_at 0.96 102256_at
100012_at 0.91 102806_g_at
100012_at 0.95 102834_at
100012_at 0.92 102949_g_at
100012_at 0.92 103005_s_at
100012_at 0.92 103076_at
100012_at 0.92 103086_at
100012_at 0.95 103308_at
100012_at 0.91 103456_at
100012_at 0.99 103509_at
100012_at 0.97 103618_at
100012_at 0.91 103818_at
100012_at 0.9 104089_at
100012_at 0.91 104667_at
100012_at 0.96 160060_at
100012_at 0.93 160201_r_at
100012_at 0.9 160220_at
100012_at 0.9 160315_at
100012_at 0.92 160408_at
100012_at 0.94 160573_at
100012_at 0.91 160801_at
100012_at 0.91 160952_r_at
100012_at 0.94 161102_at
100012_at 0.91 161144_r_at
100012_at 0.98 161285_r_at
100012_at 0.9 161340_r_at
100012_at 0.98 161415_r_at
100012_at 0.93 161431_i_at
100012_at 0.94 161473_f_at
100012_at 0.97 161477_r_at
100012_at 0.92 161570_r_at
100012_at 0.92 161577_f_at
100012_at 0.95 161660_r_at
100012_at 0.94 161669_r_at
100012_at 0.94 161692_r_at
100012_at 0.91 161728_f_at
100012_at 0.98 161957_r_at
100012_at 0.93 161958_at
100012_at 0.93 161960_f_at
100012_at 0.91 162024_at
100012_at 0.92 162048_r_at
100012_at 0.93 162085_r_at
100012_at 0.9 162136_r_at
100012_at 0.93 162146_r_at
100012_at 0.9 162156_f_at
100012_at 0.93 162187_f_at
100012_at 0.96 162208_f_at
100012_at 0.91 162416_at
100012_at 0.94 92253_at
100012_at 0.91 92745_at
100012_at 0.93 92957_at
100012_at 0.9 92960_at
100012_at 0.92 93202_at
100012_at 0.92 93665_at
100012_at 0.92 93679_at
100012_at 0.96 93802_at
100012_at 0.96 94157_i_at
100012_at 0.91 94187_at
100012_at 0.9 94291_at
100012_at 0.93 94732_at
100012_at 0.92 95753_at
100012_at 0.93 95960_at
100012_at 0.93 95963_at
100012_at 0.94 96489_at
100012_at 0.92 96540_at
100012_at 0.91 96551_at
100012_at 0.94 96843_at
100012_at 0.9 96918_at
100012_at 0.95 96983_at
100012_at 0.98 97009_f_at
100012_at 0.92 97389_at
100012_at 0.93 97391_at
100012_at 0.93 97568_at
100012_at 0.94 98112_r_at
100012_at 0.94 98276_at
100012_at 0.92 98318_at
100012_at 0.94 98760_at
100012_at 0.91 99393_at
100012_at 0.91 99474_at
100012_at 0.91 99628_at
100012_at 0.93 99854_at
100012_at 0.9 99867_at
100012_at 0.92 99927_at
100012_at 0.91 99966_at
100012_at 0.96 99980_at
97955_at 0.93 98906_at
97957_at 0.91 98353_at
97958_at 0.95 99880_at
97960_at 0.91 97991_at
97960_at 0.92 98409_at
97960_at 0.91 98603_s_at
97963_at 0.9 98618_at
97963_at 0.9 99440_at
97963_at 0.93 99965_at
97964_at 0.94 98426_at
101505_at 0.91 104684_at
101505_at 0.95 161247_f_at
101505_at 0.91 94705_at
101505_at 0.9 97005_at
101505_at 0.93 97788_at
101505_at 0.92 97789_at
97966_at 0.92 99988_at
97967_at 0.94 98848_at
97967_at 0.95 99024_at
97967_at 0.93 99112_at
97967_at 0.92 99196_at
97967_at 0.95 99377_at
97967_at 0.91 99669_at
97969_at 0.94 99839_at
97972_at 0.92 99379_f_at
97974_at 0.92 98130_at
97974_at 0.9 99599_s_at
97975_at 0.92 98930_at
97976_at 0.9 97989_at
101506_at 0.95 93760_at
101506_at 0.9 94518_at
101506_at 0.92 95491_at
97977_at 0.92 98352_r_at
97982_at 0.92 98819_at
97984_i_at 0.96 98364_at
97984_i_at 0.93 98491_at
97987_at 0.9 98276_at
97987_at 0.9 99980_at
97988_at 0.93 97997_at
101507_at 0.9 101958_f_at
101507_at 0.95 161349_f_at
101507_at 0.95 93742_at
101507_at 0.96 96696_at
101507_at 0.9 96708_at
101507_at 0.94 96780_at
101507_at 0.91 96924_at
101507_at 0.9 99664_at
97990_at 0.94 98045_s_at
97990_at 0.96 98600_at
97990_at 0.9 99143_at
97990_at 0.91 99152_at
97990_at 0.94 99549_at
97990_at 0.94 99832_at
97991_at 0.91 98594_at
97991_at 0.93 98603_s_at
97992_at 0.94 98420_at
97993_at 0.93 99410_at
97995_at 0.91 98293_g_at
101508_at 0.91 103732_at
101508_at 0.91 104238_at
101508_at 0.9 161469_r_at
101508_at 0.9 162205_f_at
101508_at 0.95 162464_f_at
101508_at 0.92 92368_at
101508_at 0.95 92972_at
101508_at 0.94 93652_i_at
101508_at 0.92 94451_at
101508_at 0.9 95374_f_at
101508_at 0.91 96118_at
101508_at 0.92 96143_at
101508_at 0.93 96841_at
101508_at 0.91 99134_at
101508_at 0.93 99167_at
98000_at 0.95 99840_at
98000_at 0.91 99939_at
98000_at 0.9 3_st
98001_at 0.96 99675_at
98002_at 0.91 98732_at
98002_at 0.92 99080_at
98004_at 0.91 98136_at
98008_at 0.92 98532_at
98008_at 0.91 98597_at
98010_at 0.91 98784_at
98010_at 0.96 99823_r_at
101509_at 0.95 103523_at
101509_at 0.91 98514_at
98013_at 0.94 98946_at
98013_at 0.91 99053_at
98013_at 0.9 99491_at
98013_at 0.93 99936_at
98013_at 0.91 99999_at
98014_at 0.95 98920_g_at
98014_at 0.9 99156_at
98014_at 0.94 99583_at
98014_at 0.9 99599_s_at
98014_at 0.91 3_at
98016_at 0.91 98090_at
98016_at 0.91 98609_at
98017_at 0.92 98573_r_at
98017_at 0.93 99613_at
98019_at 0.92 98151_s_at
98019_at 0.92 98349_at
98021_at 0.93 98809_s_at
101510_at 0.93 104082_at
101510_at 0.95 104642_at
101510_at 0.93 160865_at
101510_at 0.9 97084_at
98022_at 0.91 98081_at
98023_r_at 0.94 98078_at
98023_r_at 0.94 98282_at
98023_r_at 0.93 98315_at
98023_r_at 0.9 98398_s_at
98023_r_at 0.9 98811_at
98023_r_at 0.93 99449_at
98023_r_at 0.9 99826_at
98028_at 0.92 99058_at
98028_at 0.91 99938_at
98029_at 0.9 99055_at
98029_at 0.94 99507_at
98030_at 0.9 99347_f_at
98031_at 0.91 99553_f_at
101511_at 0.91 102678_at
101511_at 0.91 103859_at
101511_at 0.91 161461_at
101511_at 0.91 162191_at
101511_at 0.91 94283_at
101511_at 0.91 96485_at
101511_at 0.95 97087_f_at
101511_at 0.92 97270_at
101511_at 0.94 98522_at
98033_at 0.9 98304_at
98033_at 0.96 98334_at
98033_at 0.94 98726_at
98033_at 0.94 98764_at
98033_at 0.92 98853_at
98033_at 0.94 99854_at
98033_at 0.93 99867_at
98033_at 0.93 99942_s_at
98033_at 0.91 99980_at
98034_at 0.92 99646_at
98034_at 0.93 99657_at
98034_at 0.93 99887_at
98037_at 0.91 98039_at
98037_at 0.93 98499_s_at
98041_at 0.91 98860_at
98041_at 0.94 99323_at
98041_at 0.91 99516_at
98041_at 0.91 99708_at
101513_at 0.91 97120_at
98042_at 0.93 98598_at
98042_at 0.9 98861_at
98045_s_at 0.93 98600_at
98045_s_at 0.92 99081_at
98045_s_at 0.91 99152_at
98045_s_at 0.95 99549_at
98045_s_at 0.93 99832_at
98048_at 0.92 98067_at
98048_at 0.9 99346_at
98048_at 0.93 99474_at
98051_at 0.92 98368_at
98051_at 0.92 98480_s_at
98051_at 0.93 98792_at
98051_at 0.9 X00686_3_at
98052_at 0.91 98447_at
98052_at 0.95 99814_at
98053_at 0.95 98815_at
101514_at 0.95 103539_at
101514_at 0.94 93686_s_at
101514_at 0.91 97574_f_at
101514_at 0.93 98361_at
98056_at 0.93 98410_at
98056_at 0.9 99149_at
98056_at 0.92 99491_at
98057_at 0.91 98104_at
98057_at 0.93 98451_at
98057_at 0.95 98588_at
98059_s_at 0.91 98931_at
98059_s_at 0.9 99140_at
98063_at 0.91 M32599_3_st
101515_at 0.92 101715_at
101515_at 0.91 103912_at
101515_at 0.9 104017_at
101515_at 0.91 92377_at
101515_at 0.91 92593_at
101515_at 0.9 93095_at
101515_at 0.91 93730_at
101515_at 0.92 98106_at
101515_at 0.9 98775_at
100148_at 0.93 160197_at
100148_at 0.9 92905_at
100148_at 0.9 93784_at
100148_at 0.94 95525_at
100148_at 0.91 97491_at
98067_at 0.91 98356_at
98067_at 0.91 99409_at
98067_at 0.91 99474_at
98067_at 0.95 99803_at
98067_at 0.93 3_at
98070_at 0.9 99097_at
98075_at 0.96 98514_at
98075_at 0.91 99168_at
98076_at 0.91 99101_at
98076_at 0.95 99166_at
98076_at 0.9 99593_at
98076_at 0.9 99599_s_at
98076_at 0.91 99618_at
98076_at 0.9 99951_at
98077_at 0.93 98124_at
98077_at 0.96 99493_at
98078_at 0.92 98785_at
98078_at 0.9 98811_at
98078_at 0.92 98846_f_at
98078_at 0.91 99449_at
98078_at 0.91 99995_at
101516_at 0.93 102253_at
101516_at 0.91 102399_at
101516_at 0.93 102728_f_at
101516_at 0.92 103409_at
101516_at 0.9 103719_at
101516_at 0.9 104539_at
101516_at 0.96 160519_at
101516_at 0.91 160927_at
101516_at 0.9 161183_at
101516_at 0.92 161229_at
101516_at 0.91 161233_at
101516_at 0.93 161515_i_at
101516_at 0.92 161742_r_at
101516_at 0.91 161803_r_at
101516_at 0.96 162140_i_at
101516_at 0.93 162373_r_at
101516_at 0.93 162473_r_at
101516_at 0.91 92889_r_at
101516_at 0.93 93330_at
101516_at 0.92 94308_at
101516_at 0.95 94657_at
101516_at 0.93 94906_at
101516_at 0.93 95327_at
101516_at 0.9 95350_at
101516_at 0.91 95471_at
101516_at 0.96 95546_g_at
101516_at 0.91 96123_at
101516_at 0.92 96169_at
101516_at 0.91 96408_at
101516_at 0.93 96492_at
101516_at 0.92 96599_at
101516_at 0.94 96600_at
101516_at 0.92 96643_at
101516_at 0.94 96857_at
101516_at 0.91 97048_at
101516_at 0.94 97352_f_at
101516_at 0.92 97546_at
101516_at 0.91 98079_at
101516_at 0.91 98776_at
101516_at 0.95 99507_at
98079_at 0.93 98590_at
98079_at 0.93 98776_at
98079_at 0.97 99074_at
98079_at 0.91 99849_at
98081_at 0.93 99359_at
98081_at 0.9 99466_at
98082_at 0.96 98084_at
98085_f_at 0.9 98119_at
98085_f_at 0.92 99631_f_at
98085_f_at 0.98 99660_f_at
98085_f_at 0.94 M12481_3_at
98085_f_at 0.97 5_at
98085_f_at 0.93 M32599_3_at
98085_f_at 0.97 M32599_5_at
98086_r_at 0.92 M12481_5_st
101517_at 0.9 101717_at
101517_at 0.91 101734_at
101517_at 0.91 101900_at
101517_at 0.97 102299_at
101517_at 0.9 103801_at
101517_at 0.92 103811_at
101517_at 0.9 160302_at
101517_at 0.91 160813_r_at
101517_at 0.97 161217_r_at
101517_at 0.9 161726_f_at
101517_at 0.91 162005_at
101517_at 0.92 92239_at
101517_at 0.94 92873_f_at
101517_at 0.93 94063_at
101517_at 0.9 94200_at
101517_at 0.94 94233_at
101517_at 0.93 95529_at
101517_at 0.92 96872_at
101517_at 0.91 97184_at
101517_at 0.92 97341_at
101517_at 0.91 98979_at
98090_at 0.94 98315_at
98090_at 0.92 98973_at
98090_at 0.95 99355_r_at
98090_at 0.91 99884_at
98092_at 0.9 98506_r_at
98096_f_at 0.91 99516_at
98099_at 0.93 99148_at
98099_at 0.94 99598_g_at
98102_at 0.9 99535_at
98104_at 0.95 99182_at
101518_at 0.96 101542_f_at
101518_at 0.94 101835_at
101518_at 0.9 101838_r_at
101518_at 0.93 103330_at
101518_at 0.93 103967_at
101518_at 0.9 160289_s_at
101518_at 0.9 161528_r_at
101518_at 0.91 161904_f_at
101518_at 0.9 94177_at
101518_at 0.9 94514_s_at
101518_at 0.9 94618_at
101518_at 0.91 95056_r_at
101518_at 0.9 96196_i_at
101518_at 0.91 97274_at
101518_at 0.92 99382_at
98107_at 0.9 99097_at
98108_at 0.9 98820_g_at
98109_at 0.93 98426_at
98109_at 0.92 98604_at
98112_r_at 0.92 98276_at
98112_r_at 0.96 98343_s_at
98112_r_at 0.95 98387_at
98112_r_at 0.92 98726_at
98112_r_at 0.96 98760_at
98112_r_at 0.96 98924_at
98112_r_at 0.9 99089_at
98112_r_at 0.98 99393_at
98112_r_at 0.9 99628_at
98112_r_at 0.93 99887_at
98112_r_at 0.9 99966_at
98112_r_at 0.92 99980_at
98114_at 0.91 98421_at
98116_at 0.96 98479_f_at
98116_at 0.9 99325_at
98116_at 0.92 99357_at
98116_at 0.92 99512_at
98116_at 0.92 3_st
101519_at 0.94 101709_at
101519_at 0.93 160424_f_at
101519_at 0.9 160770_at
101519_at 0.94 161696_f_at
101519_at 0.91 99078_at
101519_at 0.91 99098_at
101519_at 0.93 99419_g_at
98117_at 0.95 98281_at
98117_at 0.91 98326_f_at
98117_at 0.93 98785_at
98117_at 0.9 98846_f_at
98118_at 0.94 98781_at
98118_at 0.92 98989_at
98118_at 0.92 99657_at
98118_at 0.91 99818_at
98119_at 0.97 99631_f_at
98119_at 0.93 99633_at
98119_at 0.91 M12481_3_at
98119_at 0.95 M32599_5_at
98120_at 0.91 99128_at
98120_at 0.93 99951_at
98121_at 0.93 99054_at
98122_at 0.93 98768_at
98124_at 0.9 98511_at
101520_at 0.93 103614_at
101520_at 0.93 92631_f_at
101520_at 0.93 93061_at
101520_at 0.91 94195_r_at
101520_at 0.93 94892_r_at
101520_at 0.92 97713_at
98127_at 0.9 98572_at
98127_at 0.91 99527_at
98128_at 0.92 98138_at
98129_at 0.92 99581_at
98131_at 0.95 98428_at
98131_at 0.92 99356_r_at
98132_at 0.96 98571_s_at
98132_at 0.92 98962_at
98133_at 0.91 99163_at
98133_at 0.92 99960_at
98134_at 0.93 99031_at
98134_at 0.96 99056_at
98134_at 0.93 99845_at
98135_r_at 0.92 98956_at
101521_at 0.91 104117_at
101521_at 0.9 160526_s_at
101521_at 0.93 161044_at
101521_at 0.96 93493_at
98137_at 0.9 98169_s_at
98137_at 0.95 M_at
98139_at 0.94 98544_at
98139_at 0.91 98626_at
98139_at 0.93 99101_at
98139_at 0.93 99166_at
98139_at 0.91 99514_at
98140_at 0.93 99471_at
98141_at 0.9 99124_at
98144_f_at 0.91 98549_at
101522_at 0.95 101675_at
101522_at 0.91 101920_at
101522_at 0.93 102663_at
101522_at 0.9 103204_r_at
101522_at 0.92 103736_at
101522_at 0.9 160708_at
101522_at 0.92 161245_r_at
101522_at 0.92 161597_r_at
101522_at 0.92 95348_at
101522_at 0.96 97278_at
101522_at 0.93 97570_at
101522_at 0.91 97700_at
101522_at 0.94 97740_at
101522_at 0.92 97838_at
101522_at 0.91 99668_at
98148_at 0.92 98785_at
98148_at 0.91 99437_at
98148_at 0.92 99810_at
98148_at 0.92 M_at
98150_at 0.93 99702_at
98152_at 0.91 99076_at
98153_at 0.93 98483_at
98154_at 0.9 98488_at
98154_at 0.93 99358_at
98154_at 0.92 3_at
98155_r_at 0.94 99987_at
98168_at 0.93 99479_at
101523_at 0.93 103029_at
101523_at 0.95 104063_at
101523_at 0.91 160129_at
101523_at 0.9 160632_at
101523_at 0.9 160997_at
101523_at 0.95 92689_at
101523_at 0.9 92919_at
101523_at 0.91 92996_at
101523_at 0.93 95119_at
101523_at 0.9 96132_at
101523_at 0.94 96755_at
101523_at 0.93 97919_at
101523_at 0.95 98511_at
98247_at 0.91 99647_at
98276_at 0.91 98318_at
98276_at 0.92 98387_at
98276_at 0.92 98406_at
98276_at 0.9 99810_at
98276_at 0.94 99854_at
98276_at 0.9 99887_at
98276_at 0.9 99927_at
98276_at 0.98 99966_at
98276_at 0.96 99980_at
98276_at 0.93 M_at
98277_at 0.91 98282_at
98277_at 0.91 98286_at
98277_at 0.97 98398_s_at
98277_at 0.95 99355_r_at
98277_at 0.92 5_st
98280_at 0.91 98794_at
98281_at 0.9 98304_at
98281_at 0.93 98326_f_at
98281_at 0.93 98334_at
98281_at 0.92 98363_at
98281_at 0.94 98568_at
98281_at 0.93 98774_at
98281_at 0.98 98785_at
98281_at 0.93 98811_at
98281_at 0.9 98853_at
98281_at 0.93 98902_at
98281_at 0.93 98971_at
98281_at 0.9 M_at
101524_at 0.94 102724_at
101524_at 0.91 103270_at
101524_at 0.9 92211_at
101524_at 0.9 95639_at
101524_at 0.9 96011_at
101524_at 0.96 97833_at
101524_at 0.9 97989_at
101524_at 0.92 98438_f_at
98282_at 0.9 98315_at
98282_at 0.97 98398_s_at
98282_at 0.92 99355_r_at
98282_at 0.9 99826_at
98282_at 0.91 99869_at
98282_at 0.93 5_st
98283_at 0.93 98292_at
98283_at 0.9 98305_at
98283_at 0.9 98479_f_at
98283_at 0.96 98490_at
98283_at 0.92 98828_at
98283_at 0.91 98851_at
98283_at 0.94 99349_at
98283_at 0.9 99501_at
98285_at 0.92 99058_at
98285_at 0.9 99552_at
98285_at 0.9 99815_at
98286_at 0.9 98303_at
98286_at 0.93 99810_at
98286_at 0.92 5_st
98287_at 0.96 99415_at
98288_at 0.94 98416_at
98288_at 0.93 99114_r_at
98289_at 0.95 99807_r_at
98289_at 0.9 99900_at
98290_at 0.93 99030_at
98290_at 0.9 99326_at
98291_at 0.92 98406_at
101525_at 0.93 102324_at
101525_at 0.91 102340_at
101525_at 0.91 103208_at
101525_at 0.91 97477_at
101525_at 0.93 98521_at
101525_at 0.91 98626_at
101525_at 0.92 99988_at
100149_at 0.91 100335_at
100149_at 0.99 101142_at
100149_at 0.92 101683_at
100149_at 0.91 103800_at
100149_at 0.93 104767_f_at
100149_at 0.91 161664_at
100149_at 0.91 96999_at
100149_at 0.94 97911_at
100149_at 0.91 98553_at
100149_at 0.9 98866_at
100149_at 0.91 98953_at
98292_at 0.93 98800_at
98292_at 0.91 98839_at
98295_at 0.94 98375_at
98295_at 0.91 98596_s_at
98295_at 0.93 99808_at
98295_at 0.9 5_st
98296_at 0.91 99708_at
98298_at 0.91 98321_at
98298_at 0.91 99862_at
98298_at 0.9 99908_at
98299_s_at 0.92 98580_at
98301_at 0.9 99537_at
101526_at 0.9 102309_at
101526_at 0.91 102370_at
101526_at 0.9 102800_at
101526_at 0.91 103009_at
101526_at 0.94 103322_at
101526_at 0.91 104070_at
101526_at 0.95 104534_at
101526_at 0.96 104605_at
101526_at 0.9 104671_at
101526_at 0.92 104760_at
101526_at 0.92 160679_at
101526_at 0.91 161130_f_at
101526_at 0.92 162454_f_at
101526_at 0.98 93117_at
101526_at 0.91 94106_at
101526_at 0.93 94351_r_at
101526_at 0.93 94433_at
101526_at 0.92 94852_at
101526_at 0.94 96561_at
101526_at 0.97 96775_at
101526_at 0.92 96790_f_at
101526_at 0.93 97292_at
101526_at 0.91 99500_at
98302_at 0.97 98802_at
98302_at 0.94 99198_at
98302_at 0.9 99417_at
98302_at 0.96 99551_f_at
98302_at 0.92 99810_at
98302_at 0.97 99957_at
98302_at 0.94 99966_at
98303_at 0.92 99406_at
98304_at 0.93 98334_at
98304_at 0.9 98427_s_at
98304_at 0.91 99648_at
98304_at 0.93 99942_s_at
98305_at 0.94 98479_f_at
98305_at 0.92 98490_at
98305_at 0.9 98763_at
98305_at 0.9 98800_at
98305_at 0.92 98851_at
98305_at 0.97 99357_at
98307_at 0.94 98490_at
98307_at 0.9 98828_at
98307_at 0.93 99047_at
98308_at 0.91 99936_at
98311_at 0.95 98798_at
98311_at 0.9 99509_s_at
98311_at 0.9 5_at
101527_at 0.91 103222_at
101527_at 0.91 103524_at
101527_at 0.93 104399_at
101527_at 0.9 104437_at
101527_at 0.91 104731_at
101527_at 0.91 162255_s_at
101527_at 0.92 93088_at
101527_at 0.9 94276_at
101527_at 0.91 94818_at
101527_at 0.95 95040_at
101527_at 0.93 95377_at
101527_at 0.91 96774_at
98313_at 0.92 99188_at
98315_at 0.94 98398_s_at
98315_at 0.9 98779_at
98315_at 0.92 99355_r_at
98315_at 0.92 99826_at
98315_at 0.97 99884_at
98316_at 0.95 98529_at
98317_at 0.9 98488_at
98318_at 0.91 99966_at
98319_at 0.91 98801_at
98321_at 0.92 98730_at
101528_at 0.92 103888_at
101528_at 0.91 162030_r_at
101528_at 0.92 92845_at
101528_at 0.95 93521_at
101528_at 0.94 98914_at
98323_at 0.97 98484_at
98324_at 0.9 98851_at
98324_at 0.9 98979_at
98325_at 0.91 99579_at
98326_f_at 0.91 98568_at
98326_f_at 0.92 98774_at
98326_f_at 0.9 98785_at
98326_f_at 0.9 99407_at
98326_f_at 0.95 99646_at
98329_at 0.91 99840_at
98330_at 0.9 99460_at
98331_at 0.9 99556_s_at
101529_g_at 0.94 103754_at
101529_g_at 0.93 160969_at
101529_g_at 0.94 161031_at
101529_g_at 0.91 161138_r_at
101529_g_at 0.9 92818_at
101529_g_at 0.9 92945_at
101529_g_at 0.94 93523_at
101529_g_at 0.9 94008_at
101529_g_at 0.94 94119_at
101529_g_at 0.9 96346_at
101529_g_at 0.9 99902_at
98332_at 0.94 98446_s_at
98334_at 0.93 98568_at
98334_at 0.94 98774_at
98334_at 0.95 98902_at
98334_at 0.93 98924_at
98334_at 0.93 98971_at
98334_at 0.92 99348_r_at
98334_at 0.92 99646_at
98334_at 0.94 99854_at
98334_at 0.95 99867_at
98334_at 0.93 99876_at
98334_at 0.94 99887_at
98334_at 0.91 99942_s_at
98335_at 0.92 98997_f_at
98335_at 0.92 99816_at
98336_s_at 0.9 98815_at
98339_at 0.93 99077_at
98340_at 0.93 98617_at
101530_at 0.9 160769_at
101530_at 0.91 92646_at
101530_at 0.91 94078_at
98342_at 0.92 99523_at
98343_s_at 0.95 98387_at
98343_s_at 0.9 98432_at
98343_s_at 0.9 99393_at
98343_s_at 0.93 99513_at
98343_s_at 0.92 99628_at
98345_at 0.95 99708_at
98345_at 0.94 3_at
98346_at 0.92 99603_g_at
98347_at 0.95 99776_at
98348_at 0.94 98349_at
98349_at 0.92 98863_at
98350_at 0.91 98549_at
98350_at 0.94 99532_at
98351_g_at 0.95 99931_at
101531_at 0.91 101701_at
101531_at 0.95 102291_at
101531_at 0.91 104286_at
101531_at 0.95 160785_at
101531_at 0.9 160881_at
101531_at 0.9 162128_i_at
101531_at 0.94 96148_at
101531_at 0.91 97976_at
98354_at 0.9 M_at
98362_s_at 0.92 98602_at
101532_g_at 0.9 101831_at
101532_g_at 0.94 102132_i_at
101532_g_at 0.9 102223_at
101532_g_at 0.94 102267_at
101532_g_at 0.93 102721_at
101532_g_at 0.93 102957_at
101532_g_at 0.9 103589_at
101532_g_at 0.93 103702_i_at
101532_g_at 0.94 104128_at
101532_g_at 0.91 162056_f_at
101532_g_at 0.92 162469_r_at
101532_g_at 0.93 93894_f_at
101532_g_at 0.9 94663_at
101532_g_at 0.92 94877_at
101532_g_at 0.91 97092_at
101532_g_at 0.92 98294_at
101532_g_at 0.95 98444_g_at
101532_g_at 0.9 99903_at
98363_at 0.92 98613_at
98363_at 0.91 98774_at
98363_at 0.92 98785_at
98363_at 0.96 98811_at
98363_at 0.91 98972_at
98363_at 0.91 99582_at
98363_at 0.92 99824_at
98363_at 0.9 99914_at
98364_at 0.94 99960_at
98365_at 0.93 99064_at
98368_at 0.91 98792_at
98368_at 0.91 X00686_M_at
98371_at 0.91 99884_at
101534_at 0.91 101968_at
101534_at 0.95 102267_at
101534_at 0.9 102911_at
101534_at 0.9 102957_at
101534_at 0.9 103002_at
101534_at 0.92 103069_at
101534_at 0.91 103729_at
101534_at 0.91 160749_at
101534_at 0.95 160767_at
101534_at 0.96 161348_r_at
101534_at 0.91 161521_at
101534_at 0.9 161559_i_at
101534_at 0.91 161823_r_at
101534_at 0.92 92605_at
101534_at 0.9 92701_at
101534_at 0.9 93106_i_at
101534_at 0.9 93254_at
101534_at 0.9 94195_r_at
101534_at 0.93 94718_at
101534_at 0.92 94734_at
101534_at 0.91 95373_at
101534_at 0.93 96214_at
101534_at 0.99 96576_at
101534_at 0.9 97077_f_at
101534_at 0.94 97153_at
101534_at 0.94 97931_i_at
101534_at 0.9 98078_at
101534_at 0.92 98815_at
101534_at 0.96 99421_at
101534_at 0.94 99995_at
98373_at 0.92 99626_i_at
98375_at 0.91 99433_at
98375_at 0.91 99808_at
98379_r_at 0.91 98479_f_at
98379_r_at 0.9 98828_at
98379_r_at 0.94 98979_at
98379_r_at 0.94 99411_at
98379_r_at 0.9 99840_at
98379_r_at 0.91 99939_at
98379_r_at 0.9 3_st
98380_at 0.92 98445_at
98382_f_at 0.94 98552_at
98382_f_at 0.95 98612_at
101536_at 0.93 102069_at
101536_at 0.93 102853_at
101536_at 0.92 104523_at
101536_at 0.94 160316_at
101536_at 0.94 160499_at
101536_at 0.92 160772_i_at
101536_at 0.92 161215_at
101536_at 0.9 162057_f_at
101536_at 0.9 92477_at
101536_at 0.91 92797_at
101536_at 0.93 92827_at
101536_at 0.91 92862_f_at
98385_at 0.91 98464_at
98386_s_at 0.95 98540_g_at
98387_at 0.91 98726_at
98387_at 0.91 99326_at
98387_at 0.9 99393_at
98387_at 0.91 99980_at
98387_at 0.91 MurFAS_at
98388_at 0.94 99371_at
98388_at 0.91 99392_at
98388_at 0.91 99977_at
98390_at 0.94 98906_at
98391_at 0.93 98401_at
98392_at 0.93 98767_at
98394_at 0.91 98549_at
98394_at 0.92 99010_at
98394_at 0.91 99049_at
98394_at 0.9 99095_at
98394_at 0.95 99121_at
101537_at 0.91 101552_at
101537_at 0.92 103303_at
101537_at 0.93 160121_at
101537_at 0.91 161558_f_at
101537_at 0.91 94109_at
101537_at 0.95 98916_at
100150_f_at 0.93 100308_at
100150_f_at 0.97 100329_at
100150_f_at 0.92 100345_f_at
100150_f_at 0.92 100432_f_at
100150_f_at 0.96 100956_at
100150_f_at 0.92 101104_at
100150_f_at 0.93 101181_at
100150_f_at 0.97 101364_at
100150_f_at 0.98 101431_at
100150_f_at 0.9 101516_at
100150_f_at 0.93 101632_at
100150_f_at 0.99 101689_at
100150_f_at 0.93 101707_at
100150_f_at 0.98 102253_at
100150_f_at 0.92 102556_at
100150_f_at 0.99 102763_at
100150_f_at 0.98 103409_at
100150_f_at 0.95 103761_at
100150_f_at 0.92 103860_at
100150_f_at 0.93 104169_at
100150_f_at 0.92 104519_at
100150_f_at 0.93 104716_at
100150_f_at 0.93 160246_at
100150_f_at 0.99 160977_at
100150_f_at 0.94 161183_at
100150_f_at 0.92 161208_r_at
100150_f_at 0.94 161229_at
100150_f_at 0.93 161233_at
100150_f_at 0.99 161515_i_at
100150_f_at 0.93 161742_r_at
100150_f_at 0.95 161937_r_at
100150_f_at 0.96 162140_i_at
100150_f_at 1 162302_f_at
100150_f_at 0.94 162373_r_at
100150_f_at 0.98 162473_r_at
100150_f_at 0.9 92366_at
100150_f_at 0.91 92558_at
100150_f_at 0.96 92737_at
100150_f_at 0.93 92759_at
100150_f_at 0.91 92806_at
100150_f_at 0.92 92889_r_at
100150_f_at 0.93 93009_at
100150_f_at 0.93 93203_f_at
100150_f_at 0.99 93330_at
100150_f_at 0.95 93563_s_at
100150_f_at 0.94 93683_at
100150_f_at 0.92 93801_at
100150_f_at 0.95 94561_at
100150_f_at 0.93 94624_at
100150_f_at 0.98 94657_at
100150_f_at 0.93 95033_at
100150_f_at 0.93 95052_at
100150_f_at 0.94 95350_at
100150_f_at 0.97 95471_at
100150_f_at 0.98 95546_g_at
100150_f_at 0.95 95799_s_at
100150_f_at 0.95 95997_at
100150_f_at 0.94 96119_s_at
100150_f_at 0.98 96169_at
100150_f_at 0.91 96339_at
100150_f_at 0.97 96408_at
100150_f_at 0.97 96492_at
100150_f_at 0.97 96599_at
100150_f_at 0.96 96643_at
100150_f_at 0.92 96857_at
100150_f_at 0.96 97048_at
100150_f_at 0.93 97352_f_at
100150_f_at 0.95 97473_at
100150_f_at 0.91 97519_at
100150_f_at 0.98 97546_at
100150_f_at 0.93 97680_at
100150_f_at 0.94 97748_at
100150_f_at 0.93 97825_at
100150_f_at 0.91 98623_g_at
100150_f_at 0.97 98627_at
100150_f_at 0.96 98776_at
100150_f_at 0.91 99067_at
100150_f_at 0.9 99074_at
100150_f_at 0.91 99152_at
100150_f_at 0.98 99507_at
100150_f_at 0.91 99849_at
100150_f_at 0.98 _at
98397_at 0.93 99469_at
98398_s_at 0.9 98779_at
98398_s_at 0.97 99355_r_at
98398_s_at 0.92 99826_at
98398_s_at 0.92 5_st
98400_at 0.95 99861_at
98400_at 0.9 X57349_M_at
98401_at 0.91 98849_at
98404_at 0.92 99024_at
98406_at 0.91 98417_at
98406_at 0.91 99854_at
98406_at 0.92 99966_at
98406_at 0.9 M_at
98407_at 0.9 98894_at
98407_at 0.93 99891_at
101538_i_at 0.91 101996_at
101538_i_at 0.95 102272_at
101538_i_at 0.9 102424_at
101538_i_at 0.94 102744_at
101538_i_at 0.96 103384_at
101538_i_at 0.96 103521_r_at
101538_i_at 0.9 103617_at
101538_i_at 0.91 103948_at
101538_i_at 0.95 104049_at
101538_i_at 0.94 104335_at
101538_i_at 0.91 161393_at
101538_i_at 0.91 162406_f_at
101538_i_at 0.93 162427_r_at
101538_i_at 0.9 92606_at
101538_i_at 0.9 94856_r_at
101538_i_at 0.96 94928_at
101538_i_at 0.91 95275_at
101538_i_at 0.9 95383_at
101538_i_at 0.97 96237_at
101538_i_at 0.91 96550_at
101538_i_at 0.9 96601_at
101538_i_at 0.94 97499_at
98413_at 0.91 99361_at
98413_at 0.92 99912_at
98415_at 0.92 99461_at
98416_at 0.92 98630_at
98416_at 0.92 99114_r_at
98416_at 0.94 99236_at
98417_at 0.93 98449_at
98417_at 0.9 98582_at
98417_at 0.93 99417_at
98419_at 0.96 X57349_5_at
101539_f_at 0.93 101826_at
101539_f_at 0.9 101916_at
101539_f_at 0.91 101985_at
101539_f_at 0.91 102777_at
101539_f_at 0.96 102838_at
101539_f_at 0.9 102900_at
101539_f_at 0.9 102949_g_at
101539_f_at 0.9 160220_at
101539_f_at 0.91 160852_at
101539_f_at 0.93 161222_r_at
101539_f_at 0.92 161360_at
101539_f_at 0.93 161565_r_at
101539_f_at 0.9 161577_f_at
101539_f_at 0.94 161652_r_at
101539_f_at 0.93 92789_r_at
101539_f_at 0.91 92916_at
101539_f_at 0.93 92959_at
101539_f_at 0.94 93103_at
101539_f_at 0.91 93671_at
101539_f_at 0.92 93688_at
101539_f_at 0.91 94098_at
101539_f_at 0.93 94291_at
101539_f_at 0.95 96116_at
101539_f_at 0.91 96482_at
101539_f_at 0.94 96533_at
101539_f_at 0.9 97116_at
101539_f_at 0.92 99957_at
98423_at 0.94 99549_at
98424_at 0.91 99010_at
98426_at 0.9 3_at
98427_s_at 0.9 99413_at
98428_at 0.91 99356_r_at
98430_at 0.91 99448_at
98431_at 0.94 98461_at
98431_at 0.9 99541_at
98431_at 0.9 99635_at
101540_at 0.91 104128_at
101540_at 0.92 161068_at
101540_at 0.91 162461_at
101540_at 0.91 93174_at
101540_at 0.93 93601_at
101540_at 0.91 99325_at
101540_at 0.93 99894_at
98432_at 0.92 98774_at
98432_at 0.9 99346_at
98432_at 0.91 99513_at
98432_at 0.94 99876_at
98435_at 0.91 98806_s_at
98436_s_at 0.9 98530_at
101541_at 0.9 160211_at
101541_at 0.93 160755_at
101541_at 0.9 160913_at
101541_at 0.93 161832_r_at
101541_at 0.91 162380_r_at
101541_at 0.9 93817_at
101541_at 0.91 94288_at
101541_at 0.95 96083_s_at
101541_at 0.96 97482_at
98444_g_at 0.91 99236_at
98445_at 0.9 98940_at
98448_at 0.93 99328_at
98449_at 0.95 99042_s_at
98449_at 0.9 99043_s_at
98451_at 0.9 98588_at
98451_at 0.9 99182_at
101542_f_at 0.91 101720_f_at
101542_f_at 0.91 101838_r_at
101542_f_at 0.97 102036_at
101542_f_at 0.91 102576_at
101542_f_at 0.91 103330_at
101542_f_at 0.94 103967_at
101542_f_at 0.96 160289_s_at
101542_f_at 0.9 160441_at
101542_f_at 0.9 161528_r_at
101542_f_at 0.92 161550_r_at
101542_f_at 0.91 161557_at
101542_f_at 0.92 93896_at
101542_f_at 0.96 93951_at
101542_f_at 0.9 96052_at
101542_f_at 0.9 96196_i_at
101542_f_at 0.91 97251_at
101542_f_at 0.91 97274_at
101542_f_at 0.9 98862_at
98454_at 0.9 99798_at
98455_at 0.92 99102_at
98455_at 0.91 99379_f_at
98459_at 0.92 99585_at
98460_at 0.93 98856_at
98460_at 0.91 99576_at
98460_at 0.93 99975_at
101543_f_at 0.94 101573_f_at
101543_f_at 0.9 103345_at
101543_f_at 0.91 160516_at
101543_f_at 0.92 160555_r_at
101543_f_at 0.9 93864_s_at
101543_f_at 0.92 94537_at
101543_f_at 0.92 95340_at
101543_f_at 0.9 95359_at
101543_f_at 0.93 96307_s_at
101543_f_at 0.92 96919_at
101543_f_at 0.97 MURINE_B2_at
98464_at 0.91 98951_at
98466_r_at 0.9 99591_i_at
98467_at 0.9 98993_at
98467_at 0.93 99466_at
98469_at 0.98 98563_f_at
98469_at 0.94 98944_at
98469_at 0.91 99488_at
98469_at 0.91 3_at
98472_at 0.92 98538_at
98473_at 0.91 99164_at
101546_at 0.93 104166_at
101546_at 0.91 104683_at
101546_at 0.93 161629_i_at
101546_at 0.97 92424_at
98479_f_at 0.92 98490_at
98479_f_at 0.91 98828_at
98479_f_at 0.94 98851_at
98479_f_at 0.95 99357_at
98479_f_at 0.95 3_st
98479_f_at 0.93 X57349_M_at
98480_s_at 0.91 98920_g_at
98480_s_at 0.94 99040_at
98480_s_at 0.9 99583_at
98480_s_at 0.95 X00686_3_at
98482_at 0.9 99559_at
98483_at 0.94 99831_at
101548_at 0.93 102698_at
101548_at 0.97 160376_at
101548_at 0.92 161871_f_at
101548_at 0.91 92186_at
101548_at 0.9 95896_at
101548_at 0.92 97001_r_at
98484_at 0.9 99571_at
98488_at 0.91 99409_at
98488_at 0.92 99564_at
98488_at 0.93 3_at
98489_at 0.9 99618_at
98490_at 0.92 98828_at
98490_at 0.9 99349_at
98490_at 0.93 99357_at
98490_at 0.94 99501_at
98490_at 0.91 99897_at
98492_at 0.91 98902_at
98492_at 0.92 98971_at
98492_at 0.94 99126_at
98492_at 0.92 99826_at
98492_at 0.96 99869_at
98495_at 0.9 98893_at
101550_at 0.94 162113_r_at
101550_at 0.95 93840_at
98496_at 0.94 99327_at
98497_at 0.96 98599_at
98497_at 0.9 99040_at
98497_at 0.91 99593_at
98498_at 0.94 98847_at
98498_at 0.92 99119_at
98500_at 0.91 98819_at
98500_at 0.96 99579_at
98501_at 0.92 98508_s_at
98501_at 0.93 98633_at
98501_at 0.9 99179_at
98502_at 0.91 99388_at
98502_at 0.91 99658_f_at
98502_at 0.96 99959_at
98502_at 0.91 M_at
98503_at 0.91 99620_at
101551_s_at 0.95 101810_at
101551_s_at 0.94 160592_at
101551_s_at 0.91 161775_f_at
101551_s_at 0.9 92459_at
101551_s_at 0.9 93656_g_at
101551_s_at 0.9 93718_at
101551_s_at 0.91 93757_at
101551_s_at 0.9 93894_f_at
101551_s_at 0.91 94994_at
101551_s_at 0.94 96417_s_at
100151_at 0.91 100902_at
100151_at 0.92 103667_at
100151_at 0.9 104582_g_at
100151_at 0.93 161799_r_at
100151_at 0.92 93100_at
100151_at 0.93 94028_f_at
100151_at 0.9 94259_at
100151_at 0.94 94413_at
100151_at 0.92 95290_at
100151_at 0.93 98110_at
100151_at 0.91 98394_at
100151_at 0.91 98628_f_at
100151_at 0.9 99121_at
98507_at 0.91 99412_at
98508_s_at 0.93 98633_at
98508_s_at 0.93 99179_at
98511_at 0.91 98549_at
98511_at 0.91 99095_at
98511_at 0.91 99481_at
98511_at 0.91 99607_at
98511_at 0.91 99978_s_at
98513_at 0.95 99998_at
98516_at 0.97 98814_at
98516_at 0.93 X00686_3_at
101552_at 0.9 102840_at
101552_at 0.92 103597_at
101552_at 0.91 160290_at
101552_at 0.91 161015_at
101552_at 0.94 162213_i_at
101552_at 0.9 93028_at
101552_at 0.91 95912_at
98518_f_at 0.9 98522_at
98518_f_at 0.92 X00686_M_at
98519_r_at 0.92 99407_at
98521_at 0.92 98571_s_at
98521_at 0.9 99497_at
98522_at 0.91 99417_at
98522_at 0.94 X00686_M_at
98523_at 0.91 98839_at
98524_f_at 0.95 99018_at
98528_at 0.92 M32599_M_at
101553_at 0.95 101691_s_at
101553_at 0.96 101744_i_at
101553_at 0.92 102094_f_at
101553_at 0.94 103276_at
101553_at 0.97 160061_at
101553_at 0.91 92232_at
101553_at 0.95 92264_at
101553_at 0.93 92351_at
101553_at 0.96 93050_at
101553_at 0.9 93668_at
101553_at 0.93 94563_at
101553_at 0.92 94566_at
101553_at 0.95 94728_f_at
101553_at 0.94 96630_at
101553_at 0.93 96855_at
101553_at 0.91 97891_at
101553_at 0.93 99400_at
101553_at 0.91 99708_at
101553_at 0.94 3_at
98529_at 0.95 99836_at
98530_at 0.92 98952_at
98531_g_at 0.9 98796_at
98531_g_at 0.96 99434_at
98532_at 0.92 98597_at
98533_at 0.95 99619_at
98535_at 0.92 99146_at
98535_at 0.9 99527_at
98538_at 0.92 98730_at
98538_at 0.97 99026_at
98539_at 0.91 99171_at
101554_at 0.94 102621_at
101554_at 0.97 102736_at
101554_at 0.93 102980_at
101554_at 0.9 103869_at
101554_at 0.92 160433_at
101554_at 0.94 161013_f_at
101554_at 0.93 161261_f_at
101554_at 0.91 161700_i_at
101554_at 0.91 162336_r_at
101554_at 0.94 92527_at
101554_at 0.93 94169_at
101554_at 0.91 94662_at
101554_at 0.94 95854_at
101554_at 0.91 96400_at
101554_at 0.9 97157_at
101554_at 0.9 97890_at
101554_at 0.94 99167_at
98543_at 0.95 99238_at
98544_at 0.93 99101_at
98545_at 0.91 99123_s_at
98549_at 0.9 99010_at
98549_at 0.93 99121_at
98549_at 0.93 99481_at
98553_at 0.92 98866_at
98553_at 0.91 99323_at
98553_at 0.94 99340_at
98554_at 0.93 98884_r_at
101555_at 0.93 102371_at
101555_at 0.9 103412_at
101555_at 0.9 161776_at
101555_at 0.9 96859_at
101555_at 0.91 96955_at
98560_at 0.9 99878_at
98563_f_at 0.93 98944_at
101557_at 0.9 102062_at
101557_at 0.94 103266_at
101557_at 0.9 104507_g_at
98568_at 0.95 98774_at
98568_at 0.92 98785_at
98568_at 0.93 99062_at
98568_at 0.93 99646_at
98568_at 0.92 99854_at
98568_at 0.98 99887_at
98568_at 0.92 M_at
98570_at 0.9 99014_at
98572_at 0.91 99054_at
98572_at 0.91 99358_at
98573_r_at 0.91 98770_at
98574_at 0.92 99570_s_at
98577_f_at 0.92 99374_at
101558_s_at 0.92 102319_at
101558_s_at 0.96 103051_at
101558_s_at 0.93 104573_at
101558_s_at 0.9 160540_at
101558_s_at 0.91 162186_r_at
101558_s_at 0.93 92625_at
101558_s_at 0.91 92628_at
101558_s_at 0.91 93048_at
101558_s_at 0.92 93581_at
101558_s_at 0.92 94214_at
101558_s_at 0.9 94875_at
101558_s_at 0.95 94908_r_at
101558_s_at 0.9 94956_at
101558_s_at 0.92 96322_at
101558_s_at 0.9 97477_at
101558_s_at 0.9 98139_at
101558_s_at 0.91 98544_at
98579_at 0.91 99906_at
98583_at 0.91 98994_at
98583_at 0.96 99059_at
98590_at 0.92 98776_at
98590_at 0.93 99074_at
98590_at 0.91 99507_at
98590_at 0.91 99849_at
98590_at 0.9 _at
101560_at 0.9 101632_at
101560_at 0.95 102053_at
101560_at 1 102070_at
101560_at 0.91 102253_at
101560_at 0.96 102644_at
101560_at 0.9 102748_at
101560_at 0.91 103409_at
101560_at 0.9 103855_at
101560_at 0.95 104271_at
101560_at 0.95 104697_at
101560_at 0.92 160099_at
101560_at 0.9 160415_at
101560_at 0.92 160886_i_at
101560_at 0.94 160982_at
101560_at 0.91 161028_at
101560_at 0.91 161283_i_at
101560_at 0.97 161350_f_at
101560_at 0.98 161704_r_at
101560_at 0.91 161805_r_at
101560_at 0.91 162347_f_at
101560_at 0.94 162369_f_at
101560_at 0.95 162471_i_at
101560_at 0.95 92181_at
101560_at 0.96 92316_f_at
101560_at 0.9 92560_g_at
101560_at 0.91 92877_at
101560_at 0.9 93037_i_at
101560_at 0.91 93040_at
101560_at 0.94 93349_at
101560_at 0.93 93683_at
101560_at 0.93 93785_at
101560_at 0.92 93866_s_at
101560_at 0.93 94085_at
101560_at 0.93 94270_at
101560_at 0.95 94624_at
101560_at 0.92 94874_at
101560_at 0.93 95030_at
101560_at 0.92 95301_at
101560_at 0.92 95307_at
101560_at 0.95 95350_at
101560_at 0.91 95471_at
101560_at 0.91 96130_at
101560_at 0.93 96203_at
101560_at 0.92 96599_at
101560_at 0.93 96643_at
101560_at 0.91 97110_at
101560_at 0.97 97317_at
101560_at 0.92 97352_f_at
101560_at 0.91 97519_at
101560_at 0.94 97730_at
101560_at 0.93 97949_at
101560_at 0.9 98054_at
101560_at 0.93 98776_at
101560_at 0.93 99366_at
101560_at 0.96 99460_at
101560_at 0.91 99849_at
98599_at 0.9 99593_at
98600_at 0.92 99143_at
98600_at 0.91 99152_at
98600_at 0.91 99481_at
98600_at 0.91 99549_at
98600_at 0.93 99832_at
98603_s_at 0.9 98823_at
101561_at 0.91 102919_at
101561_at 0.9 103438_at
101561_at 0.9 103448_at
101561_at 0.91 103610_at
101561_at 0.98 104105_at
101561_at 0.91 161013_f_at
101561_at 0.9 161635_f_at
101561_at 0.93 161759_r_at
101561_at 0.93 93755_at
101561_at 0.95 94516_f_at
101561_at 0.91 94881_at
101561_at 0.91 95798_f_at
101561_at 0.93 96348_at
101561_at 0.93 97890_at
101561_at 0.92 98053_at
101561_at 0.93 98434_at
101561_at 0.91 98507_at
101561_at 0.92 99677_at
98606_s_at 0.92 98928_at
98612_at 0.94 98926_at
98613_at 0.92 99037_at
98613_at 0.91 99914_at
98614_at 0.9 99944_at
98615_at 0.95 99467_at
98615_at 0.9 99825_at
98615_at 0.91 99880_at
101562_at 0.92 95549_at
98618_at 0.93 99159_at
98619_at 0.92 99124_at
98622_at 0.91 98804_at
98622_at 0.91 99551_f_at
98622_at 0.92 99654_s_at
98623_g_at 0.93 98627_at
98623_g_at 0.94 99081_at
98623_g_at 0.91 99152_at
98623_g_at 0.9 _at
98624_at 0.9 99585_at
98625_s_at 0.92 99176_at
98626_at 0.94 99514_at
98626_at 0.9 99988_at
98627_at 0.95 98776_at
98627_at 0.95 99067_at
98627_at 0.91 99074_at
98627_at 0.97 99152_at
98627_at 0.91 99366_at
98627_at 0.92 99460_at
98627_at 0.92 99500_at
98627_at 0.93 99507_at
98627_at 0.92 99849_at
98627_at 0.98 _at
101564_at 0.91 102222_at
101564_at 0.97 162057_f_at
101564_at 0.94 94515_at
101564_at 0.92 97135_at
101564_at 0.96 97259_at
101564_at 0.93 98083_at
100152_at 0.91 102627_at
100152_at 0.93 104161_at
100152_at 0.98 104441_at
100152_at 0.9 94317_at
100152_at 0.9 96693_at
100152_at 0.9 97149_at
100152_at 0.97 99548_at
98630_at 0.92 99236_at
98630_at 0.92 99351_at
98633_at 0.91 99139_at
98633_at 0.91 99179_at
98726_at 0.91 98924_at
98726_at 0.94 99393_at
98726_at 0.95 99804_at
98726_at 0.91 99887_at
98726_at 0.92 99907_at
98727_at 0.97 98781_at
98727_at 0.97 99457_at
98727_at 0.96 5_at
101565_f_at 0.9 101795_f_at
101565_f_at 0.91 102881_at
101565_f_at 0.9 103971_at
101565_f_at 0.91 162013_f_at
101565_f_at 0.91 94111_r_at
98730_at 0.91 98784_at
98730_at 0.94 99026_at
98730_at 0.95 99334_at
98756_at 0.9 99845_at
98759_f_at 0.91 99660_f_at
98759_f_at 0.9 M32599_5_at
98760_at 0.92 98924_at
98760_at 0.94 99393_at
98760_at 0.9 99628_at
98760_at 0.91 99927_at
98760_at 0.9 99980_at
98761_i_at 0.93 98850_at
98762_f_at 0.91 99425_at
101566_f_at 0.91 102233_at
101566_f_at 0.91 104373_at
101566_f_at 0.92 161218_r_at
101566_f_at 0.93 162450_f_at
101566_f_at 0.93 92284_r_at
101566_f_at 0.94 93221_at
101566_f_at 0.94 93372_at
101566_f_at 0.92 93518_at
101566_f_at 0.94 93630_at
101566_f_at 0.93 98348_at
101566_f_at 0.94 98349_at
98764_at 0.9 99361_at
98764_at 0.94 99854_at
98764_at 0.95 99980_at
98766_at 0.92 99626_i_at
98771_at 0.94 99800_at
101567_at 0.91 102683_at
101567_at 0.91 160698_s_at
101567_at 0.9 160899_at
101567_at 0.9 161228_f_at
101567_at 0.97 161465_r_at
101567_at 0.91 162178_r_at
101567_at 0.92 94054_at
101567_at 0.9 94195_r_at
101567_at 0.9 95098_at
101567_at 0.92 98416_at
101567_at 0.92 99523_at
98774_at 0.91 98785_at
98774_at 0.94 98811_at
98774_at 0.93 98902_at
98774_at 0.92 98971_at
98774_at 0.95 99062_at
98774_at 0.91 99126_at
98774_at 0.95 99348_r_at
98774_at 0.91 99646_at
98774_at 0.92 99876_at
98774_at 0.94 99887_at
98774_at 0.93 99914_at
98775_at 0.91 99018_at
98776_at 0.95 99067_at
98776_at 0.96 99074_at
98776_at 0.9 99152_at
98776_at 0.92 99460_at
98776_at 0.96 99507_at
98776_at 0.97 99849_at
98776_at 0.96 _at
98779_at 0.93 99355_r_at
98781_at 0.9 98821_at
98781_at 0.98 99457_at
98781_at 0.97 5_at
101568_at 0.9 102643_at
101568_at 0.93 104037_at
101568_at 0.91 93818_g_at
101568_at 0.94 95622_at
101568_at 0.91 97017_f_at
101568_at 0.9 97238_at
101568_at 0.91 98016_at
101568_at 0.93 98632_at
98784_at 0.95 98828_at
98784_at 0.95 99823_r_at
98785_at 0.93 98811_at
98785_at 0.93 98853_at
98785_at 0.92 98902_at
98785_at 0.92 99824_at
98785_at 0.93 M_at
98786_at 0.95 98822_at
98787_at 0.96 98955_at
98793_at 0.92 98930_at
101569_at 0.92 102040_at
101569_at 0.93 161951_f_at
101569_at 0.92 162077_f_at
101569_at 0.93 98087_at
98794_at 0.9 99076_at
98796_at 0.92 99434_at
98800_at 0.95 98859_at
98800_at 0.93 99023_at
98800_at 0.94 99926_at
98801_at 0.93 99671_at
98801_at 0.91 99956_at
98802_at 0.94 99417_at
98802_at 0.97 99551_f_at
98802_at 0.95 99957_at
98803_at 0.92 98963_at
98803_at 0.92 99658_f_at
98803_at 0.91 99959_at
101570_at 0.91 101746_i_at
101570_at 0.91 101916_at
101570_at 0.95 102272_at
101570_at 0.9 102380_s_at
101570_at 0.93 103384_at
101570_at 0.9 103948_at
101570_at 0.93 160095_at
101570_at 0.9 160220_at
101570_at 0.91 162406_f_at
101570_at 0.94 162427_r_at
101570_at 0.93 92494_at
101570_at 0.91 92606_at
101570_at 0.9 92760_at
101570_at 0.91 94165_at
101570_at 0.91 94758_s_at
101570_at 0.91 94928_at
101570_at 0.94 96482_at
101570_at 0.93 96550_at
101570_at 0.94 97146_g_at
101570_at 0.95 99195_at
101570_at 0.95 99873_at
101570_at 0.94 99961_s_at
101570_at 0.9 3_at
98804_at 0.91 99551_f_at
98810_at 0.91 99335_at
98811_at 0.94 99062_at
98811_at 0.94 99824_at
98811_at 0.94 99914_at
98812_at 0.9 98870_at
101571_g_at 0.92 102145_f_at
101571_g_at 0.91 102370_at
101571_g_at 0.92 102556_at
101571_g_at 0.91 102870_at
101571_g_at 0.97 103263_at
101571_g_at 0.91 103423_at
101571_g_at 0.93 103518_at
101571_g_at 0.94 103545_at
101571_g_at 0.92 103847_at
101571_g_at 0.91 103860_at
101571_g_at 0.92 103964_at
101571_g_at 0.9 104070_at
101571_g_at 0.91 104300_at
101571_g_at 0.9 160139_at
101571_g_at 0.91 160520_at
101571_g_at 0.93 160996_at
101571_g_at 0.95 161255_at
101571_g_at 0.95 92806_at
101571_g_at 0.92 93379_at
101571_g_at 0.9 93563_s_at
101571_g_at 0.93 93801_at
101571_g_at 0.95 94047_at
101571_g_at 0.94 94561_at
101571_g_at 0.91 94830_at
101571_g_at 0.91 95493_at
101571_g_at 0.9 95611_at
101571_g_at 0.94 95646_at
101571_g_at 0.92 95756_at
101571_g_at 0.9 96530_at
101571_g_at 0.92 97351_i_at
101571_g_at 0.95 97473_at
101571_g_at 0.96 97932_f_at
101571_g_at 0.93 97967_at
101571_g_at 0.99 98848_at
101571_g_at 0.93 99024_at
101571_g_at 0.93 99196_at
101571_g_at 0.94 99963_at
98815_at 0.9 99325_at
98815_at 0.95 99894_at
98816_s_at 0.9 99805_at
98819_at 0.91 99068_at
98820_g_at 0.9 99883_g_at
98821_at 0.95 99457_at
98821_at 0.97 5_at
98823_at 0.9 99802_at
101572_f_at 0.94 101953_at
101572_f_at 0.91 101985_at
101572_f_at 0.91 102744_at
101572_f_at 0.92 103521_r_at
101572_f_at 0.9 104103_at
101572_f_at 0.93 160415_at
101572_f_at 0.9 161132_at
101572_f_at 0.91 161293_r_at
101572_f_at 0.92 161365_r_at
101572_f_at 0.91 161483_r_at
101572_f_at 0.94 162196_f_at
101572_f_at 0.91 162347_f_at
101572_f_at 0.91 162369_f_at
101572_f_at 0.91 92494_at
101572_f_at 0.9 92924_at
101572_f_at 0.9 92970_at
101572_f_at 0.9 93037_i_at
101572_f_at 0.93 94165_at
101572_f_at 0.93 94397_at
101572_f_at 0.96 94539_f_at
101572_f_at 0.93 95071_at
101572_f_at 0.91 96151_at
101572_f_at 0.9 96203_at
101572_f_at 0.92 96958_at
101572_f_at 0.96 97119_at
101572_f_at 0.91 97409_at
101572_f_at 0.93 97678_r_at
101572_f_at 0.9 97720_at
101572_f_at 0.96 98427_s_at
101572_f_at 0.94 99059_at
101572_f_at 0.94 99413_at
101572_f_at 0.92 99873_at
101572_f_at 0.91 99942_s_at
101572_f_at 0.9 M12481_M_st
98828_at 0.93 3_st
98830_at 0.96 99622_at
98833_at 0.93 99237_at
101573_f_at 0.91 160555_r_at
101573_f_at 0.93 161510_f_at
101573_f_at 0.92 93383_at
101573_f_at 0.91 93844_at
101573_f_at 0.93 95012_at
101573_f_at 0.9 95340_at
101573_f_at 0.9 95359_at
101573_f_at 0.93 96283_at
101573_f_at 0.93 96307_s_at
101573_f_at 0.9 96919_at
101573_f_at 0.9 97559_at
98836_at 0.97 98976_at
98836_at 0.91 99012_at
98838_at 0.9 99377_at
98840_at 0.9 98856_at
98840_at 0.9 99057_at
98840_at 0.95 99591_i_at
98841_at 0.92 99436_at
98841_at 0.94 99489_at
101574_f_at 0.95 101577_at
101574_f_at 0.94 102146_at
101574_f_at 0.91 103086_at
101574_f_at 0.95 103245_at
101574_f_at 0.91 104493_at
101574_f_at 0.92 161381_r_at
101574_f_at 0.92 161438_r_at
101574_f_at 0.91 161858_f_at
101574_f_at 0.93 162079_at
101574_f_at 0.95 92204_at
101574_f_at 0.97 92867_at
101574_f_at 0.96 93250_r_at
101574_f_at 0.91 93566_at
101574_f_at 0.93 93888_at
101574_f_at 0.93 95604_at
101574_f_at 0.91 95677_at
101574_f_at 0.9 96983_at
101574_f_at 0.91 97598_at
101574_f_at 0.95 97987_at
100153_at 0.91 101107_at
100153_at 0.93 93484_at
100153_at 0.9 93985_at
100153_at 0.91 95059_at
98845_at 0.91 98941_r_at
98845_at 0.93 99855_at
98848_at 0.95 99024_at
98848_at 0.95 99196_at
98848_at 0.93 99377_at
98848_at 0.91 99963_at
98853_at 0.91 98902_at
98853_at 0.93 99937_at
98855_r_at 0.9 99321_at
98856_at 0.91 3_at
98858_at 0.94 99569_at
98858_at 0.9 3_st
98859_at 0.91 99023_at
98859_at 0.9 99926_at
98862_at 0.93 99018_at
98864_s_at 0.93 99136_at
98864_s_at 0.93 99475_at
98864_s_at 0.93 99936_at
98867_at 0.9 M_at
98868_at 0.91 99360_at
98872_at 0.91 99546_at
98873_at 0.92 99107_at
101577_at 0.91 103086_at
101577_at 0.9 160060_at
101577_at 0.92 160525_f_at
101577_at 0.91 161204_r_at
101577_at 0.9 161285_r_at
101577_at 0.9 161340_r_at
101577_at 0.9 161957_r_at
101577_at 0.91 162357_at
101577_at 0.91 92204_at
101577_at 0.96 92867_at
101577_at 0.94 93250_r_at
101577_at 0.92 93665_at
101577_at 0.91 93802_at
101577_at 0.94 94732_at
101577_at 0.91 95118_r_at
101577_at 0.9 95299_at
101577_at 0.92 97009_f_at
101577_at 0.91 97598_at
101577_at 0.91 98333_at
98875_at 0.9 99191_at
98878_r_at 0.9 98975_at
98880_at 0.9 99085_at
98880_at 0.94 99096_at
98880_at 0.94 99991_at
98882_s_at 0.92 99034_at
98882_s_at 0.92 99622_at
98886_at 0.92 99375_at
101578_f_at 0.91 103513_at
101578_f_at 0.96 161221_f_at
101578_f_at 0.9 161481_f_at
101578_f_at 0.92 94266_at
98890_at 0.91 98996_at
98893_at 0.9 99475_at
98893_at 0.92 99613_at
98894_at 0.95 99891_at
98902_at 0.98 98971_at
98902_at 0.92 99059_at
98902_at 0.91 99126_at
98902_at 0.92 99854_at
98902_at 0.96 99867_at
98902_at 0.91 99869_at
98902_at 0.9 99876_at
98902_at 0.91 99914_at
101579_at 0.94 101760_at
101579_at 0.91 102163_at
101579_at 0.95 104531_at
101579_at 0.9 161280_r_at
101579_at 0.92 161406_at
101579_at 0.94 161561_r_at
101579_at 0.93 162089_r_at
101579_at 0.96 162397_r_at
101579_at 0.93 93087_r_at
101579_at 0.93 93594_r_at
101579_at 0.9 94317_at
101579_at 0.9 94789_r_at
101579_at 0.91 96995_at
101579_at 0.95 97149_at
101579_at 0.9 97287_at
98903_at 0.9 99626_i_at
98905_at 0.96 99947_at
98911_at 0.94 99049_at
101580_at 0.92 103003_i_at
101580_at 0.9 160944_at
101580_at 0.9 161293_r_at
101580_at 0.92 161678_at
101580_at 0.9 92416_at
101580_at 0.9 94171_at
101580_at 0.91 95184_f_at
101580_at 0.93 97119_at
101580_at 0.91 99071_at
101580_at 0.95 M12481_M_st
98916_at 0.93 99449_at
98916_at 0.91 99804_at
98916_at 0.91 99907_at
98919_at 0.91 99515_at
98920_g_at 0.95 99040_at
98920_g_at 0.97 99583_at
98920_g_at 0.9 99973_s_at
98921_at 0.91 99459_f_at
98924_at 0.9 99100_at
98924_at 0.95 99348_r_at
98924_at 0.99 99393_at
98924_at 0.9 99582_at
98924_at 0.96 99646_at
98924_at 0.91 99657_at
98924_at 0.94 99887_at
101581_at 0.9 160216_f_at
101581_at 0.91 160235_at
101581_at 0.94 160663_at
101581_at 0.95 161461_at
101581_at 0.96 161693_r_at
101581_at 0.91 161764_r_at
101581_at 0.92 161831_at
101581_at 0.92 162307_at
101581_at 0.9 92350_at
101581_at 0.93 93514_at
101581_at 0.92 94373_at
101581_at 0.96 94707_s_at
101581_at 0.92 95410_s_at
101581_at 0.91 97766_at
101581_at 0.9 97917_at
101581_at 0.91 98028_at
101581_at 0.91 98522_at
101581_at 0.91 98802_at
101581_at 0.9 99040_at
101581_at 0.9 99417_at
101581_at 0.92 99973_s_at
101581_at 0.95 X00686_M_at
98927_at 0.9 99885_at
98927_at 0.92 99965_at
98928_at 0.92 3_at
98932_at 0.95 99147_at
101582_at 0.92 103596_at
101582_at 0.93 160792_at
101582_at 0.93 92839_f_at
98941_r_at 0.9 99135_at
98942_r_at 0.91 98957_at
98942_r_at 0.91 99955_at
98944_at 0.92 3_at
98945_at 0.9 99361_at
98946_at 0.92 99053_at
98946_at 0.91 99182_at
98946_at 0.92 99558_at
101583_at 0.94 101830_at
101583_at 0.93 101896_at
101583_at 0.93 104291_at
101583_at 0.91 160096_at
101583_at 0.92 160407_at
101583_at 0.91 161231_r_at
101583_at 0.96 92881_at
101583_at 0.92 93121_at
101583_at 0.97 97761_f_at
98951_at 0.9 99431_at
98957_at 0.94 99521_at
101584_at 0.91 102916_s_at
101584_at 0.91 104103_at
101584_at 0.93 104644_at
101584_at 0.92 160609_at
101584_at 0.92 161785_f_at
101584_at 0.91 162347_f_at
101584_at 0.91 92969_at
101584_at 0.93 93328_at
101584_at 0.92 94165_at
101584_at 0.9 94397_at
101584_at 0.92 96056_at
101584_at 0.9 96327_at
101584_at 0.92 98883_r_at
100154_at 0.93 101058_at
100154_at 0.91 103552_at
100154_at 0.9 103713_at
100154_at 0.9 160532_at
100154_at 0.93 97498_at
98962_at 0.92 99636_at
101585_at 0.92 101800_at
101585_at 0.91 101887_at
101585_at 0.93 101973_at
101585_at 0.97 102207_at
101585_at 0.94 102907_at
101585_at 0.91 102967_at
101585_at 0.91 103697_at
101585_at 0.9 104283_at
101585_at 0.9 104292_at
101585_at 0.92 104350_at
101585_at 0.92 104601_at
101585_at 0.9 104719_at
101585_at 0.93 160253_at
101585_at 0.91 160857_at
101585_at 0.9 161574_r_at
101585_at 0.93 161667_r_at
101585_at 0.91 162459_f_at
101585_at 0.91 92379_f_at
101585_at 0.93 92851_at
101585_at 0.91 93026_at
101585_at 0.92 93064_at
101585_at 0.92 93517_at
101585_at 0.91 93541_at
101585_at 0.94 94402_r_at
101585_at 0.9 94415_at
101585_at 0.91 94433_at
101585_at 0.9 94989_at
101585_at 0.93 95018_r_at
101585_at 0.9 95104_at
101585_at 0.94 96049_at
101585_at 0.91 96122_at
101585_at 0.93 96526_at
101585_at 0.92 97990_at
101585_at 0.93 98423_at
101585_at 0.9 98549_at
101585_at 0.9 98600_at
101585_at 0.94 99549_at
98969_at 0.91 99416_at
98971_at 0.95 99126_at
98971_at 0.9 99407_at
98971_at 0.91 99854_at
98971_at 0.94 99867_at
98971_at 0.91 99869_at
98972_at 0.91 99582_at
98972_at 0.94 99799_at
98972_at 0.92 99937_at
98976_at 0.92 99012_at
98976_at 0.9 99927_at
98979_at 0.9 M12481_5_at
101587_at 0.97 103313_r_at
101587_at 0.9 103556_at
101587_at 0.91 103904_at
101587_at 0.93 104011_at
101587_at 0.91 160468_at
101587_at 0.95 95064_at
101587_at 0.9 95894_at
101587_at 0.94 96058_s_at
101587_at 0.91 99500_at
98981_s_at 0.92 99935_at
98984_f_at 0.92 99077_at
98987_at 0.91 99411_at
98987_at 0.95 99506_at
98989_at 0.93 99818_at
98990_at 0.91 99504_at
101588_at 0.93 160725_at
101588_at 0.94 161288_r_at
101588_at 0.9 92611_at
101588_at 0.96 93066_at
101588_at 0.94 93141_at
101588_at 0.92 93185_at
101588_at 0.92 95518_at
101588_at 0.95 96560_at
101588_at 0.9 97471_at
101588_at 0.94 98005_at
98992_at 0.93 99124_at
98996_at 0.91 99627_r_at
98996_at 0.9 99804_at
98997_f_at 0.95 99816_at
99001_at 0.9 99868_at
101589_at 0.91 102888_s_at
101589_at 0.94 103051_at
101589_at 0.92 103352_at
101589_at 0.98 104573_at
101589_at 0.94 104637_at
101589_at 0.95 160065_s_at
101589_at 0.95 162186_r_at
101589_at 0.95 93531_at
101589_at 0.96 94068_at
101589_at 0.9 94181_at
101589_at 0.92 97732_at
101589_at 0.91 98929_at
101589_at 0.9 99459_f_at
99009_at 0.92 99525_at
99011_at 0.91 99903_at
99013_f_at 0.93 99070_at
99013_f_at 0.93 99345_at
99013_f_at 0.9 99935_at
101590_at 0.9 101998_at
101590_at 0.91 102805_at
101590_at 0.93 103693_at
101590_at 0.9 104728_at
101590_at 0.91 160313_at
101590_at 0.9 160747_at
101590_at 0.91 92866_at
101590_at 0.96 93592_at
101590_at 0.92 95310_at
101590_at 0.92 96327_at
101590_at 0.9 98982_at
101590_at 0.91 99811_at
99019_at 0.9 99562_at
99024_at 0.92 99196_at
99024_at 0.91 99377_at
99026_at 0.9 99334_at
99026_at 0.92 99512_at
101591_at 0.94 161755_at
101591_at 0.92 93879_f_at
101591_at 0.95 93937_at
101591_at 0.92 95982_at
101591_at 0.91 97702_at
101591_at 0.91 97924_at
99027_at 0.9 99387_at
99028_at 0.92 99508_at
99029_at 0.91 99817_at
99030_at 0.92 99934_at
99031_at 0.91 99056_at
99034_at 0.91 99990_at
99035_at 0.99 99423_at
101593_at 0.9 104056_at
101593_at 0.92 92910_at
101593_at 0.93 93579_at
101593_at 0.91 97210_at
101593_at 0.9 97310_at
99037_at 0.91 99126_at
99038_at 0.91 99362_at
99040_at 0.94 X00686_3_at
99040_at 0.94 X00686_M_at
99042_s_at 0.94 99099_at
101595_at 0.9 102063_at
101595_at 0.9 102080_at
101595_at 0.92 103668_at
101595_at 0.91 160084_at
101595_at 0.92 160224_at
101595_at 0.94 160762_at
101595_at 0.91 161179_at
101595_at 0.95 95247_at
101595_at 0.9 95338_s_at
101595_at 0.9 95380_at
101595_at 0.9 96949_at
99047_at 0.94 99439_at
99052_at 0.92 99070_at
99052_at 0.96 99345_at
99053_at 0.92 99491_at
99053_at 0.9 99955_at
99056_at 0.9 99845_at
101596_at 0.95 102161_f_at
101596_at 0.92 160838_at
101596_at 0.9 160975_at
101596_at 0.93 95795_at
99058_at 0.92 99552_at
99059_at 0.9 99867_at
99059_at 0.9 99942_s_at
99062_at 0.9 99372_at
99062_at 0.95 99824_at
99064_at 0.95 99239_at
99067_at 0.92 99500_at
99067_at 0.93 99849_at
99067_at 0.93 _at
99069_at 0.94 99328_at
101597_at 0.96 103437_at
101597_at 0.93 93327_at
101597_at 0.93 93675_at
101597_at 0.92 96765_at
101597_at 0.9 97119_at
100155_at 0.91 100283_at
100155_at 0.91 101170_at
100155_at 0.9 102266_at
100155_at 0.92 103200_at
100155_at 0.91 103267_i_at
100155_at 0.91 104126_at
100155_at 0.91 160787_at
100155_at 0.92 160994_at
100155_at 0.91 93191_at
100155_at 0.93 93358_at
100155_at 0.9 93509_at
100155_at 0.9 95530_at
100155_at 0.92 95614_at
100155_at 0.9 96657_at
99070_at 0.96 99345_at
99070_at 0.91 99481_at
99074_at 0.97 99849_at
99074_at 0.91 _at
99080_at 0.91 99194_at
99081_at 0.93 99549_at
99081_at 0.91 99979_at
101598_at 0.91 102049_at
101598_at 0.97 102273_at
101598_at 0.96 160102_at
101598_at 0.93 92492_at
101598_at 0.91 94440_at
101598_at 0.91 96036_at
101598_at 0.91 96272_at
101598_at 0.92 99489_at
99089_at 0.91 99382_at
99094_at 0.91 99167_at
99094_at 0.94 99571_at
99095_at 0.94 99607_at
101599_at 0.91 101706_at
101599_at 0.93 101910_f_at
101599_at 0.93 102216_at
101599_at 0.9 103012_at
101599_at 0.95 103335_at
101599_at 0.91 160404_at
101599_at 0.91 160733_at
101599_at 0.97 161607_r_at
101599_at 0.92 161764_r_at
101599_at 0.93 162101_f_at
101599_at 0.95 93322_at
101599_at 0.96 93590_at
101599_at 0.95 94049_at
101599_at 0.93 94097_at
101599_at 0.95 95783_g_at
101599_at 0.97 96929_at
101599_at 0.9 97247_at
101599_at 0.93 97542_at
101599_at 0.91 98368_at
99097_at 0.93 3_st
99099_at 0.9 99651_at
99100_at 0.91 99393_at
99103_at 0.9 99650_at
99106_at 0.95 L09192_MB_at
101600_at 0.9 160418_at
101600_at 0.94 160717_at
101600_at 0.9 95516_at
101600_at 0.9 96276_r_at
101600_at 0.92 97847_at
101600_at 0.91 98491_at
101600_at 0.94 99029_at
101600_at 0.91 99163_at
99112_at 0.91 _at
99114_r_at 0.92 99649_at
101601_at 0.91 101784_f_at
101601_at 0.91 102328_at
101601_at 0.92 102735_at
101601_at 0.91 102846_at
101601_at 0.93 102938_at
101601_at 0.9 103306_at
101601_at 0.92 104230_at
101601_at 0.93 104443_at
101601_at 0.92 104698_at
101601_at 0.9 160987_r_at
101601_at 0.91 161220_f_at
101601_at 0.95 162148_r_at
101601_at 0.92 92893_at
101601_at 0.94 93526_at
101601_at 0.94 93629_s_at
101601_at 0.91 94072_g_at
101601_at 0.93 95555_at
101601_at 0.93 95951_at
101601_at 0.97 96206_at
101601_at 0.9 96828_at
101601_at 0.95 98363_at
101601_at 0.92 98613_at
101601_at 0.95 99582_at
101601_at 0.9 99974_at
99121_at 0.9 99481_at
99121_at 0.91 99978_s_at
99123_s_at 0.9 M_st
99126_at 0.9 99426_at
99126_at 0.9 99869_at
99126_at 0.93 99914_at
99130_at 0.96 99904_at
101602_at 0.9 103812_at
101602_at 0.91 103974_at
101602_at 0.92 104211_at
101602_at 0.91 160893_at
101602_at 0.91 162218_f_at
101602_at 0.91 162440_r_at
101602_at 0.93 92331_at
101602_at 0.92 93387_at
101602_at 0.9 95729_at
101602_at 0.91 96025_g_at
101602_at 0.93 96077_at
101602_at 0.91 97726_at
101602_at 0.95 98402_at
101602_at 0.9 98630_at
99135_at 0.92 99994_at
99136_at 0.97 99475_at
99136_at 0.91 99999_at
99146_at 0.92 99172_at
99146_at 0.93 99346_at
101603_g_at 0.95 101658_f_at
101603_g_at 0.92 161459_f_at
101603_g_at 0.9 93880_at
101603_g_at 0.91 99883_g_at
99150_at 0.91 99269_g_at
99151_at 0.9 99994_at
99152_at 0.95 99366_at
99152_at 0.95 99460_at
99152_at 0.9 99500_at
99152_at 0.96 99549_at
99152_at 0.92 _at
99156_at 0.92 99161_at
99156_at 0.93 99595_at
101604_at 0.94 95391_at
101604_at 0.92 96295_at
101604_at 0.91 99380_at
99158_at 0.91 99172_at
99158_at 0.93 99363_at
99163_at 0.94 99800_at
99167_at 0.91 99817_at
101605_at 0.91 102965_at
101605_at 0.97 104048_at
101605_at 0.9 104489_at
101605_at 0.95 160420_r_at
101605_at 0.91 162203_r_at
101605_at 0.92 93453_at
101605_at 0.91 93692_f_at
101605_at 0.98 95713_at
101605_at 0.92 96948_at
101605_at 0.9 98026_g_at
99171_at 0.91 99180_at
99172_at 0.93 99645_at
99178_at 0.92 99536_at
99179_at 0.91 99663_g_at
99182_at 0.92 99558_at
99183_at 0.9 99633_at
99183_at 0.91 99660_f_at
99183_at 0.93 M12481_3_at
99183_at 0.92 M32599_5_at
101606_at 0.97 101803_at
101606_at 0.94 103465_f_at
101606_at 0.99 104759_at
101606_at 0.95 160239_at
101606_at 0.93 160504_at
101606_at 0.95 160586_r_at
101606_at 0.91 161647_f_at
101606_at 0.98 92697_at
101606_at 0.92 93497_at
101606_at 0.9 94153_g_at
101606_at 0.96 94711_at
101606_at 0.91 94922_i_at
101606_at 0.9 95618_at
101606_at 0.91 97283_at
101606_at 0.95 98801_at
99195_at 0.97 3_at
99196_at 0.93 99963_at
101607_at 0.92 103398_at
101607_at 0.92 161632_r_at
100156_at 0.91 92220_s_at
100156_at 0.93 92451_at
100156_at 0.9 94731_at
100156_at 0.96 96694_at
100156_at 0.97 97819_at
100156_at 0.94 98070_at
99197_at 0.93 99585_at
99197_at 0.9 99826_at
99197_at 0.9 99869_at
99198_at 0.9 99551_f_at
99198_at 0.92 99957_at
99238_at 0.94 99506_at
99269_g_at 0.9 99988_at
101608_at 0.91 101868_i_at
101608_at 0.9 103959_at
101608_at 0.92 104225_at
101608_at 0.93 104618_at
101608_at 0.94 160472_r_at
101608_at 0.91 160715_at
101608_at 0.91 161718_at
101608_at 0.96 95544_at
99323_at 0.95 99340_at
99323_at 0.91 99516_at
99324_at 0.9 99338_at
99324_at 0.92 99627_r_at
99324_at 0.96 M_at
99325_at 0.92 99894_at
99329_at 0.92 M_at
101609_at 0.9 160492_at
101609_at 0.92 161727_r_at
101609_at 0.92 162313_f_at
101609_at 0.9 93226_i_at
101609_at 0.91 94559_at
101609_at 0.9 94945_at
101609_at 0.9 98389_at
101609_at 0.91 99821_at
99334_at 0.91 99512_at
99334_at 0.92 99862_at
99340_at 0.91 99516_at
101610_at 0.93 102990_at
101610_at 0.93 104615_at
101610_at 0.91 160136_r_at
101610_at 0.95 162162_f_at
101610_at 0.91 92219_s_at
101610_at 0.92 92237_at
101610_at 0.93 93450_at
101610_at 0.9 93644_at
101610_at 0.91 98823_at
99346_at 0.92 99668_at
99347_f_at 0.9 99421_at
99348_r_at 0.91 99393_at
99348_r_at 0.92 99582_at
99348_r_at 0.95 99646_at
99348_r_at 0.93 99876_at
99348_r_at 0.95 99887_at
99351_at 0.9 99939_at
101611_at 0.91 102127_at
101611_at 0.91 103354_at
101611_at 0.9 160076_at
101611_at 0.93 160999_r_at
101611_at 0.91 162321_f_at
101611_at 0.9 96582_at
99360_at 0.93 99493_at
99360_at 0.9 99577_at
99361_at 0.94 99843_at
99361_at 0.95 99912_at
99362_at 0.91 99648_at
99363_at 0.9 99645_at
99364_at 0.95 99846_at
101612_at 0.92 102478_f_at
101612_at 0.93 102895_at
101612_at 0.93 161517_at
101612_at 0.91 92471_i_at
101612_at 0.92 94026_at
101612_at 0.9 95291_r_at
101612_at 0.91 96571_at
101612_at 0.91 97685_at
99365_at 0.9 99802_at
99366_at 0.93 99460_at
99367_at 0.94 99702_at
99368_at 0.9 99654_s_at
99371_at 0.99 99977_at
99373_at 0.92 99843_at
101613_at 0.94 101670_at
101613_at 0.91 161029_at
101613_at 0.9 96898_at
101613_at 0.92 99835_at
99377_at 0.94 99669_at
99381_at 0.9 99619_at
101614_at 0.92 102622_r_at
101614_at 0.9 103086_at
101614_at 0.91 103599_at
101614_at 0.92 161377_at
101614_at 0.92 93802_at
101614_at 0.91 95753_at
101614_at 0.9 95955_at
101614_at 0.91 98323_at
101614_at 0.94 98484_at
99387_at 0.9 99433_at
99390_at 0.9 99893_at
99390_at 0.9 99999_at
99393_at 0.93 99646_at
99393_at 0.94 99887_at
101615_at 0.91 102975_at
101615_at 0.91 103485_at
101615_at 0.91 103563_at
101615_at 0.9 103577_at
101615_at 0.94 104515_at
101615_at 0.9 161027_f_at
101615_at 0.95 161161_r_at
101615_at 0.9 161973_r_at
101615_at 0.91 162387_f_at
101615_at 0.91 93861_f_at
101615_at 0.92 94115_at
101615_at 0.9 94628_r_at
101615_at 0.9 95864_at
101615_at 0.93 96474_at
101615_at 0.9 97169_f_at
101615_at 0.91 97541_f_at
101615_at 0.92 99324_at
101615_at 0.93 99627_r_at
101615_at 0.94 99928_at
99395_at 0.96 99594_at
99400_at 0.91 3_at
99403_at 0.96 99974_at
101616_at 0.94 103407_at
101616_at 0.96 160715_at
101616_at 0.91 160988_r_at
101616_at 0.9 161604_r_at
101616_at 0.9 161932_r_at
101616_at 0.93 92908_at
101616_at 0.91 92926_at
101616_at 0.93 93166_at
101616_at 0.9 94524_at
101616_at 0.96 95801_s_at
101616_at 0.92 97745_at
101616_at 0.92 98864_s_at
101616_at 0.95 99936_at
99408_at 0.98 99602_at
99409_at 0.92 99589_f_at
99409_at 0.92 99671_at
99409_at 0.93 99803_at
99409_at 0.95 3_at
99413_at 0.93 99942_s_at
101617_s_at 0.91 102311_at
101617_s_at 0.9 103341_at
101617_s_at 0.94 92865_at
101617_s_at 0.91 93098_at
101617_s_at 0.9 97655_at
101617_s_at 0.98 99882_at
100213_f_at 0.91 103002_at
100213_f_at 0.93 160546_at
100213_f_at 0.91 160779_at
100213_f_at 0.92 162263_f_at
100213_f_at 0.9 92907_at
100213_f_at 0.93 93293_at
100213_f_at 0.96 94704_at
100213_f_at 0.91 94972_at
100213_f_at 0.9 95282_at
100213_f_at 0.9 96373_at
100213_f_at 0.91 96515_at
100213_f_at 0.92 96538_at
100213_f_at 0.91 97077_f_at
100213_f_at 0.91 97105_at
100213_f_at 0.9 97224_at
100213_f_at 0.91 97846_at
100213_f_at 0.92 98472_at
100013_at 0.9 100375_i_at
100013_at 0.9 101610_at
100013_at 0.94 162099_f_at
100013_at 0.95 162162_f_at
100013_at 0.91 162252_f_at
100013_at 0.92 92375_at
100013_at 0.91 93644_at
100013_at 0.9 94052_at
100013_at 0.9 94774_at
100013_at 0.95 99403_at
99417_at 0.94 99928_at
99417_at 0.93 99957_at
99418_at 0.91 99627_r_at
101618_r_at 0.91 101702_at
101618_r_at 0.94 102706_i_at
101618_r_at 0.92 103284_at
101618_r_at 0.96 104325_at
101618_r_at 0.92 160300_at
101618_r_at 0.9 161121_f_at
101618_r_at 0.9 161395_i_at
101618_r_at 0.91 161794_i_at
101618_r_at 0.93 92324_at
101618_r_at 0.91 93932_at
101618_r_at 0.92 96969_at
101618_r_at 0.92 97729_at
99430_at 0.9 99823_r_at
101619_at 0.92 102267_at
101619_at 0.93 102911_at
101619_at 0.93 160658_at
101619_at 0.92 161068_at
101619_at 0.95 161073_at
101619_at 0.91 161227_r_at
101619_at 0.9 161796_r_at
101619_at 0.91 161823_r_at
101619_at 0.91 161826_r_at
101619_at 0.93 92701_at
101619_at 0.98 92942_at
101619_at 0.9 92961_at
101619_at 0.94 93028_at
101619_at 0.94 94690_at
101619_at 0.93 94718_at
101619_at 0.91 95805_at
101619_at 0.97 96078_g_at
101619_at 0.95 96620_at
101619_at 0.91 97581_at
101619_at 0.9 99325_at
101619_at 0.9 99449_at
101619_at 0.92 99995_at
99435_at 0.91 99871_f_at
101620_at 0.95 102568_at
101620_at 0.91 103521_r_at
101620_at 0.97 103617_at
101620_at 0.93 104142_at
101620_at 0.9 104335_at
101620_at 0.91 94550_at
101620_at 0.92 96692_at
101620_at 0.9 98427_s_at
101620_at 0.91 98788_at
99449_at 0.91 99648_at
99449_at 0.92 99838_at
99450_at 0.91 99864_at
99453_at 0.94 99808_at
101621_at 0.91 102218_at
101621_at 0.91 103680_at
101621_at 0.92 160621_at
101621_at 0.9 162285_r_at
101621_at 0.91 92686_at
101621_at 0.91 92690_at
101621_at 0.91 98314_g_at
101621_at 0.93 98384_at
99457_at 0.99 5_at
101622_at 0.96 102970_at
101622_at 0.9 161098_at
101622_at 0.92 161281_f_at
101622_at 0.95 161382_at
101622_at 0.92 161398_at
101622_at 0.92 161721_f_at
101622_at 0.9 162288_f_at
101622_at 0.91 162401_f_at
101622_at 0.92 92213_at
101622_at 0.93 93900_at
101622_at 0.92 99569_at
99467_at 0.92 99675_at
99467_at 0.93 99880_at
99467_at 0.9 99955_at
99473_at 0.9 99873_at
99474_at 0.95 99668_at
99474_at 0.95 3_at
101623_at 0.91 101969_at
101623_at 0.91 104250_at
101623_at 0.92 160644_at
101623_at 0.92 161323_f_at
101623_at 0.92 161649_f_at
101623_at 0.9 162060_r_at
101623_at 0.93 162339_r_at
101623_at 0.9 92889_r_at
101623_at 0.93 93505_at
101623_at 0.91 94779_f_at
101623_at 0.91 96600_at
101623_at 0.9 97691_at
101623_at 0.93 97942_g_at
101623_at 0.9 98590_at
99481_at 0.92 99607_at
99490_at 0.9 99604_at
99491_at 0.91 99955_at
101624_at 0.96 162318_r_at
101624_at 0.92 162411_f_at
101624_at 0.9 92933_at
101624_at 0.94 92977_s_at
101624_at 0.93 95565_at
101624_at 0.92 97437_f_at
101624_at 0.93 97917_at
101624_at 0.92 99928_at
99494_at 0.93 99865_at
99497_at 0.92 99831_at
99501_at 0.92 99897_at
99505_at 0.91 99861_at
101625_at 0.9 102214_at
101625_at 0.93 103676_at
101625_at 0.93 104591_g_at
101625_at 0.91 161146_r_at
101625_at 0.9 161794_i_at
101625_at 0.92 162296_at
101625_at 0.94 94249_at
101625_at 0.93 96183_at
101625_at 0.9 96389_at
101625_at 0.9 96969_at
101625_at 0.93 97073_at
101625_at 0.94 97826_at
101625_at 0.9 99109_at
99507_at 0.98 _at
99511_at 0.9 99842_at
99514_at 0.94 99987_at
99515_at 0.9 99522_at
101626_at 0.9 102745_at
101626_at 0.91 103239_at
101626_at 0.9 104000_at
101626_at 0.9 160459_r_at
101626_at 0.95 160993_at
101626_at 0.94 161284_r_at
101626_at 0.9 161729_f_at
101626_at 0.96 162153_i_at
101626_at 0.92 162468_at
101626_at 0.93 93885_g_at
101626_at 0.91 94227_at
101626_at 0.9 95401_at
101626_at 0.95 95601_at
101626_at 0.92 97811_at
99527_at 0.92 99645_at
101627_at 0.92 162114_f_at
101627_at 0.94 94056_at
101627_at 0.93 96812_at
101627_at 0.93 97449_at
100225_f_at 0.91 161773_i_at
100225_f_at 0.93 94048_at
99532_at 0.9 99577_at
99535_at 0.92 99571_at
99535_at 0.92 99925_f_at
101628_g_at 0.95 103317_at
101628_g_at 0.9 161009_at
101628_g_at 0.92 162112_i_at
101628_g_at 0.92 95307_at
101628_g_at 0.94 97950_at
99549_at 0.91 99832_at
99551_f_at 0.91 99938_at
99551_f_at 0.94 99957_at
101629_s_at 0.93 160883_at
101629_s_at 0.9 162003_at
101629_s_at 0.92 162270_r_at
101629_s_at 0.9 162364_f_at
101629_s_at 0.91 92670_at
101629_s_at 0.97 93102_f_at
101629_s_at 0.91 98771_at
101629_s_at 0.92 99800_at
101629_s_at 0.94 99981_at
99561_f_at 0.9 99906_at
101630_f_at 0.93 161241_at
101630_f_at 0.91 92183_at
101630_f_at 0.92 95597_at
101630_f_at 0.91 95929_at
101630_f_at 0.92 96052_at
101630_f_at 0.92 99351_at
101630_f_at 0.93 99439_at
99569_at 0.92 3_st
101631_at 0.96 101978_at
101631_at 0.9 102686_at
101631_at 0.91 104030_at
101631_at 0.93 160126_at
101631_at 0.9 162194_r_at
101631_at 0.92 92456_at
101631_at 0.92 92931_at
101631_at 0.93 93130_at
101631_at 0.91 94369_at
101631_at 0.95 94395_at
101631_at 0.92 94799_at
101631_at 0.9 95315_at
101631_at 0.93 96770_at
101631_at 0.93 98478_at
101631_at 0.9 98868_at
101631_at 0.94 99360_at
101631_at 0.9 99532_at
99582_at 0.9 99876_at
99582_at 0.93 99974_at
99582_at 0.95 5_at
99583_at 0.92 99973_s_at
99589_f_at 0.95 3_at
101632_at 0.92 101689_at
101632_at 0.96 101707_at
101632_at 0.93 101853_f_at
101632_at 0.9 101932_at
101632_at 0.9 102053_at
101632_at 0.96 102253_at
101632_at 0.91 102556_at
101632_at 0.95 102685_at
101632_at 0.91 102763_at
101632_at 0.94 103409_at
101632_at 0.94 103739_at
101632_at 0.92 103761_at
101632_at 0.9 103845_at
101632_at 0.91 104100_at
101632_at 0.93 104169_at
101632_at 0.95 104469_at
101632_at 0.91 104519_at
101632_at 0.95 104538_at
101632_at 0.93 104719_at
101632_at 0.93 160246_at
101632_at 0.92 160564_at
101632_at 0.93 160977_at
101632_at 0.94 161208_r_at
101632_at 0.95 161229_at
101632_at 0.91 161283_i_at
101632_at 0.91 161515_i_at
101632_at 0.91 161564_r_at
101632_at 0.9 161574_r_at
101632_at 0.94 161667_r_at
101632_at 0.93 161704_r_at
101632_at 0.92 162016_f_at
101632_at 0.92 162112_i_at
101632_at 0.93 162140_i_at
101632_at 0.94 162302_f_at
101632_at 0.92 92224_at
101632_at 0.9 92379_f_at
101632_at 0.93 92454_at
101632_at 0.98 92558_at
101632_at 0.92 92560_g_at
101632_at 0.96 92737_at
101632_at 0.92 93009_at
101632_at 0.91 93026_at
101632_at 0.91 93038_f_at
101632_at 0.93 93330_at
101632_at 0.93 93349_at
101632_at 0.94 93563_s_at
101632_at 0.94 93683_at
101632_at 0.91 93736_at
101632_at 0.9 93801_at
101632_at 0.94 93866_s_at
101632_at 0.9 94309_g_at
101632_at 0.93 94624_at
101632_at 0.9 94657_at
101632_at 0.9 95033_at
101632_at 0.94 95082_at
101632_at 0.91 95350_at
101632_at 0.96 95471_at
101632_at 0.9 95546_g_at
101632_at 0.93 96123_at
101632_at 0.93 96169_at
101632_at 0.96 96408_at
101632_at 0.93 96599_at
101632_at 0.92 96643_at
101632_at 0.9 97292_at
101632_at 0.93 97507_at
101632_at 0.97 97519_at
101632_at 0.9 97526_at
101632_at 0.96 97748_at
101632_at 0.93 97825_at
101632_at 0.92 97949_at
101632_at 0.9 98320_at
101632_at 0.91 98598_at
101632_at 0.92 98623_g_at
101632_at 0.97 98627_at
101632_at 0.91 98776_at
101632_at 0.97 99152_at
101632_at 0.9 99366_at
101632_at 0.95 99460_at
101632_at 0.9 99507_at
101632_at 0.93 99549_at
101632_at 0.94 _at
99594_at 0.91 99901_at
99594_at 0.9 99916_at
101633_at 0.94 101759_at
101633_at 0.93 102249_at
101633_at 0.97 102650_at
101633_at 0.92 104686_at
101633_at 0.91 161762_at
101633_at 0.91 93921_at
101633_at 0.9 94937_at
99603_g_at 0.91 99979_at
99607_at 0.91 99978_s_at
99615_at 0.91 99799_at
101634_at 0.91 102933_at
101634_at 0.9 103501_at
101634_at 0.91 160748_at
101634_at 0.92 161961_at
101634_at 0.94 92467_g_at
101634_at 0.91 94488_at
99618_at 0.91 99951_at
99626_i_at 0.92 X00686_3_at
101635_f_at 0.92 104648_at
101635_f_at 0.95 160145_at
101635_f_at 0.9 160159_at
101635_f_at 0.91 94532_at
101635_f_at 0.92 96124_at
101635_f_at 0.94 96629_at
101635_f_at 0.94 97206_at
101635_f_at 0.93 97690_at
99627_r_at 0.95 99997_at
99628_at 0.94 99927_at
99631_f_at 0.91 99633_at
99631_f_at 0.95 M32599_5_at
99633_at 0.94 M12481_3_at
99633_at 0.96 M32599_5_at
99633_at 0.9 M32599_M_at
101636_at 0.9 103965_at
101636_at 0.96 93737_at
101636_at 0.93 94079_at
99641_at 0.91 99885_at
99641_at 0.91 3_at
99642_i_at 0.92 99643_f_at
99646_at 0.92 99657_at
99646_at 0.96 99887_at
101637_at 0.9 102049_at
101637_at 0.9 160079_i_at
101637_at 0.94 93656_g_at
101637_at 0.9 93863_f_at
101637_at 0.92 94172_at
101637_at 0.9 94551_at
101637_at 0.9 94987_at
101637_at 0.91 96904_at
101637_at 0.91 98975_at
101637_at 0.92 99448_at
100272_at 0.94 104328_at
100272_at 0.95 161378_r_at
100272_at 0.9 161418_r_at
100272_at 0.92 162313_f_at
100272_at 0.9 93416_at
100272_at 0.91 97865_g_at
99651_at 0.94 99885_at
99651_at 0.98 X00686_5_at
99654_s_at 0.96 99973_s_at
101638_s_at 0.92 102133_at
101638_s_at 0.9 103198_at
101638_s_at 0.93 103814_at
101638_s_at 0.9 104528_at
101638_s_at 0.95 160098_s_at
101638_s_at 0.93 160282_at
101638_s_at 0.94 160509_at
101638_s_at 0.91 161729_f_at
101638_s_at 0.9 92548_g_at
101638_s_at 0.92 94638_at
101638_s_at 0.93 95971_at
101638_s_at 0.91 96326_at
101638_s_at 0.9 96693_at
101638_s_at 0.91 97709_at
101638_s_at 0.91 99042_s_at
99658_f_at 0.97 99959_at
99660_f_at 0.91 M12481_3_at
99660_f_at 0.94 5_at
99660_f_at 0.97 M32599_5_at
101639_r_at 0.92 101652_i_at
101639_r_at 0.93 101691_s_at
101639_r_at 0.94 103276_at
101639_r_at 0.9 160716_at
101639_r_at 0.96 160769_at
101639_r_at 0.94 161811_f_at
101639_r_at 0.92 92351_at
101639_r_at 0.91 93668_at
101639_r_at 0.94 94563_at
101639_r_at 0.9 96855_at
101639_r_at 0.91 98109_at
101639_r_at 0.91 3_at
101639_r_at 0.96 3_at
99672_at 0.9 99901_at
101640_f_at 0.9 101853_f_at
101640_f_at 0.91 103215_g_at
101640_f_at 0.91 103839_at
101640_f_at 0.9 104014_at
101640_f_at 0.92 104100_at
101640_f_at 0.92 104601_at
101640_f_at 0.91 160564_at
101640_f_at 0.91 162142_f_at
101640_f_at 0.93 92412_s_at
101640_f_at 0.92 92545_f_at
101640_f_at 0.92 92546_r_at
101640_f_at 0.91 93349_at
101640_f_at 0.92 93541_at
101640_f_at 0.93 93866_s_at
101640_f_at 0.92 94392_f_at
101640_f_at 0.91 95287_at
101640_f_at 0.91 96029_at
101640_f_at 0.91 97519_at
101640_f_at 0.92 97601_f_at
101640_f_at 0.91 97825_at
99708_at 0.95 3_at
99804_at 0.93 99907_at
101642_at 0.96 102138_at
101642_at 0.9 161424_f_at
101642_at 0.9 92837_f_at
101642_at 0.9 93686_s_at
101642_at 0.94 94635_at
101642_at 0.9 95330_at
101642_at 0.92 98486_at
99810_at 0.92 99824_at
99810_at 0.92 99966_at
99810_at 0.9 5_st
99810_at 0.96 M_at
99811_at 0.91 99942_s_at
101643_at 0.93 101727_at
101643_at 0.96 102662_at
101643_at 0.91 104316_at
101643_at 0.93 161598_at
101643_at 0.96 92639_at
101643_at 0.93 92994_at
101643_at 0.91 93450_at
101643_at 0.9 94916_at
101643_at 0.98 96483_at
101643_at 0.98 97571_r_at
99826_at 0.93 99869_at
101644_f_at 0.93 93188_at
101644_f_at 0.9 98796_at
99833_at 0.91 99903_at
99833_at 0.91 99995_at
101645_f_at 0.93 102908_at
101645_f_at 0.93 104150_at
101645_f_at 0.94 93199_at
101645_f_at 0.93 95448_at
101645_f_at 0.94 96641_at
101645_f_at 0.92 96835_at
101645_f_at 0.91 98599_at
99848_at 0.91 M12481_M_st
99848_at 0.96 M32599_M_st
101646_at 0.93 104041_at
101646_at 0.94 93903_at
99849_at 0.92 _at
99850_at 0.9 99975_at
99854_at 0.97 99867_at
99854_at 0.92 99876_at
99854_at 0.95 99887_at
99854_at 0.91 99966_at
99854_at 0.97 99980_at
99861_at 0.91 99865_at
101647_at 0.93 102134_f_at
101647_at 0.94 102613_at
101647_at 0.93 102733_at
101647_at 0.9 102849_at
101647_at 0.98 103850_at
101647_at 0.9 103974_at
101647_at 0.93 103992_f_at
101647_at 0.93 160092_at
101647_at 0.91 161039_at
101647_at 0.94 161196_r_at
101647_at 0.94 161566_r_at
101647_at 0.95 161682_f_at
101647_at 0.91 161851_r_at
101647_at 0.92 162273_at
101647_at 0.97 93334_at
101647_at 0.95 93483_at
101647_at 0.95 93578_at
101647_at 0.91 94134_at
101647_at 0.9 94140_at
101647_at 0.92 95140_at
101647_at 0.9 95302_at
101647_at 0.92 95380_at
101647_at 0.94 96311_at
101647_at 0.91 97698_at
101647_at 0.91 97731_at
101647_at 0.92 99406_at
100277_at 0.93 100500_at
100277_at 0.9 101410_at
100277_at 0.91 103533_at
100277_at 0.91 160290_at
100277_at 0.98 160430_at
100277_at 0.9 92961_at
100277_at 0.91 94690_at
100277_at 0.9 96079_at
100277_at 0.91 96552_at
100277_at 0.92 96826_at
99867_at 0.93 99876_at
99867_at 0.91 99980_at
99870_at 0.92 M32599_3_st
101648_at 0.92 102228_at
101648_at 0.93 104273_at
101648_at 0.91 104590_at
101648_at 0.9 104663_at
101648_at 0.94 161908_i_at
101648_at 0.9 92310_at
101648_at 0.92 93108_at
101648_at 0.95 93897_at
101648_at 0.92 94702_at
101648_at 0.91 95539_at
101648_at 0.95 95854_at
101648_at 0.95 96496_g_at
101648_at 0.91 97738_r_at
101648_at 0.9 99167_at
101648_at 0.9 99841_at
99875_at 0.95 99929_at
99885_at 0.9 X00686_5_at
101649_at 0.95 104438_at
101649_at 0.96 93561_at
101649_at 0.9 96666_at
101649_at 0.91 97392_at
99887_at 0.9 99980_at
99887_at 0.9 M_at
99893_at 0.92 X57349_3_at
101650_at 0.91 103206_at
101650_at 0.93 104460_at
101650_at 0.9 92436_at
99897_at 0.93 99940_at
99899_at 0.95 M_at
99903_at 0.91 99998_at
101651_at 0.9 101907_s_at
101651_at 0.91 102695_at
101651_at 0.93 160218_at
101651_at 0.9 160370_at
101651_at 0.9 162157_f_at
101651_at 0.92 162192_f_at
99909_at 0.9 99999_at
99914_at 0.92 99961_s_at
99914_at 0.91 5_at
101652_i_at 0.91 160769_at
101652_i_at 0.92 96320_at
101652_i_at 0.9 98486_at
101653_f_at 0.94 102614_at
101653_f_at 0.9 102814_f_at
101653_f_at 0.92 102816_at
101653_f_at 0.93 103702_i_at
101653_f_at 0.92 103810_at
101653_f_at 0.97 160594_at
101653_f_at 0.9 162008_r_at
101653_f_at 0.93 162056_f_at
101653_f_at 0.96 92766_at
101653_f_at 0.94 93174_at
101653_f_at 0.9 94089_at
101653_f_at 0.95 94663_at
101653_f_at 0.94 94994_at
101653_f_at 0.95 95863_at
101653_f_at 0.92 96286_at
101653_f_at 0.93 96973_f_at
101653_f_at 0.95 98292_at
101653_f_at 0.95 98800_at
101653_f_at 0.93 99501_at
101653_f_at 0.91 99833_at
101653_f_at 0.92 99903_at
99937_at 0.94 5_at
101654_at 0.94 103007_at
101654_at 0.93 103379_at
101654_at 0.9 104616_g_at
101654_at 0.9 96186_at
101654_at 0.95 96666_at
99939_at 0.9 99944_at
99944_at 0.92 M12481_3_at
101655_at 0.92 162164_f_at
101655_at 0.95 94445_at
101655_at 0.94 95289_r_at
101655_at 0.96 96092_at
101655_at 0.92 96219_at
101655_at 0.91 99632_at
99959_at 0.9 M_at
101656_f_at 0.91 101661_r_at
101656_f_at 0.91 101896_at
101656_f_at 0.93 102101_f_at
101656_f_at 0.91 102707_f_at
101656_f_at 0.91 103031_g_at
101656_f_at 0.92 103389_at
101656_f_at 0.95 103648_at
101656_f_at 0.95 104531_at
101656_f_at 0.92 160096_at
101656_f_at 0.93 160101_at
101656_f_at 0.94 161101_r_at
101656_f_at 0.9 161111_f_at
101656_f_at 0.92 161118_r_at
101656_f_at 0.96 161286_f_at
101656_f_at 0.94 161432_f_at
101656_f_at 0.91 161524_r_at
101656_f_at 0.93 161579_r_at
101656_f_at 0.9 161645_r_at
101656_f_at 0.96 161674_i_at
101656_f_at 0.91 162273_at
101656_f_at 0.9 162367_f_at
101656_f_at 0.91 162386_at
101656_f_at 0.9 92466_at
101656_f_at 0.92 93111_at
101656_f_at 0.91 93127_at
101656_f_at 0.9 93254_at
101656_f_at 0.94 93528_s_at
101656_f_at 0.95 94145_at
101656_f_at 0.93 94477_at
101656_f_at 0.9 95373_at
101656_f_at 0.9 95593_at
101656_f_at 0.92 97106_at
101656_f_at 0.9 98277_at
101656_f_at 0.91 98282_at
101656_f_at 0.92 98315_at
101656_f_at 0.96 98398_s_at
101656_f_at 0.94 98784_at
101656_f_at 0.95 99355_r_at
101656_f_at 0.92 99823_r_at
101656_f_at 0.91 99826_at
99966_at 0.91 99980_at
99966_at 0.91 M_at
99973_s_at 0.92 X00686_M_at
99974_at 0.92 5_at
101657_at 0.91 97264_r_at
101657_at 0.92 98335_at
101657_at 0.9 98997_f_at
101657_at 0.91 99587_at
100278_at 0.92 100356_at
100278_at 0.91 100484_at
100278_at 0.91 100595_at
100278_at 0.95 100672_at
100278_at 0.94 100680_at
100278_at 0.96 100879_at
100278_at 0.93 101121_at
100278_at 0.94 101135_at
100278_at 0.99 101153_at
100278_at 0.92 101696_r_at
100278_at 0.94 101867_at
100278_at 0.97 101878_at
100278_at 0.98 102089_at
100278_at 0.96 102212_at
100278_at 0.97 102256_at
100278_at 0.96 102380_s_at
100278_at 0.91 102806_g_at
100278_at 0.95 102948_at
100278_at 0.94 102949_g_at
100278_at 0.9 102950_at
100278_at 0.92 102998_at
100278_at 0.95 103005_s_at
100278_at 0.93 103039_at
100278_at 0.92 103058_f_at
100278_at 0.91 103273_s_at
100278_at 0.93 103306_at
100278_at 0.93 103308_at
100278_at 0.94 103490_at
100278_at 0.97 103509_at
100278_at 0.98 103532_at
100278_at 0.92 103604_at
100278_at 0.93 103618_at
100278_at 0.95 103818_at
100278_at 0.93 103826_at
100278_at 0.95 103942_at
100278_at 0.92 104089_at
100278_at 0.93 104329_at
100278_at 0.91 104468_at
100278_at 0.94 160060_at
100278_at 0.93 160201_r_at
100278_at 0.92 160220_at
100278_at 0.94 160408_at
100278_at 0.97 160573_at
100278_at 0.96 160799_at
100278_at 0.98 161102_at
100278_at 0.97 161144_r_at
100278_at 0.9 161160_f_at
100278_at 0.94 161172_f_at
100278_at 0.91 161202_r_at
100278_at 0.93 161285_r_at
100278_at 0.99 161415_r_at
100278_at 0.93 161431_i_at
100278_at 0.96 161473_f_at
100278_at 0.94 161477_r_at
100278_at 0.96 161570_r_at
100278_at 0.96 161577_f_at
100278_at 0.94 161660_r_at
100278_at 0.99 161669_r_at
100278_at 0.93 161692_r_at
100278_at 0.95 161728_f_at
100278_at 0.95 161807_i_at
100278_at 0.97 161952_r_at
100278_at 0.96 161957_r_at
100278_at 0.9 161960_f_at
100278_at 0.9 162000_r_at
100278_at 0.96 162024_at
100278_at 0.95 162048_r_at
100278_at 0.95 162059_r_at
100278_at 0.96 162062_r_at
100278_at 0.98 162085_r_at
100278_at 0.94 162136_r_at
100278_at 0.96 162146_r_at
100278_at 0.97 162156_f_at
100278_at 0.9 162208_f_at
100278_at 0.92 162306_at
100278_at 0.93 162361_at
100278_at 0.98 162416_at
100278_at 0.9 162488_at
100278_at 0.97 92242_at
100278_at 0.91 92253_at
100278_at 0.96 92285_at
100278_at 0.94 92750_s_at
100278_at 0.93 92939_at
100278_at 0.98 92957_at
100278_at 0.92 93687_r_at
100278_at 0.95 93719_at
100278_at 0.9 93802_at
100278_at 0.94 93914_at
100278_at 0.9 93941_at
100278_at 1 94157_i_at
100278_at 0.95 94187_at
100278_at 0.93 94291_at
100278_at 0.96 95552_at
100278_at 0.97 95919_at
100278_at 0.94 95960_at
100278_at 0.92 96419_f_at
100278_at 0.92 96482_at
100278_at 0.9 96489_at
100278_at 0.94 96507_at
100278_at 0.98 96540_at
100278_at 0.97 96544_at
100278_at 0.97 96551_at
100278_at 0.92 96597_at
100278_at 0.93 96843_at
100278_at 0.94 96846_at
100278_at 0.98 96918_at
100278_at 0.95 96983_at
100278_at 0.94 97009_f_at
100278_at 0.95 97189_at
100278_at 0.97 97300_at
100278_at 0.97 97389_at
100278_at 0.92 97391_at
100278_at 0.99 97568_at
100278_at 0.93 97757_at
100278_at 0.91 98033_at
100278_at 0.95 98112_r_at
100278_at 0.93 98276_at
100278_at 0.94 98334_at
100278_at 0.91 98432_at
100278_at 0.92 98760_at
100278_at 0.92 98774_at
100278_at 0.91 98902_at
100278_at 0.95 98924_at
100278_at 0.91 98971_at
100278_at 0.92 99348_r_at
100278_at 0.95 99393_at
100278_at 0.91 99646_at
100278_at 0.96 99854_at
100278_at 0.96 99867_at
100278_at 0.92 99876_at
100278_at 0.93 99887_at
100278_at 0.93 99966_at
100278_at 0.93 99980_at
100278_at 0.9 5_at
101658_f_at 0.9 102970_at
101658_f_at 0.91 161459_f_at
101659_at 0.93 102131_f_at
101659_at 0.9 160426_at
101659_at 0.94 95296_r_at
101659_at 0.91 95633_r_at
101659_at 0.92 96979_at
101659_at 0.94 98780_at
X00686_3_at 0.91 X00686_M_at
M12481_3_at 0.95 5_at
M12481_3_at 0.97 M32599_5_at
101660_at 0.9 101899_at
101660_at 0.92 102672_g_at
101660_at 0.9 104579_r_at
101660_at 0.92 104713_at
101660_at 0.91 161718_at
101660_at 0.92 161944_at
101660_at 0.91 92595_r_at
101660_at 0.91 93761_at
101660_at 0.93 93935_at
101660_at 0.9 96031_r_at
101660_at 0.91 97095_at
101660_at 0.91 97687_at
101660_at 0.95 98821_at
101660_at 0.92 99457_at
101660_at 0.92 5_at
M_at 0.92 3_at
M_at 0.93 5_at
3_st 0.9 X57349_M_at
101661_r_at 0.9 101688_at
101661_r_at 0.97 101695_at
101661_r_at 0.9 101780_at
101661_r_at 0.91 101885_at
101661_r_at 0.93 101968_at
101661_r_at 0.94 102077_at
101661_r_at 0.92 102143_at
101661_r_at 0.92 102849_at
101661_r_at 0.94 103389_at
101661_r_at 0.94 103648_at
101661_r_at 0.91 103980_at
101661_r_at 0.9 104232_at
101661_r_at 0.92 160572_at
101661_r_at 0.91 160648_at
101661_r_at 0.91 160685_at
101661_r_at 0.9 160893_at
101661_r_at 0.92 161039_at
101661_r_at 0.93 161095_i_at
101661_r_at 0.9 161118_r_at
101661_r_at 0.94 161181_f_at
101661_r_at 0.93 161196_r_at
101661_r_at 0.95 161286_f_at
101661_r_at 0.9 161363_r_at
101661_r_at 0.9 161408_r_at
101661_r_at 0.93 161445_at
101661_r_at 0.93 161488_r_at
101661_r_at 0.97 161524_r_at
101661_r_at 0.96 161566_r_at
101661_r_at 0.95 161579_r_at
101661_r_at 0.9 161682_f_at
101661_r_at 0.93 161851_r_at
101661_r_at 0.92 161881_f_at
101661_r_at 0.91 162007_i_at
101661_r_at 0.92 162111_r_at
101661_r_at 0.93 162273_at
101661_r_at 0.94 162371_r_at
101661_r_at 0.94 92466_at
101661_r_at 0.92 92605_at
101661_r_at 0.92 92740_at
101661_r_at 0.94 93127_at
101661_r_at 0.92 93137_at
101661_r_at 0.94 93334_at
101661_r_at 0.91 93721_at
101661_r_at 0.94 93862_i_at
101661_r_at 0.94 94783_at
101661_r_at 0.91 94866_at
101661_r_at 0.98 95373_at
101661_r_at 0.97 95435_at
101661_r_at 0.94 96574_at
101661_r_at 0.9 96615_at
101661_r_at 0.9 96716_at
101661_r_at 0.91 97767_at
101661_r_at 0.94 98023_r_at
101661_r_at 0.98 98078_at
101661_r_at 0.9 98315_at
101661_r_at 0.92 98398_s_at
101661_r_at 0.91 98785_at
101661_r_at 0.92 98846_f_at
101661_r_at 0.92 99826_at
5_at 0.9 M32599_3_at
5_at 0.95 M32599_5_at
101662_at 0.92 102643_at
101662_at 0.93 160217_at
101662_at 0.94 160609_at
101662_at 0.94 93098_at
101662_at 0.9 96490_at
101662_at 0.92 96787_at
101662_at 0.93 98609_at
101662_at 0.91 98621_at
M32599_3_at 0.91 MURINE_B2_at
M32599_5_at 0.9 M32599_M_at
101663_s_at 0.9 104646_at
101663_s_at 0.91 161107_r_at
101663_s_at 0.95 161277_r_at
101663_s_at 0.9 161547_f_at
101664_at 0.9 103660_at
101664_at 0.95 104383_at
101664_at 0.9 160419_r_at
101664_at 0.94 160844_at
101664_at 0.91 161225_r_at
101664_at 0.92 162177_f_at
101664_at 0.91 92589_at
101664_at 0.98 93582_at
101664_at 0.93 93889_f_at
101664_at 0.92 94373_at
101664_at 0.92 97328_at
101665_at 0.91 103389_at
101665_at 0.91 103986_at
101665_at 0.95 104258_at
101665_at 0.93 160343_at
101665_at 0.91 160648_at
101665_at 0.92 161363_r_at
101665_at 0.93 161446_r_at
101665_at 0.92 161600_r_at
101665_at 0.9 162338_r_at
101665_at 0.93 92466_at
101665_at 0.93 93950_at
101665_at 0.9 94866_at
101665_at 0.92 95734_at
101665_at 0.91 96214_at
101665_at 0.95 96523_at
101665_at 0.92 97944_f_at
101665_at 0.93 98416_at
101665_at 0.97 98846_f_at
101665_at 0.92 99114_r_at
101666_at 0.91 102243_at
101666_at 0.9 102850_at
101666_at 0.97 103896_f_at
101666_at 0.93 103983_at
101666_at 0.93 160436_at
101666_at 0.97 161353_r_at
101666_at 0.95 161945_at
101666_at 0.9 162034_r_at
101666_at 0.91 162309_at
101666_at 0.9 92515_at
101666_at 0.96 95248_at
101666_at 0.93 95784_at
101666_at 0.91 96647_at
101666_at 0.9 97838_at
101666_at 0.91 98297_at
101666_at 0.97 98488_at
101666_at 0.93 99409_at
101666_at 0.9 3_at
101667_at 0.94 160110_at
101667_at 0.94 92207_at
101667_at 0.91 93039_at
101667_at 0.9 93097_at
101667_at 0.9 93439_f_at
100279_at 0.93 102875_at
100279_at 0.95 104626_at
100279_at 0.95 93642_at
100279_at 0.92 94843_at
100279_at 0.92 97739_at
101668_at 0.91 102477_at
101668_at 0.9 161306_r_at
101668_at 0.94 161752_r_at
101668_at 0.92 92198_s_at
101668_at 0.91 93253_at
101668_at 0.92 93718_at
101668_at 0.93 94804_at
101668_at 0.92 94814_at
101668_at 0.91 96838_at
101668_at 0.92 98369_f_at
101669_at 0.91 102235_at
101669_at 0.93 161737_at
101670_at 0.9 101814_at
101670_at 0.93 160630_at
101670_at 0.92 161345_f_at
101670_at 0.93 95962_at
101670_at 0.93 96898_at
101670_at 0.95 99835_at
101671_at 0.92 102989_at
101671_at 0.91 103278_at
101671_at 0.91 161043_r_at
101671_at 0.9 161089_r_at
101671_at 0.94 161324_r_at
101671_at 0.92 161478_at
101671_at 0.91 161755_at
101671_at 0.94 161983_f_at
101671_at 0.94 162088_r_at
101671_at 0.92 93350_f_at
101671_at 0.93 93663_r_at
101671_at 0.93 93841_at
101671_at 0.9 96496_g_at
101671_at 0.91 96648_at
101671_at 0.96 96917_at
101671_at 0.96 97370_at
101671_at 0.9 97924_at
101671_at 0.91 99626_i_at
101671_at 0.9 99916_at
101672_at 0.93 102552_at
101672_at 0.93 102921_s_at
101672_at 0.9 103472_at
101672_at 0.9 104109_at
101672_at 0.9 160279_at
101672_at 0.92 161353_r_at
101672_at 0.93 161659_f_at
101672_at 0.91 161945_at
101672_at 0.93 162309_at
101672_at 0.92 92415_at
101672_at 0.93 94479_at
101672_at 0.95 97838_at
101672_at 0.93 98067_at
101672_at 0.91 98154_at
101672_at 0.93 99358_at
101672_at 0.92 99409_at
101673_r_at 0.92 160529_r_at
101673_r_at 0.92 92903_at
101673_r_at 0.91 92971_at
101673_r_at 0.94 93824_at
101673_r_at 0.91 97954_at
101673_r_at 0.94 99819_at
101674_at 0.95 160815_at
101674_at 0.91 162300_at
101674_at 0.9 162303_f_at
101674_at 0.93 94476_at
101674_at 0.95 99037_at
101675_at 0.91 104340_at
101675_at 0.93 161556_at
101675_at 0.91 95991_at
101675_at 0.92 97006_s_at
101675_at 0.94 97740_at
101675_at 0.93 99346_at
101675_at 0.92 99899_at
101675_at 0.91 M_at
101676_at 0.91 101869_s_at
101676_at 0.9 104313_at
101676_at 0.9 160128_at
101676_at 0.91 95592_at
101676_at 0.97 96249_at
101676_at 0.91 99820_f_at
101677_at 0.97 102305_at
101677_at 0.92 92892_at
101677_at 0.95 93366_r_at
100280_at 0.92 100385_at
100280_at 0.92 160175_at
100280_at 0.99 93744_at
101678_r_at 0.91 161940_r_at
101678_r_at 0.94 93402_i_at
101678_r_at 0.92 94064_at
101678_r_at 0.92 95016_at
101679_at 0.92 104578_f_at
101679_at 0.91 160545_at
101679_at 0.91 93691_s_at
101679_at 0.91 94278_at
101680_at 0.94 160318_at
101680_at 0.94 94460_at
101680_at 0.95 96947_at
101681_f_at 0.91 104298_at
101681_f_at 0.9 104407_at
101681_f_at 0.9 92408_at
101681_f_at 0.92 92489_at
101681_f_at 0.9 93214_at
101681_f_at 0.92 94435_at
101681_f_at 0.91 96152_at
101682_f_at 0.91 101799_at
101682_f_at 0.9 161569_f_at
101682_f_at 0.92 161749_r_at
101682_f_at 0.92 96242_at
101682_f_at 0.91 97862_s_at
101682_f_at 0.94 99941_at
101683_at 0.91 103800_at
101683_at 0.95 104767_f_at
101683_at 0.91 162244_r_at
101683_at 0.93 162274_f_at
101683_at 0.92 92398_at
101683_at 0.9 94746_at
101683_at 0.93 96999_at
101683_at 0.9 98388_at
101683_at 0.93 99416_at
101683_at 0.9 99530_at
101684_r_at 0.92 103205_at
101684_r_at 0.91 160991_at
101684_r_at 0.93 162229_at
101684_r_at 0.93 94312_at
101684_r_at 0.95 94501_at
101684_r_at 0.95 95871_at
101685_f_at 0.92 103784_at
101685_f_at 0.92 160552_at
101685_f_at 0.91 162169_r_at
101685_f_at 0.96 96335_at
101685_f_at 0.9 99908_at
101686_at 0.91 102145_f_at
101686_at 0.92 93046_at
101686_at 0.92 93362_at
101686_at 0.9 93713_at
101686_at 0.91 96103_f_at
101687_r_at 0.93 94957_at
100281_at 0.91 100296_at
100281_at 0.95 104198_at
100281_at 0.9 161514_at
100281_at 0.91 161720_r_at
100281_at 0.92 95886_g_at
101688_at 0.96 101695_at
101688_at 0.96 101762_at
101688_at 0.97 101765_at
101688_at 0.92 101780_at
101688_at 0.93 102077_at
101688_at 0.9 102707_f_at
101688_at 0.92 103377_at
101688_at 0.92 104544_at
101688_at 0.91 104667_at
101688_at 0.96 160143_r_at
101688_at 0.93 160572_at
101688_at 0.93 160835_i_at
101688_at 0.94 161039_at
101688_at 0.94 161095_i_at
101688_at 0.92 161181_f_at
101688_at 0.95 161403_r_at
101688_at 0.91 161408_r_at
101688_at 0.97 161488_r_at
101688_at 0.95 161566_r_at
101688_at 0.97 161801_r_at
101688_at 0.97 161975_r_at
101688_at 0.91 162040_r_at
101688_at 0.92 162222_r_at
101688_at 0.98 162371_r_at
101688_at 0.9 92304_at
101688_at 0.9 92605_at
101688_at 0.93 92712_at
101688_at 0.92 92740_at
101688_at 0.93 92777_at
101688_at 0.91 92980_at
101688_at 0.95 93127_at
101688_at 0.9 93181_r_at
101688_at 0.9 93566_at
101688_at 0.9 93687_r_at
101688_at 0.93 93862_i_at
101688_at 0.91 93955_at
101688_at 0.93 94690_at
101688_at 0.97 94783_at
101688_at 0.93 95373_at
101688_at 0.91 95435_at
101688_at 0.97 96615_at
101688_at 0.92 96722_at
101688_at 0.93 97645_f_at
101688_at 0.9 97653_at
101688_at 0.92 97940_at
101688_at 0.98 98023_r_at
101688_at 0.92 98078_at
101688_at 0.9 98568_at
101688_at 0.96 99449_at
101688_at 0.92 99838_at
101689_at 0.91 101707_at
101689_at 0.96 102253_at
101689_at 0.93 102556_at
101689_at 0.98 102763_at
101689_at 0.96 103409_at
101689_at 0.92 103423_at
101689_at 0.93 103761_at
101689_at 0.94 103860_at
101689_at 0.93 104169_at
101689_at 0.92 104300_at
101689_at 0.93 104519_at
101689_at 0.92 104716_at
101689_at 0.92 160246_at
101689_at 0.91 160652_at
101689_at 0.99 160977_at
101689_at 0.92 161183_at
101689_at 0.92 161208_r_at
101689_at 0.92 161229_at
101689_at 0.93 161233_at
101689_at 0.97 161515_i_at
101689_at 0.92 161742_r_at
101689_at 0.95 161937_r_at
101689_at 0.93 162140_i_at
101689_at 0.99 162302_f_at
101689_at 0.92 162373_r_at
101689_at 0.96 162473_r_at
101689_at 0.9 92558_at
101689_at 0.97 92737_at
101689_at 0.94 92759_at
101689_at 0.94 92806_at
101689_at 0.93 93009_at
101689_at 0.9 93026_at
101689_at 0.94 93203_f_at
101689_at 0.98 93330_at
101689_at 0.9 93445_at
101689_at 0.97 93563_s_at
101689_at 0.92 93683_at
101689_at 0.94 93801_at
101689_at 0.9 94075_at
101689_at 0.96 94561_at
101689_at 0.9 94624_at
101689_at 0.97 94657_at
101689_at 0.92 95033_at
101689_at 0.91 95350_at
101689_at 0.96 95471_at
101689_at 0.97 95546_g_at
101689_at 0.95 95799_s_at
101689_at 0.94 95997_at
101689_at 0.93 96119_s_at
101689_at 0.95 96169_at
101689_at 0.9 96339_at
101689_at 0.95 96408_at
101689_at 0.95 96492_at
101689_at 0.95 96599_at
101689_at 0.93 96643_at
101689_at 0.93 97048_at
101689_at 0.97 97473_at
101689_at 0.9 97519_at
101689_at 0.96 97546_at
101689_at 0.92 97680_at
101689_at 0.95 97748_at
101689_at 0.93 97825_at
101689_at 0.9 97932_f_at
101689_at 0.92 98623_g_at
101689_at 0.96 98627_at
101689_at 0.93 98776_at
101689_at 0.91 99067_at
101689_at 0.91 99152_at
101689_at 0.96 99507_at
101689_at 0.97 _at
101691_s_at 0.95 101744_i_at
101691_s_at 0.94 103276_at
101691_s_at 0.97 160061_at
101691_s_at 0.91 160769_at
101691_s_at 0.95 161811_f_at
101691_s_at 0.93 162479_f_at
101691_s_at 0.92 92232_at
101691_s_at 0.93 92264_at
101691_s_at 0.95 92351_at
101691_s_at 0.96 93050_at
101691_s_at 0.98 93668_at
101691_s_at 0.97 94563_at
101691_s_at 0.92 94566_at
101691_s_at 0.97 94728_f_at
101691_s_at 0.9 95314_at
101691_s_at 0.91 96630_at
101691_s_at 0.9 96855_at
101691_s_at 0.9 97891_at
101691_s_at 0.92 98345_at
101691_s_at 0.94 99708_at
101691_s_at 0.98 3_at
101691_s_at 0.91 3_at
101692_r_at 0.92 92275_at
101692_r_at 0.93 94123_at
101693_f_at 0.95 102275_at
101693_f_at 0.97 102406_at
101693_f_at 0.93 103378_at
101693_f_at 0.92 99323_at
101693_f_at 0.9 99708_at
101694_f_at 0.97 103752_r_at
101694_f_at 0.93 92388_at
101694_f_at 0.9 92548_g_at
101694_f_at 0.9 92769_at
101694_f_at 0.91 93847_at
101694_f_at 0.92 95446_at
101694_f_at 0.92 97414_at
101694_f_at 0.93 98280_at
101695_at 0.95 101762_at
101695_at 0.92 101765_at
101695_at 0.92 101780_at
101695_at 0.94 102077_at
101695_at 0.92 102849_at
101695_at 0.92 102911_at
101695_at 0.92 103648_at
101695_at 0.92 104021_at
101695_at 0.92 160143_r_at
101695_at 0.97 160572_at
101695_at 0.9 160835_i_at
101695_at 0.96 161039_at
101695_at 0.94 161095_i_at
101695_at 0.93 161118_r_at
101695_at 0.95 161181_f_at
101695_at 0.93 161286_f_at
101695_at 0.93 161403_r_at
101695_at 0.92 161408_r_at
101695_at 0.98 161488_r_at
101695_at 0.91 161524_r_at
101695_at 0.97 161566_r_at
101695_at 0.93 161579_r_at
101695_at 0.92 161651_f_at
101695_at 0.9 161796_r_at
101695_at 0.92 161801_r_at
101695_at 0.91 161975_r_at
101695_at 0.96 162111_r_at
101695_at 0.97 162371_r_at
101695_at 0.9 162386_at
101695_at 0.94 92605_at
101695_at 0.96 92740_at
101695_at 0.91 92961_at
101695_at 0.91 92980_at
101695_at 0.98 93127_at
101695_at 0.9 93528_s_at
101695_at 0.91 93721_at
101695_at 0.94 93862_i_at
101695_at 0.91 93881_i_at
101695_at 0.9 94140_at
101695_at 0.9 94690_at
101695_at 0.96 94783_at
101695_at 0.98 95373_at
101695_at 0.96 95435_at
101695_at 0.92 95672_at
101695_at 0.96 96574_at
101695_at 0.96 96615_at
101695_at 0.94 96722_at
101695_at 0.91 97940_at
101695_at 0.98 98023_r_at
101695_at 0.96 98078_at
101695_at 0.93 98315_at
101695_at 0.92 98811_at
101695_at 0.9 99062_at
101695_at 0.91 99449_at
101695_at 0.93 99826_at
101696_r_at 0.93 101784_f_at
101696_r_at 0.93 101878_at
101696_r_at 0.94 101953_at
101696_r_at 0.92 101985_at
101696_r_at 0.95 102048_at
101696_r_at 0.91 102089_at
101696_r_at 0.92 102139_at
101696_r_at 0.92 102156_f_at
101696_r_at 0.91 102256_at
101696_r_at 0.95 102380_s_at
101696_r_at 0.9 102625_f_at
101696_r_at 0.92 102705_at
101696_r_at 0.96 102948_at
101696_r_at 0.93 102950_at
101696_r_at 0.9 102998_at
101696_r_at 0.91 103039_at
101696_r_at 0.98 103058_f_at
101696_r_at 0.93 103271_at
101696_r_at 0.91 103306_at
101696_r_at 0.92 103490_at
101696_r_at 0.95 103532_at
101696_r_at 0.92 103570_at
101696_r_at 0.9 103818_at
101696_r_at 0.96 103826_at
101696_r_at 0.95 103942_at
101696_r_at 0.95 104230_at
101696_r_at 0.94 104698_at
101696_r_at 0.92 160114_at
101696_r_at 0.93 160631_s_at
101696_r_at 0.91 160685_at
101696_r_at 0.97 160799_at
101696_r_at 0.91 160873_at
101696_r_at 0.93 160987_r_at
101696_r_at 0.9 161091_r_at
101696_r_at 0.93 161102_at
101696_r_at 0.93 161132_at
101696_r_at 0.93 161144_r_at
101696_r_at 0.92 161160_f_at
101696_r_at 0.94 161173_f_at
101696_r_at 0.96 161365_r_at
101696_r_at 0.92 161415_r_at
101696_r_at 0.94 161669_r_at
101696_r_at 0.96 161728_f_at
101696_r_at 0.91 161774_f_at
101696_r_at 0.98 161952_r_at
101696_r_at 0.96 162024_at
101696_r_at 0.91 162062_r_at
101696_r_at 0.91 162085_r_at
101696_r_at 0.91 162126_r_at
101696_r_at 0.95 162146_r_at
101696_r_at 0.9 162148_r_at
101696_r_at 0.9 162156_f_at
101696_r_at 0.93 162222_r_at
101696_r_at 0.93 162306_at
101696_r_at 0.94 162361_at
101696_r_at 0.93 162416_at
101696_r_at 0.93 162488_at
101696_r_at 0.97 92242_at
101696_r_at 0.97 92285_at
101696_r_at 0.95 92550_at
101696_r_at 0.94 92750_s_at
101696_r_at 0.94 92939_at
101696_r_at 0.94 92957_at
101696_r_at 0.9 92970_at
101696_r_at 0.95 93181_r_at
101696_r_at 0.91 93354_at
101696_r_at 0.95 93687_r_at
101696_r_at 0.93 93719_at
101696_r_at 0.94 93721_at
101696_r_at 0.91 93862_i_at
101696_r_at 0.93 93914_at
101696_r_at 0.9 93919_at
101696_r_at 0.99 93941_at
101696_r_at 0.93 94157_i_at
101696_r_at 0.94 94165_at
101696_r_at 0.95 94389_at
101696_r_at 0.92 94539_f_at
101696_r_at 0.94 94761_at
101696_r_at 0.91 95071_at
101696_r_at 0.95 95297_at
101696_r_at 0.95 95552_at
101696_r_at 0.95 95919_at
101696_r_at 0.9 96341_at
101696_r_at 0.99 96419_f_at
101696_r_at 0.9 96482_at
101696_r_at 0.97 96540_at
101696_r_at 0.97 96544_at
101696_r_at 0.91 96551_at
101696_r_at 0.95 96846_at
101696_r_at 0.98 96918_at
101696_r_at 0.9 96958_at
101696_r_at 0.94 97189_at
101696_r_at 0.9 97288_at
101696_r_at 0.92 97300_at
101696_r_at 0.95 97568_at
101696_r_at 0.97 97720_at
101696_r_at 0.92 97757_at
101696_r_at 0.95 98033_at
101696_r_at 0.94 98281_at
101696_r_at 0.93 98304_at
101696_r_at 0.99 98334_at
101696_r_at 0.93 98568_at
101696_r_at 0.94 98774_at
101696_r_at 0.92 98785_at
101696_r_at 0.92 98853_at
101696_r_at 0.97 98902_at
101696_r_at 0.95 98971_at
101696_r_at 0.9 99059_at
101696_r_at 0.96 99854_at
101696_r_at 0.96 99867_at
101696_r_at 0.93 99876_at
101696_r_at 0.93 99887_at
101696_r_at 0.91 99942_s_at
101697_f_at 0.95 104406_at
101697_f_at 0.9 162211_r_at
101697_f_at 0.92 162258_f_at
101697_f_at 0.91 96013_r_at
101697_f_at 0.92 96167_at
101697_f_at 0.9 96567_at
100282_at 0.9 102395_at
100282_at 0.92 103529_at
100282_at 0.92 161265_f_at
100282_at 0.94 162079_at
100282_at 0.9 162205_f_at
100282_at 0.92 94313_at
101698_f_at 0.91 103622_at
101698_f_at 0.92 161092_at
101698_f_at 0.97 93012_at
101698_f_at 0.91 93868_at
101698_f_at 0.9 94349_at
101698_f_at 0.9 97114_at
101698_f_at 0.96 99756_at
101699_at 0.9 160139_at
101699_at 0.93 160950_at
101699_at 0.9 161235_f_at
101699_at 0.95 93077_s_at
101699_at 0.91 94017_s_at
101699_at 0.93 94748_g_at
101699_at 0.91 98346_at
101699_at 0.94 99120_f_at
101700_at 0.92 161694_f_at
101700_at 0.91 92736_at
101700_at 0.91 94483_at
101701_at 0.97 104404_at
101701_at 0.94 97435_at
101701_at 0.9 99513_at
101702_at 0.96 102706_i_at
101702_at 0.95 102932_at
101702_at 0.9 160427_at
101702_at 0.94 160918_at
101702_at 0.91 162251_f_at
101702_at 0.91 162410_s_at
101702_at 0.96 92324_at
101702_at 0.91 92512_g_at
101702_at 0.9 94972_at
101702_at 0.9 97774_at
101703_at 0.97 101826_at
101703_at 0.93 102657_at
101703_at 0.91 102722_g_at
101703_at 0.92 102777_at
101703_at 0.9 102838_at
101703_at 0.93 103570_at
101703_at 0.91 160133_at
101703_at 0.95 160840_at
101703_at 0.91 160873_at
101703_at 0.9 160910_at
101703_at 0.97 161222_r_at
101703_at 0.94 161565_r_at
101703_at 0.95 161652_r_at
101703_at 0.9 161774_f_at
101703_at 0.91 161876_r_at
101703_at 0.91 92601_at
101703_at 0.91 92970_at
101703_at 0.91 93037_i_at
101703_at 0.91 93103_at
101703_at 0.95 93105_s_at
101703_at 0.94 93194_at
101703_at 0.92 93213_at
101703_at 0.92 93237_s_at
101703_at 0.93 93439_f_at
101703_at 0.93 93638_s_at
101703_at 0.92 93671_at
101703_at 0.95 93934_at
101703_at 0.9 94271_at
101703_at 0.93 96431_at
101703_at 0.92 96566_at
101703_at 0.94 98945_at
101705_at 0.93 93787_f_at
101705_at 0.93 95112_f_at
101705_at 0.92 97777_at
101705_at 0.91 98558_r_at
101706_at 0.96 103012_at
101706_at 0.92 103730_at
101706_at 0.94 161607_r_at
101706_at 0.9 93322_at
101706_at 0.95 94097_at
101706_at 0.91 94917_at
101706_at 0.91 98518_f_at
101707_at 0.9 101736_at
101707_at 0.92 101824_at
101707_at 0.96 102253_at
101707_at 0.9 102399_at
101707_at 0.92 102644_at
101707_at 0.9 102685_at
101707_at 0.94 102763_at
101707_at 0.92 102800_at
101707_at 0.95 103409_at
101707_at 0.91 103739_at
101707_at 0.93 103761_at
101707_at 0.91 104169_at
101707_at 0.93 104469_at
101707_at 0.92 104581_at
101707_at 0.93 104605_at
101707_at 0.91 104697_at
101707_at 0.9 104760_at
101707_at 0.91 160246_at
101707_at 0.92 160549_at
101707_at 0.92 160564_at
101707_at 0.91 160877_at
101707_at 0.94 160977_at
101707_at 0.92 161183_at
101707_at 0.95 161208_r_at
101707_at 0.94 161229_at
101707_at 0.9 161443_r_at
101707_at 0.93 161515_i_at
101707_at 0.96 161564_r_at
101707_at 0.91 161704_r_at
101707_at 0.93 161937_r_at
101707_at 0.92 162140_i_at
101707_at 0.93 162302_f_at
101707_at 0.91 162473_r_at
101707_at 0.93 92316_f_at
101707_at 0.93 92366_at
101707_at 0.95 92558_at
101707_at 0.91 92737_at
101707_at 0.95 93009_at
101707_at 0.91 93038_f_at
101707_at 0.92 93330_at
101707_at 0.93 93349_at
101707_at 0.91 93683_at
101707_at 0.92 93866_s_at
101707_at 0.91 94198_at
101707_at 0.91 94351_r_at
101707_at 0.91 94391_at
101707_at 0.94 94624_at
101707_at 0.96 95033_at
101707_at 0.95 95052_at
101707_at 0.92 95350_at
101707_at 0.91 95425_at
101707_at 0.92 95471_at
101707_at 0.9 96123_at
101707_at 0.94 96169_at
101707_at 0.96 96408_at
101707_at 0.94 96545_s_at
101707_at 0.94 96599_at
101707_at 0.91 96643_at
101707_at 0.92 96857_at
101707_at 0.93 96980_at
101707_at 0.94 97048_at
101707_at 0.94 97507_at
101707_at 0.92 97519_at
101707_at 0.94 97680_at
101707_at 0.93 97748_at
101707_at 0.94 97825_at
101707_at 0.97 98627_at
101707_at 0.93 98776_at
101707_at 0.91 99067_at
101707_at 0.91 99074_at
101707_at 0.93 99152_at
101707_at 0.93 99460_at
101707_at 0.9 99507_at
101707_at 0.93 99849_at
101707_at 0.96 _at
100283_at 0.92 100596_at
100283_at 0.9 101926_at
100283_at 0.91 103267_i_at
100283_at 0.91 93212_at
100283_at 0.9 94640_at
100283_at 0.9 96771_at
100283_at 0.9 97770_s_at
101708_at 0.92 103526_at
101708_at 0.93 103846_at
101708_at 0.91 161451_r_at
101708_at 0.91 162446_at
101708_at 0.92 96932_at
101708_at 0.92 97563_f_at
101708_at 0.92 99372_at
101709_at 0.91 102086_r_at
101709_at 0.92 162091_f_at
101709_at 0.9 93805_at
101709_at 0.91 97005_at
101709_at 0.94 99078_at
101709_at 0.93 99419_g_at
101710_at 0.95 102280_at
101710_at 0.91 104598_at
101710_at 0.92 161531_r_at
101710_at 0.9 162390_r_at
101710_at 0.92 92290_at
101710_at 0.92 93311_at
101710_at 0.92 93512_f_at
101710_at 0.92 96153_at
101710_at 0.9 98531_g_at
101711_at 0.96 101874_s_at
101711_at 0.92 101916_at
101711_at 0.94 102900_at
101711_at 0.92 103273_s_at
101711_at 0.92 103327_at
101711_at 0.9 103604_at
101711_at 0.94 103941_at
101711_at 0.91 104227_at
101711_at 0.91 104498_at
101711_at 0.93 161637_f_at
101711_at 0.9 162185_i_at
101711_at 0.92 92445_at
101711_at 0.96 93532_at
101711_at 0.93 95305_at
101711_at 0.91 96482_at
101711_at 0.9 97106_at
101711_at 0.91 97146_g_at
101711_at 0.96 97364_at
101711_at 0.92 97767_at
101711_at 0.93 98277_at
101711_at 0.91 99198_at
101711_at 0.91 99961_s_at
101711_at 0.92 5_st
101712_at 0.91 102150_f_at
101712_at 0.92 102973_f_at
101712_at 0.92 103602_at
101712_at 0.91 104652_at
101712_at 0.9 160648_at
101712_at 0.92 161252_r_at
101712_at 0.9 161469_r_at
101712_at 0.91 161528_r_at
101712_at 0.92 161810_r_at
101712_at 0.9 92331_at
101712_at 0.91 92624_r_at
101712_at 0.93 93387_at
101712_at 0.97 93481_at
101712_at 0.9 94784_at
101712_at 0.91 96064_at
101712_at 0.93 96077_at
101712_at 0.91 97666_r_at
101712_at 0.91 97944_f_at
101712_at 0.9 98828_at
101713_at 0.95 104315_at
101713_at 0.91 104324_at
101713_at 0.94 94812_at
101714_at 0.92 160310_at
101714_at 0.91 92997_g_at
101714_at 0.9 97208_at
101715_at 0.93 92377_at
101715_at 0.91 95498_at
101715_at 0.92 98106_at
101716_at 0.9 161352_r_at
101716_at 0.93 95019_at
101716_at 0.92 95244_at
101716_at 0.93 99656_at
101717_at 0.92 102421_at
101717_at 0.9 103397_at
101717_at 0.9 103592_at
101717_at 0.9 103906_f_at
101717_at 0.91 161217_r_at
101717_at 0.92 161243_f_at
101717_at 0.92 92936_at
101717_at 0.92 93660_at
101717_at 0.92 94064_at
101717_at 0.91 94929_at
100284_at 0.9 101876_s_at
100284_at 0.94 102724_at
100284_at 0.92 103065_at
100284_at 0.91 103935_at
100284_at 0.92 160233_at
100284_at 0.9 92908_at
100284_at 0.91 93200_f_at
100284_at 0.92 93435_at
100284_at 0.9 RIP1_at
100014_at 0.92 101462_r_at
100014_at 0.91 102135_at
100014_at 0.92 102368_at
100014_at 0.91 92311_s_at
100014_at 0.91 93921_at
100014_at 0.91 94008_at
100014_at 0.9 96054_f_at
100014_at 0.9 97446_at
101718_f_at 0.96 161135_f_at
101718_f_at 0.9 94209_g_at
101719_at 0.93 103872_r_at
101719_at 0.93 104325_at
101719_at 0.96 161035_at
101719_at 0.92 161121_f_at
101719_at 0.92 161898_i_at
101719_at 0.9 92485_at
101719_at 0.9 95917_at
101720_f_at 0.94 102973_f_at
101720_f_at 0.91 103054_at
101720_f_at 0.93 103359_at
101720_f_at 0.9 160441_at
101720_f_at 0.91 161161_r_at
101720_f_at 0.93 161528_r_at
101720_f_at 0.92 161831_at
101720_f_at 0.94 92350_at
101720_f_at 0.93 92624_r_at
101720_f_at 0.96 93896_at
101720_f_at 0.93 94618_at
101720_f_at 0.92 95302_at
101720_f_at 0.93 95699_f_at
101720_f_at 0.91 96064_at
101720_f_at 0.92 96196_i_at
101720_f_at 0.93 96319_at
101720_f_at 0.91 96675_at
101720_f_at 0.93 97274_at
101720_f_at 0.94 99651_at
101720_f_at 0.96 X00686_5_at
101723_r_at 0.95 103888_at
101723_r_at 0.9 104124_at
101723_r_at 0.94 160112_at
101723_r_at 0.93 161549_f_at
101723_r_at 0.91 162030_r_at
101723_r_at 0.96 92845_at
101723_r_at 0.91 94865_at
101723_r_at 0.93 95040_at
101723_r_at 0.9 95377_at
101723_r_at 0.91 96238_at
101723_r_at 0.92 97171_f_at
101723_r_at 0.9 99962_at
101724_at 0.95 102159_at
101724_at 0.95 102164_at
101724_at 0.92 102971_at
101724_at 0.92 104684_at
101724_at 0.94 162497_r_at
101724_at 0.91 92241_at
101724_at 0.9 92460_at
101724_at 0.92 94297_at
101724_at 0.9 96025_g_at
101724_at 0.9 96761_at
101724_at 0.92 98449_at
101724_at 0.91 98471_f_at
101724_at 0.9 99042_s_at
101725_at 0.93 101738_at
101725_at 0.93 101804_at
101725_at 0.92 160954_at
101725_at 0.9 161306_r_at
101725_at 0.92 162120_at
101725_at 0.95 92198_s_at
101725_at 0.95 92284_r_at
101725_at 0.93 93221_at
101725_at 0.91 93372_at
101725_at 0.96 93485_at
101725_at 0.92 93630_at
101725_at 0.91 94366_at
101725_at 0.93 96153_at
101725_at 0.93 99940_at
101726_at 0.91 103343_at
101726_at 0.9 94332_at
101726_at 0.9 97319_at
101726_at 0.91 98468_r_at
101726_at 0.91 98768_at
101727_at 0.94 102662_at
101727_at 0.91 103911_at
101727_at 0.91 104687_at
101727_at 0.9 92994_at
101727_at 0.91 93450_at
101727_at 0.95 94447_at
101727_at 0.93 96483_at
101727_at 0.91 97571_r_at
101728_at 0.96 101928_at
101728_at 0.93 102814_f_at
101728_at 0.93 103255_at
101728_at 0.93 104008_at
101728_at 0.92 104532_at
101728_at 0.92 104674_s_at
101728_at 0.91 104756_at
101728_at 0.9 160494_at
101728_at 0.98 160548_at
101728_at 0.92 161053_at
101728_at 0.92 161662_f_at
101728_at 0.94 161850_at
101728_at 0.9 162216_i_at
101728_at 0.9 162254_f_at
101728_at 0.93 162485_at
101728_at 0.9 92751_i_at
101728_at 0.92 93072_at
101728_at 0.94 94131_at
101728_at 0.92 94254_at
101728_at 0.91 94409_at
101728_at 0.95 95246_at
101728_at 0.91 95909_at
101728_at 0.91 97224_at
101728_at 0.91 97262_at
101728_at 0.94 98116_at
101728_at 0.94 98379_r_at
101728_at 0.96 98479_f_at
101728_at 0.91 98851_at
101728_at 0.94 99236_at
101728_at 0.94 3_st
101729_at 0.92 102048_at
101729_at 0.91 102156_f_at
101729_at 0.91 103003_i_at
101729_at 0.92 103826_at
101729_at 0.92 104042_at
101729_at 0.92 160342_r_at
101729_at 0.92 160873_at
101729_at 0.91 161472_r_at
101729_at 0.91 161678_at
101729_at 0.91 162009_f_at
101729_at 0.9 162024_at
101729_at 0.9 162152_r_at
101729_at 0.94 162488_at
101729_at 0.92 92340_at
101729_at 0.9 92416_at
101729_at 0.9 92758_at
101729_at 0.9 93914_at
101729_at 0.9 94171_at
101729_at 0.91 94389_at
101729_at 0.94 95297_at
101729_at 0.9 96154_at
101729_at 0.92 97008_f_at
101729_at 0.93 98326_f_at
100285_at 0.9 104557_at
100285_at 0.92 161084_at
100285_at 0.9 161604_r_at
100285_at 0.95 92640_at
100285_at 0.92 93141_at
100285_at 0.96 95996_at
100285_at 0.91 96180_at
100285_at 0.9 98781_at
100285_at 0.91 99457_at
100285_at 0.9 5_at
101730_at 0.92 161742_r_at
101730_at 0.95 161795_r_at
101730_at 0.95 95014_at
101730_at 0.94 95327_at
101730_at 0.9 96232_at
101731_at 0.91 104484_at
101731_at 0.92 161491_r_at
101731_at 0.92 94210_at
101731_at 0.9 96739_at
101731_at 0.93 97778_at
101731_at 0.96 98922_at
101732_at 0.9 102265_at
101732_at 0.93 104496_i_at
101732_at 0.94 160219_r_at
101732_at 0.95 161824_r_at
101732_at 0.93 95296_r_at
101733_at 0.93 103041_at
101733_at 0.93 160528_at
101733_at 0.9 93287_at
101733_at 0.9 95465_s_at
101733_at 0.9 95775_f_at
101733_at 0.91 98467_at
101733_at 0.9 99359_at
101733_at 0.96 99466_at
101734_at 0.9 160653_at
101734_at 0.92 160813_r_at
101734_at 0.91 92239_at
101734_at 0.91 94233_at
101734_at 0.91 95529_at
101734_at 0.92 95650_at
101734_at 0.9 97151_at
101735_f_at 0.91 160854_at
101735_f_at 0.93 161165_f_at
101735_f_at 0.93 94188_at
101735_f_at 0.9 94401_s_at
101735_f_at 0.94 96487_at
101735_f_at 0.97 98362_s_at
101736_at 0.9 104646_at
101736_at 0.9 161001_at
101736_at 0.9 161208_r_at
101736_at 0.91 161317_r_at
101736_at 0.92 161564_r_at
101736_at 0.92 94198_at
101736_at 0.9 94722_f_at
101736_at 0.91 94756_at
101736_at 0.9 96545_s_at
101736_at 0.93 98038_at
101736_at 0.9 URA3_at
101737_at 0.91 103295_at
101737_at 0.92 160355_at
101737_at 0.91 98556_at
101738_at 0.9 92284_r_at
101738_at 0.94 93485_at
101739_at 0.91 101754_f_at
101739_at 0.9 102113_f_at
101739_at 0.91 160148_at
101739_at 0.95 162455_f_at
101739_at 0.91 93143_at
101739_at 0.92 93832_at
101739_at 0.94 96804_at
100286_at 0.91 100382_at
100286_at 0.91 101124_at
100286_at 0.93 101187_at
100286_at 0.94 101638_s_at
100286_at 0.93 103348_at
100286_at 0.91 103372_at
100286_at 0.92 103814_at
100286_at 0.9 104382_at
100286_at 0.93 160098_s_at
100286_at 0.94 160282_at
100286_at 0.92 161641_at
100286_at 0.91 161880_r_at
100286_at 0.9 161912_r_at
100286_at 0.92 161978_r_at
100286_at 0.91 92310_at
100286_at 0.92 93783_at
100286_at 0.9 93897_at
100286_at 0.92 94142_at
100286_at 0.97 94317_at
100286_at 0.92 94536_s_at
100286_at 0.92 94638_at
100286_at 0.9 95401_at
100286_at 0.92 95967_at
100286_at 0.91 96064_at
100286_at 0.98 96326_at
100286_at 0.9 96693_at
100286_at 0.96 97149_at
100286_at 0.9 97709_at
100286_at 0.93 99042_s_at
100286_at 0.93 99099_at
100286_at 0.94 3_st
101740_at 0.93 161213_r_at
101740_at 0.92 162423_f_at
101740_at 0.9 94272_g_at
101740_at 0.92 95914_at
101740_at 0.97 96057_at
101740_at 0.9 96136_at
101740_at 0.92 96881_at
101741_at 0.92 102098_at
101741_at 0.92 103562_f_at
101741_at 0.91 160929_at
101741_at 0.91 93562_at
101741_at 0.91 94976_at
101741_at 0.91 95634_at
101741_at 0.92 96970_at
101741_at 0.91 97404_at
101742_at 0.9 102366_at
101742_at 0.92 102678_at
101742_at 0.9 160971_at
101742_at 0.91 161430_at
101742_at 0.91 161843_at
101742_at 0.9 92331_at
101742_at 0.91 92914_at
101742_at 0.9 94132_at
101742_at 0.9 96910_at
101742_at 0.9 97087_f_at
101743_f_at 0.9 102063_at
101743_f_at 0.91 102622_r_at
101743_f_at 0.92 102806_g_at
101743_f_at 0.93 103038_at
101743_f_at 0.92 103076_at
101743_f_at 0.91 103921_i_at
101743_f_at 0.95 160241_at
101743_f_at 0.9 161270_i_at
101743_f_at 0.94 161431_i_at
101743_f_at 0.9 161692_r_at
101743_f_at 0.93 96843_at
101743_f_at 0.91 97787_at
101743_f_at 0.91 98535_at
101744_i_at 0.9 102094_f_at
101744_i_at 0.94 102275_at
101744_i_at 0.91 103276_at
101744_i_at 0.98 160061_at
101744_i_at 0.92 161180_r_at
101744_i_at 0.9 161811_f_at
101744_i_at 0.98 92264_at
101744_i_at 0.96 92351_at
101744_i_at 0.9 92858_at
101744_i_at 0.98 93050_at
101744_i_at 0.94 93668_at
101744_i_at 0.91 94563_at
101744_i_at 0.95 94566_at
101744_i_at 0.99 94728_f_at
101744_i_at 0.93 95933_f_at
101744_i_at 0.96 96000_at
101744_i_at 0.93 96630_at
101744_i_at 0.95 97891_at
101744_i_at 0.91 98041_at
101744_i_at 0.95 98345_at
101744_i_at 0.9 98928_at
101744_i_at 0.91 99400_at
101744_i_at 0.95 99708_at
101744_i_at 0.98 3_at
101745_f_at 0.93 103786_at
101745_f_at 0.91 104190_at
101745_f_at 0.92 161239_r_at
101745_f_at 0.9 93858_at
101745_f_at 0.92 94637_at
101745_f_at 0.91 96839_at
101745_f_at 0.94 97080_at
101746_i_at 0.9 101878_at
101746_i_at 0.91 102089_at
101746_i_at 0.9 102625_f_at
101746_i_at 0.9 103075_at
101746_i_at 0.9 103532_at
101746_i_at 0.91 160408_at
101746_i_at 0.91 161185_i_at
101746_i_at 0.93 161202_r_at
101746_i_at 0.9 161570_r_at
101746_i_at 0.91 161679_r_at
101746_i_at 0.9 162062_r_at
101746_i_at 0.9 162148_r_at
101746_i_at 0.92 92255_at
101746_i_at 0.91 92494_at
101746_i_at 0.9 92606_at
101746_i_at 0.9 92760_at
101746_i_at 0.94 93526_at
101746_i_at 0.93 93629_s_at
101746_i_at 0.96 94090_at
101746_i_at 0.94 94758_s_at
101746_i_at 0.91 94825_at
101746_i_at 0.91 95298_at
101746_i_at 0.91 95919_at
101746_i_at 0.92 96206_at
101746_i_at 0.9 98774_at
101746_i_at 0.92 99348_r_at
101746_i_at 0.9 99961_s_at
101747_f_at 0.91 101909_f_at
101747_f_at 0.96 102153_at
101747_f_at 0.9 102614_at
101747_f_at 0.95 102648_at
101747_f_at 0.94 103255_at
101747_f_at 0.92 160109_at
101747_f_at 0.95 160813_r_at
101747_f_at 0.92 161662_f_at
101747_f_at 0.96 161687_r_at
101747_f_at 0.96 162163_at
101747_f_at 0.94 162334_r_at
101747_f_at 0.93 92281_at
101747_f_at 0.98 92371_at
101747_f_at 0.91 93266_at
101747_f_at 0.95 93516_at
101747_f_at 0.9 94089_at
101747_f_at 0.95 94247_at
101747_f_at 0.92 94632_at
101747_f_at 0.91 94697_at
101747_f_at 0.94 94842_at
101747_f_at 0.93 95300_at
101747_f_at 0.91 95882_at
101747_f_at 0.9 95909_at
101747_f_at 0.91 95968_at
101747_f_at 0.93 96873_at
101747_f_at 0.9 97151_at
101747_f_at 0.92 98283_at
101747_f_at 0.93 98298_at
101747_f_at 0.95 98324_at
101747_f_at 0.96 98851_at
101748_at 0.95 103203_f_at
101748_at 0.91 103800_at
101748_at 0.92 104767_f_at
101748_at 0.91 161874_r_at
101748_at 0.91 162244_r_at
101748_at 0.97 94353_at
101748_at 0.9 96367_at
101748_at 0.93 98388_at
101748_at 0.9 98870_at
101749_at 0.91 103360_at
101749_at 0.9 104532_at
101749_at 0.9 160229_at
101749_at 0.91 162151_i_at
101749_at 0.91 162254_f_at
101749_at 0.95 92692_at
101749_at 0.91 93072_at
101749_at 0.94 93637_at
101749_at 0.93 93640_s_at
101749_at 0.9 93881_i_at
101749_at 0.96 94341_at
101749_at 0.9 95320_at
101749_at 0.9 95334_at
101749_at 0.91 95352_at
101749_at 0.93 99026_at
101749_at 0.96 99512_at
100287_at 0.91 101441_i_at
100287_at 0.9 92531_at
101751_f_at 0.93 97985_f_at
101752_f_at 0.94 103227_at
101752_f_at 0.92 103393_at
101752_f_at 0.9 103667_at
101752_f_at 0.94 103734_at
101752_f_at 0.9 92233_at
101752_f_at 0.94 93353_at
101752_f_at 0.9 95457_at
101752_f_at 0.91 97347_at
101753_s_at 0.9 101886_f_at
101753_s_at 0.99 101937_s_at
101753_s_at 0.92 101943_at
101753_s_at 0.93 160722_at
101753_s_at 0.92 93147_f_at
101753_s_at 0.92 93883_at
101753_s_at 0.93 94893_at
101753_s_at 0.93 95059_at
101753_s_at 0.93 96663_at
101753_s_at 0.92 99010_at
101754_f_at 0.95 162455_f_at
101754_f_at 0.91 92201_at
101754_f_at 0.93 92779_f_at
101754_f_at 0.94 96050_at
101754_f_at 0.91 96804_at
101754_f_at 0.9 98147_at
101755_f_at 0.93 102962_at
101755_f_at 0.92 102998_at
101755_f_at 0.91 103494_at
101755_f_at 0.91 160456_at
101755_f_at 0.91 160928_at
101755_f_at 0.92 161185_i_at
101755_f_at 0.96 162117_f_at
101755_f_at 0.96 162171_f_at
101755_f_at 0.92 162488_at
101755_f_at 0.94 92255_at
101755_f_at 0.91 92494_at
101755_f_at 0.94 92606_at
101755_f_at 0.91 92758_at
101755_f_at 0.92 93476_at
101755_f_at 0.95 94090_at
101755_f_at 0.91 95925_at
101755_f_at 0.91 95988_r_at
101755_f_at 0.92 97285_f_at
101755_f_at 0.94 99426_at
101756_f_at 0.92 161136_r_at
101756_f_at 0.97 92623_at
101756_f_at 0.91 95858_at
101757_at 0.9 94233_at
101757_at 0.91 99605_at
101758_at 0.94 102762_r_at
101758_at 0.92 103054_at
101758_at 0.9 103809_r_at
101758_at 0.95 104238_at
101758_at 0.95 160911_at
101758_at 0.91 161068_at
101758_at 0.9 161348_r_at
101758_at 0.93 161948_f_at
101758_at 0.9 162353_at
101758_at 0.96 162464_f_at
101758_at 0.9 93254_at
101758_at 0.92 93601_at
101758_at 0.91 94734_at
101758_at 0.91 95302_at
101758_at 0.94 95621_at
101758_at 0.93 96982_g_at
101758_at 0.9 98507_at
101758_at 0.91 99585_at
101758_at 0.9 99894_at
101759_at 0.94 102650_at
101759_at 0.9 160218_at
101759_at 0.9 161260_f_at
101759_at 0.92 94188_at
101760_at 0.96 104531_at
101760_at 0.9 161674_i_at
101760_at 0.92 162238_r_at
101760_at 0.92 92881_at
101760_at 0.91 93594_r_at
101760_at 0.91 94789_r_at
101760_at 0.91 95593_at
101760_at 0.92 97149_at
101760_at 0.95 97786_at
101760_at 0.93 99823_r_at
100289_at 0.94 103833_at
100289_at 0.91 92703_at
100289_at 0.93 93401_g_at
100289_at 0.9 94491_at
101761_f_at 0.93 103055_r_at
101761_f_at 0.96 162284_r_at
101761_f_at 0.9 92313_at
101761_f_at 0.91 93515_at
101761_f_at 0.92 93583_s_at
101761_f_at 0.93 96523_at
101761_f_at 0.93 96569_at
101761_f_at 0.95 98998_r_at
101761_f_at 0.91 99347_f_at
101762_at 0.92 101765_at
101762_at 0.92 102911_at
101762_at 0.94 103776_at
101762_at 0.91 104021_at
101762_at 0.93 104141_at
101762_at 0.93 160143_r_at
101762_at 0.93 160572_at
101762_at 0.95 160835_i_at
101762_at 0.97 161039_at
101762_at 0.92 161073_at
101762_at 0.95 161234_f_at
101762_at 0.91 161403_r_at
101762_at 0.97 161488_r_at
101762_at 0.94 161566_r_at
101762_at 0.92 161801_r_at
101762_at 0.91 161975_r_at
101762_at 0.93 162239_at
101762_at 0.94 162371_r_at
101762_at 0.93 92712_at
101762_at 0.91 92740_at
101762_at 0.95 92961_at
101762_at 0.93 93127_at
101762_at 0.91 94147_at
101762_at 0.91 94454_at
101762_at 0.94 94690_at
101762_at 0.93 94783_at
101762_at 0.94 95077_at
101762_at 0.9 95373_at
101762_at 0.91 95672_at
101762_at 0.92 96552_at
101762_at 0.94 96615_at
101762_at 0.91 96620_at
101762_at 0.95 96826_at
101762_at 0.92 97645_f_at
101762_at 0.96 97940_at
101762_at 0.94 98023_r_at
101762_at 0.91 99372_at
101762_at 0.93 99449_at
101763_at 0.93 104064_at
101763_at 0.93 161146_r_at
101763_at 0.91 161159_r_at
101763_at 0.9 161358_r_at
101763_at 0.94 162103_i_at
101763_at 0.96 96744_at
101763_at 0.95 97115_at
101763_at 0.92 98298_at
101764_at 0.93 161777_f_at
101764_at 0.91 162019_r_at
101765_at 0.93 101938_at
101765_at 0.91 102077_at
101765_at 0.9 102150_f_at
101765_at 0.91 102254_f_at
101765_at 0.96 102707_f_at
101765_at 0.91 102762_r_at
101765_at 0.9 103377_at
101765_at 0.91 103479_at
101765_at 0.92 104155_f_at
101765_at 0.92 104544_at
101765_at 0.97 160143_r_at
101765_at 0.9 160276_at
101765_at 0.93 160572_at
101765_at 0.96 160835_i_at
101765_at 0.91 161039_at
101765_at 0.91 161095_i_at
101765_at 0.93 161219_r_at
101765_at 0.96 161488_r_at
101765_at 0.93 161566_r_at
101765_at 0.91 161579_r_at
101765_at 0.93 161796_r_at
101765_at 0.91 161798_r_at
101765_at 0.91 161801_r_at
101765_at 0.97 161975_r_at
101765_at 0.93 162040_r_at
101765_at 0.9 162353_at
101765_at 0.91 162367_f_at
101765_at 0.96 162371_r_at
101765_at 0.93 92712_at
101765_at 0.94 92740_at
101765_at 0.95 92777_at
101765_at 0.91 92921_at
101765_at 0.96 93127_at
101765_at 0.9 93256_at
101765_at 0.93 93528_s_at
101765_at 0.9 93957_at
101765_at 0.94 94626_at
101765_at 0.94 94690_at
101765_at 0.95 94783_at
101765_at 0.9 95373_at
101765_at 0.9 96400_at
101765_at 0.97 96615_at
101765_at 0.92 97261_at
101765_at 0.96 97653_at
101765_at 0.91 97940_at
101765_at 0.97 98023_r_at
101765_at 0.91 98282_at
101765_at 0.9 98315_at
101765_at 0.9 99034_at
101765_at 0.9 99326_at
101765_at 0.93 99449_at
101765_at 0.93 99838_at
101768_at 0.9 102146_at
101768_at 0.91 102220_at
101768_at 0.95 102559_at
101768_at 0.9 102876_at
101768_at 0.91 102983_at
101768_at 0.91 161340_r_at
101768_at 0.93 161885_f_at
101768_at 0.93 161977_r_at
101768_at 0.96 162345_at
101768_at 0.91 93770_at
101768_at 0.95 94150_at
101768_at 0.92 95022_at
101768_at 0.97 95118_r_at
101768_at 0.91 95299_at
101768_at 0.95 95625_at
101768_at 0.97 96906_at
101769_at 0.91 102404_at
101769_at 0.92 102581_at
101769_at 0.93 102877_at
101769_at 0.93 160353_i_at
101769_at 0.91 160747_at
101769_at 0.92 161501_at
101769_at 0.92 93433_s_at
101769_at 0.93 94480_at
101769_at 0.92 95663_at
101769_at 0.91 96321_at
101769_at 0.9 96716_at
101769_at 0.93 99580_s_at
101769_at 0.9 99930_s_at
101770_i_at 0.95 161909_r_at
101770_i_at 0.91 94555_at
101770_i_at 0.9 95602_at
101770_i_at 0.92 95793_at
101770_i_at 0.98 96593_at
101770_i_at 0.9 97141_s_at
101770_i_at 0.92 98295_at
101770_i_at 0.92 98596_s_at
101771_r_at 0.92 103055_r_at
101771_r_at 0.94 103806_at
101771_r_at 0.91 104682_at
101771_r_at 0.92 161644_f_at
101772_r_at 0.91 102740_at
101772_r_at 0.92 162040_r_at
101772_r_at 0.92 162333_r_at
101772_r_at 0.96 92534_at
101772_r_at 0.95 93380_at
101772_r_at 0.92 93957_at
101772_r_at 0.93 96260_at
101772_r_at 0.92 96400_at
101772_r_at 0.91 97261_at
101772_r_at 0.98 99097_at
100290_f_at 0.94 160106_at
100290_f_at 0.92 160170_at
100290_f_at 0.96 160431_at
100290_f_at 0.92 95063_at
101773_r_at 0.92 94218_at
101773_r_at 0.94 96672_at
101774_at 0.91 93869_s_at
101774_at 0.96 95939_i_at
101775_at 0.94 161648_at
101775_at 0.92 97268_i_at
101775_at 0.92 97756_s_at
101776_at 0.9 102625_f_at
101776_at 0.9 104089_at
101776_at 0.94 161651_f_at
101776_at 0.9 161928_at
101776_at 0.9 162239_at
101776_at 0.91 162333_r_at
101776_at 0.9 92244_at
101776_at 0.93 92616_at
101776_at 0.9 93758_at
101776_at 0.97 95298_at
101776_at 0.92 96494_at
101776_at 0.93 98432_at
101777_at 0.92 102167_at
101777_at 0.94 104344_at
101777_at 0.97 161412_r_at
101777_at 0.91 161697_r_at
101777_at 0.91 162130_r_at
101777_at 0.91 162275_f_at
101777_at 0.92 92686_at
101777_at 0.9 93005_at
101777_at 0.91 93402_i_at
101777_at 0.93 98506_r_at
101777_at 0.93 98533_at
101777_at 0.91 98832_at
101778_at 0.9 101780_at
101778_at 0.92 102351_at
101778_at 0.94 103776_at
101778_at 0.93 104021_at
101778_at 0.93 160767_at
101778_at 0.91 161047_at
101778_at 0.91 161073_at
101778_at 0.92 161188_f_at
101778_at 0.91 161628_r_at
101778_at 0.9 92961_at
101778_at 0.92 94211_at
101778_at 0.97 94854_g_at
101778_at 0.93 94866_at
101778_at 0.91 95077_at
101778_at 0.92 96576_at
101779_at 0.93 102824_g_at
101779_at 0.92 161344_r_at
101779_at 0.9 161766_i_at
101779_at 0.92 161883_f_at
101779_at 0.91 161886_at
101779_at 0.91 92258_at
101779_at 0.91 96156_at
101779_at 0.91 96720_f_at
101779_at 0.95 99322_at
101780_at 0.92 103776_at
101780_at 0.9 161095_i_at
101780_at 0.92 161152_r_at
101780_at 0.96 161181_f_at
101780_at 0.94 161403_r_at
101780_at 0.92 161521_at
101780_at 0.92 161566_r_at
101780_at 0.93 161627_r_at
101780_at 0.94 161801_r_at
101780_at 0.9 161851_r_at
101780_at 0.95 162126_r_at
101780_at 0.92 162204_r_at
101780_at 0.91 162337_f_at
101780_at 0.91 93181_r_at
101780_at 0.93 93862_i_at
101780_at 0.91 94783_at
101780_at 0.9 94854_g_at
101780_at 0.92 95373_at
101780_at 0.92 97860_at
101780_at 0.96 98078_at
101780_at 0.95 98117_at
101780_at 0.94 98281_at
101780_at 0.92 98785_at
101780_at 0.91 98811_at
101780_at 0.93 99449_at
101781_f_at 0.92 102828_at
101781_f_at 0.9 162083_f_at
101781_f_at 0.91 95692_at
101781_f_at 0.9 95722_at
101781_f_at 0.9 95998_at
101781_f_at 0.94 98618_at
101781_f_at 0.97 99159_at
101782_at 0.93 104483_at
101782_at 0.92 160686_at
101782_at 0.93 96978_at
101782_at 0.93 97319_at
101782_at 0.92 99427_at
100291_at 0.92 101039_at
100291_at 0.98 103479_at
100291_at 0.93 103768_at
100291_at 0.9 103923_at
100291_at 0.9 104340_at
100291_at 0.92 104712_at
100291_at 0.9 161730_f_at
100291_at 0.96 93193_at
100291_at 0.94 94147_at
100291_at 0.91 94914_at
100291_at 0.97 97516_at
100291_at 0.9 97740_at
100291_at 0.91 98916_at
100291_at 0.93 99370_at
100291_at 0.91 99838_at
101783_i_at 0.9 103487_at
101783_i_at 0.9 104034_at
101783_i_at 0.93 161984_f_at
101783_i_at 0.91 93223_at
101783_i_at 0.94 95886_g_at
101783_i_at 0.94 98310_at
101784_f_at 0.93 101878_at
101784_f_at 0.92 101885_at
101784_f_at 0.91 102077_at
101784_f_at 0.92 102089_at
101784_f_at 0.91 102380_s_at
101784_f_at 0.95 102625_f_at
101784_f_at 0.94 102846_at
101784_f_at 0.94 102938_at
101784_f_at 0.96 102948_at
101784_f_at 0.93 103058_f_at
101784_f_at 0.9 103306_at
101784_f_at 0.91 103327_at
101784_f_at 0.91 103377_at
101784_f_at 0.94 103532_at
101784_f_at 0.92 103818_at
101784_f_at 0.92 103941_at
101784_f_at 0.96 103942_at
101784_f_at 0.94 104230_at
101784_f_at 0.93 104329_at
101784_f_at 0.91 104468_at
101784_f_at 0.93 104761_at
101784_f_at 0.93 160685_at
101784_f_at 0.9 160753_at
101784_f_at 0.94 160799_at
101784_f_at 0.91 161095_i_at
101784_f_at 0.92 161102_at
101784_f_at 0.92 161144_r_at
101784_f_at 0.91 161220_f_at
101784_f_at 0.96 161408_r_at
101784_f_at 0.91 161651_f_at
101784_f_at 0.91 161669_r_at
101784_f_at 0.92 161801_r_at
101784_f_at 0.91 161952_r_at
101784_f_at 0.94 162043_i_at
101784_f_at 0.91 162062_r_at
101784_f_at 0.91 162085_r_at
101784_f_at 0.9 162111_r_at
101784_f_at 0.9 162148_r_at
101784_f_at 0.93 162222_r_at
101784_f_at 0.9 162361_at
101784_f_at 0.9 162371_r_at
101784_f_at 0.92 162416_at
101784_f_at 0.9 162501_at
101784_f_at 0.94 92242_at
101784_f_at 0.94 92285_at
101784_f_at 0.92 92493_at
101784_f_at 0.91 92550_at
101784_f_at 0.9 92760_at
101784_f_at 0.91 92957_at
101784_f_at 0.96 92980_at
101784_f_at 0.91 93181_r_at
101784_f_at 0.96 93629_s_at
101784_f_at 0.96 93687_r_at
101784_f_at 0.96 93721_at
101784_f_at 0.94 93862_i_at
101784_f_at 0.91 93914_at
101784_f_at 0.92 93941_at
101784_f_at 0.9 94379_at
101784_f_at 0.92 94825_at
101784_f_at 0.9 95298_at
101784_f_at 0.96 95552_at
101784_f_at 0.95 95919_at
101784_f_at 0.9 96540_at
101784_f_at 0.91 96544_at
101784_f_at 0.9 96574_at
101784_f_at 0.91 96784_at
101784_f_at 0.94 96918_at
101784_f_at 0.96 97189_at
101784_f_at 0.9 97300_at
101784_f_at 0.92 97568_at
101784_f_at 0.91 97860_at
101784_f_at 0.93 98281_at
101784_f_at 0.94 98334_at
101784_f_at 0.96 98363_at
101784_f_at 0.93 98568_at
101784_f_at 0.98 98774_at
101784_f_at 0.92 98785_at
101784_f_at 0.95 98811_at
101784_f_at 0.9 98902_at
101784_f_at 0.94 99062_at
101784_f_at 0.93 99348_r_at
101784_f_at 0.9 99824_at
101784_f_at 0.9 99876_at
101784_f_at 0.92 99887_at
101784_f_at 0.9 99914_at
101786_at 0.94 104336_at
101786_at 0.96 92779_f_at
101786_at 0.95 94748_g_at
101786_at 0.94 95490_at
101786_at 0.91 98029_at
101787_f_at 0.91 102317_at
101787_f_at 0.9 102320_at
101787_f_at 0.9 102411_at
101787_f_at 0.91 160414_at
101787_f_at 0.91 92715_at
101787_f_at 0.9 98279_at
101788_f_at 0.93 102079_at
101788_f_at 0.91 103676_at
101788_f_at 0.91 104008_at
101788_f_at 0.93 104069_at
101788_f_at 0.91 160300_at
101788_f_at 0.93 160548_at
101788_f_at 0.94 161053_at
101788_f_at 0.93 161159_r_at
101788_f_at 0.91 161280_r_at
101788_f_at 0.93 161662_f_at
101788_f_at 0.91 162056_f_at
101788_f_at 0.9 162064_at
101788_f_at 0.92 162296_at
101788_f_at 0.93 162410_s_at
101788_f_at 0.9 92290_at
101788_f_at 0.9 92512_g_at
101788_f_at 0.95 93704_at
101788_f_at 0.92 94697_at
101788_f_at 0.93 96162_at
101788_f_at 0.91 96969_at
101788_f_at 0.9 96977_at
101788_f_at 0.91 98305_at
101788_f_at 0.93 98321_at
101789_i_at 0.92 102868_g_at
101789_i_at 0.9 161758_r_at
101789_i_at 0.9 162288_f_at
101790_f_at 0.91 102164_at
101790_f_at 0.91 104689_at
101790_f_at 0.92 160702_at
101790_f_at 0.94 162105_r_at
101790_f_at 0.93 92387_at
101790_f_at 0.91 92685_at
101790_f_at 0.92 98291_at
101790_f_at 0.9 99043_s_at
101791_f_at 0.92 103790_at
101791_f_at 0.96 161687_r_at
101791_f_at 0.9 162095_f_at
101791_f_at 0.9 162103_i_at
101791_f_at 0.91 162178_r_at
101791_f_at 0.94 98298_at
101791_f_at 0.94 99908_at
101792_at 0.92 160729_f_at
101792_at 0.92 95600_at
101792_at 0.93 95885_at
101793_at 0.91 96874_g_at
100292_at 0.91 100342_i_at
100292_at 0.93 100446_r_at
100292_at 0.92 100574_f_at
100292_at 0.98 100606_at
100292_at 0.95 100630_f_at
100292_at 0.95 101207_at
100292_at 0.9 101864_at
100292_at 0.95 102364_at
100292_at 0.91 103030_at
100292_at 0.92 160516_at
100292_at 0.92 92348_at
100292_at 0.93 93271_s_at
100292_at 0.93 94537_at
100292_at 0.92 94766_at
100292_at 0.91 94794_at
100292_at 0.91 95156_g_at
100292_at 0.91 95215_f_at
100292_at 0.9 95340_at
100292_at 0.94 95356_at
100292_at 0.92 95359_at
100292_at 0.95 95723_r_at
100292_at 0.98 95746_at
100292_at 0.93 96012_f_at
100292_at 0.92 96066_s_at
100292_at 0.91 96283_at
100292_at 0.9 96919_at
100292_at 0.94 97696_r_at
100292_at 0.9 98085_f_at
100292_at 0.9 99586_at
100292_at 0.91 99631_f_at
100292_at 0.9 99642_i_at
100292_at 0.95 99643_f_at
100292_at 0.9 99660_f_at
101794_f_at 0.92 102341_at
101794_f_at 0.93 102714_at
101794_f_at 0.91 103831_at
101794_f_at 0.9 161550_r_at
101794_f_at 0.92 161810_r_at
101794_f_at 0.91 162088_r_at
101794_f_at 0.91 95408_at
101794_f_at 0.94 95458_s_at
101794_f_at 0.91 96064_at
101794_f_at 0.92 97984_i_at
101794_f_at 0.9 99901_at
101795_f_at 0.92 102935_at
101795_f_at 0.94 104464_s_at
101795_f_at 0.92 160080_r_at
101795_f_at 0.91 161661_i_at
101795_f_at 0.91 162191_at
101795_f_at 0.97 93065_at
101795_f_at 0.91 94501_at
101795_f_at 0.91 98331_at
101796_at 0.9 102401_at
101796_at 0.9 103694_at
101796_at 0.91 160377_at
101796_at 0.91 93168_at
101796_at 0.94 97900_at
101797_at 0.94 103296_at
101797_at 0.95 103770_at
101797_at 0.95 103884_at
101797_at 0.91 104193_at
101797_at 0.9 160315_at
101797_at 0.93 160663_at
101797_at 0.91 160817_at
101797_at 0.91 161322_r_at
101797_at 0.93 95410_s_at
101797_at 0.94 97438_r_at
101797_at 0.9 MurIL10_at
101798_at 0.92 93013_at
101798_at 0.9 93146_at
101798_at 0.93 95060_at
101798_at 0.93 96140_at
101798_at 0.91 98475_at
101799_at 0.93 103686_at
101799_at 0.9 104663_at
101799_at 0.91 160651_at
101799_at 0.91 161476_at
101799_at 0.91 162368_r_at
101799_at 0.9 94295_at
101799_at 0.91 96719_i_at
101800_at 0.92 101853_f_at
101800_at 0.95 101877_at
101800_at 0.91 102556_at
101800_at 0.95 103355_at
101800_at 0.93 103860_at
101800_at 0.91 104283_at
101800_at 0.92 104292_at
101800_at 0.93 104601_at
101800_at 0.93 104719_at
101800_at 0.96 161574_r_at
101800_at 0.93 161667_r_at
101800_at 0.92 92379_f_at
101800_at 0.93 92787_at
101800_at 0.97 93026_at
101800_at 0.91 95018_r_at
101800_at 0.92 95082_at
101800_at 0.94 96122_at
101800_at 0.95 96707_at
101800_at 0.91 97519_at
101800_at 0.9 98320_at
101800_at 0.92 98423_at
101800_at 0.9 99152_at
101800_at 0.92 99549_at
101801_at 0.93 103041_at
101801_at 0.92 104004_at
101801_at 0.93 104152_at
101801_at 0.91 160128_at
101801_at 0.91 160943_at
101801_at 0.96 161439_f_at
101801_at 0.94 162086_r_at
101801_at 0.96 92370_at
101801_at 0.9 93203_f_at
101801_at 0.91 94782_at
101802_at 0.92 103504_at
101802_at 0.91 104269_at
101802_at 0.93 160596_at
101802_at 0.91 93370_at
101802_at 0.92 96652_at
101802_at 0.91 97318_at
101803_at 0.92 103465_f_at
101803_at 0.94 104759_at
101803_at 0.94 160239_at
101803_at 0.9 160504_at
101803_at 0.96 160586_r_at
101803_at 0.94 162012_r_at
101803_at 0.91 92289_at
101803_at 0.96 92697_at
101803_at 0.91 93497_at
101803_at 0.9 94836_at
101803_at 0.96 95618_at
101803_at 0.95 98319_at
101803_at 0.91 98801_at
100293_at 0.96 100327_at
100293_at 0.91 100739_at
100293_at 0.96 101298_g_at
100293_at 0.91 101345_at
100293_at 0.91 103479_at
100293_at 0.9 103768_at
100293_at 0.96 104215_at
100293_at 0.9 160572_at
100293_at 0.91 161791_r_at
100293_at 0.92 161797_r_at
100293_at 0.95 162135_r_at
100293_at 0.91 92414_at
100293_at 0.91 93001_at
100293_at 0.9 93852_at
100293_at 0.96 95015_at
100293_at 0.92 95563_at
100293_at 0.96 97086_i_at
100293_at 0.9 97516_at
100293_at 0.91 98315_at
100293_at 0.9 99038_at
100293_at 0.92 99884_at
101804_at 0.91 161182_r_at
101804_at 0.92 161306_r_at
101804_at 0.93 161959_f_at
101804_at 0.93 162195_i_at
101804_at 0.91 162450_f_at
101804_at 0.9 92345_g_at
101804_at 0.9 92692_at
101804_at 0.93 92952_f_at
101804_at 0.91 93072_at
101804_at 0.96 93211_at
101804_at 0.92 93279_at
101804_at 0.92 93372_at
101804_at 0.92 93485_at
101804_at 0.92 93630_at
101804_at 0.95 93637_at
101804_at 0.91 93722_at
101804_at 0.92 94235_at
101804_at 0.92 94341_at
101804_at 0.95 95334_at
101804_at 0.96 96954_at
101804_at 0.91 97765_g_at
101804_at 0.9 97772_at
101804_at 0.92 99357_at
101804_at 0.95 99897_at
101804_at 0.94 99940_at
101805_f_at 0.91 102312_r_at
101805_f_at 0.94 103638_at
101805_f_at 0.94 160152_at
101805_f_at 0.95 92279_at
101805_f_at 0.9 97102_at
101805_f_at 0.92 97948_at
101806_at 0.94 101938_at
101806_at 0.93 102125_f_at
101806_at 0.94 102705_at
101806_at 0.95 160489_at
101806_at 0.9 160648_at
101806_at 0.91 161160_f_at
101806_at 0.95 161356_at
101806_at 0.91 161426_at
101806_at 0.94 161455_r_at
101806_at 0.9 161524_r_at
101806_at 0.91 161599_i_at
101806_at 0.93 161633_r_at
101806_at 0.93 161916_r_at
101806_at 0.98 161925_at
101806_at 0.93 161941_r_at
101806_at 0.92 162196_f_at
101806_at 0.91 162284_r_at
101806_at 0.92 162477_r_at
101806_at 0.91 92466_at
101806_at 0.94 93950_at
101806_at 0.9 95766_f_at
101806_at 0.94 95989_at
101806_at 0.97 96044_at
101806_at 0.91 97004_at
101806_at 0.91 97581_at
101806_at 0.96 97769_at
101806_at 0.96 98459_at
101807_at 0.96 102764_at
101807_at 0.91 102878_at
101807_at 0.9 103198_at
101807_at 0.92 104372_at
101807_at 0.95 161626_f_at
101807_at 0.95 95325_at
101807_at 0.92 97789_at
101807_at 0.91 98480_s_at
101807_at 0.91 98920_g_at
101807_at 0.93 99583_at
101808_at 0.9 104328_at
101808_at 0.94 104612_g_at
101808_at 0.96 160451_at
101808_at 0.9 160460_at
101808_at 0.91 161877_f_at
101808_at 0.9 162026_r_at
101808_at 0.91 93947_g_at
101808_at 0.92 95485_at
101808_at 0.95 96045_at
101808_at 0.9 99639_at
101808_at 0.9 99817_at
101809_at 0.91 104390_at
101809_at 0.95 96367_at
101809_at 0.91 98306_g_at
101810_at 0.91 104720_at
101810_at 0.95 160874_r_at
101810_at 0.91 161201_r_at
101810_at 0.92 161257_r_at
101810_at 0.94 161357_r_at
101810_at 0.9 161775_f_at
101810_at 0.94 92225_f_at
101810_at 0.9 92687_at
101810_at 0.91 92781_at
101810_at 0.93 93472_at
101810_at 0.94 94994_at
101810_at 0.91 98292_at
101810_at 0.91 99004_r_at
101811_at 0.9 102797_at
101811_at 0.9 94537_at
101811_at 0.9 3_at
101814_at 0.91 102007_at
101814_at 0.93 102660_at
101814_at 0.93 160630_at
101814_at 0.9 94218_at
101814_at 0.95 96532_at
101814_at 0.91 99064_at
101815_at 0.94 102366_at
101815_at 0.91 102678_at
101815_at 0.92 103296_at
101815_at 0.9 104498_at
101815_at 0.93 160080_r_at
101815_at 0.9 161125_at
101815_at 0.91 161222_r_at
101815_at 0.94 161661_i_at
101815_at 0.91 92914_at
101815_at 0.9 93594_r_at
101815_at 0.94 93671_at
101815_at 0.92 94283_at
101815_at 0.91 96995_at
101815_at 0.9 99043_s_at
101815_at 0.93 MurIL2_at
100294_at 0.9 100510_at
100294_at 0.92 161170_r_at
100294_at 0.97 161988_f_at
100294_at 0.91 162221_i_at
100294_at 0.94 162500_f_at
100294_at 0.96 99027_at
101816_at 0.9 101845_s_at
101816_at 0.92 95999_at
101820_at 0.93 102121_f_at
101820_at 0.9 102139_at
101820_at 0.94 102705_at
101820_at 0.94 103039_at
101820_at 0.92 160111_at
101820_at 0.93 160201_r_at
101820_at 0.9 160325_r_at
101820_at 0.92 160344_at
101820_at 0.92 160613_at
101820_at 0.91 161653_f_at
101820_at 0.95 161834_at
101820_at 0.93 161858_f_at
101820_at 0.9 162146_r_at
101820_at 0.92 92337_g_at
101820_at 0.95 92694_at
101820_at 0.91 92750_s_at
101820_at 0.96 92917_at
101820_at 0.9 93103_at
101820_at 0.92 93194_at
101820_at 0.95 93354_at
101820_at 0.91 93699_at
101820_at 0.91 93919_at
101820_at 0.97 94199_at
101820_at 0.94 95299_at
101820_at 0.99 96229_at
101820_at 0.91 96419_f_at
101820_at 0.91 96846_at
101820_at 0.91 97288_at
101820_at 0.93 97598_at
101820_at 0.9 97987_at
101820_at 0.93 98033_at
101820_at 0.93 98406_at
101820_at 0.91 98413_at
101820_at 0.94 98764_at
101820_at 0.91 99338_at
101820_at 0.91 99854_at
101820_at 0.91 99980_at
101821_at 0.95 102328_at
101821_at 0.93 102916_s_at
101821_at 0.93 104477_at
101821_at 0.92 95020_at
101821_at 0.9 96327_at
101821_at 0.93 96765_at
101822_at 0.92 103239_at
101822_at 0.94 160786_f_at
101822_at 0.96 161094_r_at
101822_at 0.97 161478_at
101822_at 0.93 161656_r_at
101822_at 0.93 161983_f_at
101822_at 0.92 97158_at
101822_at 0.91 97781_at
101822_at 0.9 98051_at
101823_at 0.9 102978_at
101823_at 0.92 104447_r_at
101823_at 0.91 160940_at
101823_at 0.92 93347_at
101823_at 0.9 93469_at
101823_at 0.93 96813_f_at
101823_at 0.92 98037_at
101823_at 0.9 98499_s_at
101824_at 0.93 101959_r_at
101824_at 0.91 102253_at
101824_at 0.9 102644_at
101824_at 0.95 102800_at
101824_at 0.91 103006_at
101824_at 0.92 103409_at
101824_at 0.9 103489_at
101824_at 0.93 103855_at
101824_at 0.9 104605_at
101824_at 0.95 160396_at
101824_at 0.9 160549_at
101824_at 0.9 160886_i_at
101824_at 0.9 161001_at
101824_at 0.9 161183_at
101824_at 0.97 161448_f_at
101824_at 0.92 161643_i_at
101824_at 0.9 161649_f_at
101824_at 0.95 161672_at
101824_at 0.91 162140_i_at
101824_at 0.92 162360_f_at
101824_at 0.9 162373_r_at
101824_at 0.93 162437_at
101824_at 0.93 92316_f_at
101824_at 0.93 92366_at
101824_at 0.9 93506_at
101824_at 0.91 93785_at
101824_at 0.91 94351_r_at
101824_at 0.93 94624_at
101824_at 0.93 95033_at
101824_at 0.92 95350_at
101824_at 0.96 96545_s_at
101824_at 0.91 96599_at
101824_at 0.93 96980_at
101824_at 0.92 97048_at
101824_at 0.91 97317_at
101824_at 0.93 98590_at
101824_at 0.9 98627_at
101824_at 0.93 98776_at
101824_at 0.95 98843_at
101824_at 0.9 99067_at
101824_at 0.91 99074_at
101824_at 0.9 99460_at
101824_at 0.93 99849_at
101824_at 0.91 _at
101825_at 0.92 95771_i_at
101825_at 0.97 95908_at
101825_at 0.93 99555_at
101826_at 0.93 101985_at
101826_at 0.9 102657_at
101826_at 0.96 102777_at
101826_at 0.92 102838_at
101826_at 0.92 102950_at
101826_at 0.95 103570_at
101826_at 0.91 104165_at
101826_at 0.94 160415_at
101826_at 0.94 160559_at
101826_at 0.94 160840_at
101826_at 0.9 160873_at
101826_at 0.9 161112_at
101826_at 0.91 161173_f_at
101826_at 0.93 161222_r_at
101826_at 0.9 161246_at
101826_at 0.95 161350_f_at
101826_at 0.92 161452_f_at
101826_at 0.94 161483_r_at
101826_at 0.97 161565_r_at
101826_at 0.95 161652_r_at
101826_at 0.91 161774_f_at
101826_at 0.91 161825_f_at
101826_at 0.9 161869_i_at
101826_at 0.95 161876_r_at
101826_at 0.91 162369_f_at
101826_at 0.9 92969_at
101826_at 0.95 92970_at
101826_at 0.94 93037_i_at
101826_at 0.93 93103_at
101826_at 0.91 93105_s_at
101826_at 0.96 93194_at
101826_at 0.92 93213_at
101826_at 0.94 93439_f_at
101826_at 0.91 93638_s_at
101826_at 0.94 93671_at
101826_at 0.92 94085_at
101826_at 0.95 94271_at
101826_at 0.92 94539_f_at
101826_at 0.92 96151_at
101826_at 0.91 96419_f_at
101826_at 0.94 96431_at
101826_at 0.95 96533_at
101826_at 0.92 96566_at
101826_at 0.95 96958_at
101826_at 0.93 97116_at
101826_at 0.95 97678_r_at
101826_at 0.97 98945_at
101826_at 0.92 99059_at
101827_at 0.94 102633_at
101827_at 0.9 102721_at
101827_at 0.9 104495_f_at
101827_at 0.92 162202_f_at
101827_at 0.91 95887_at
101827_at 0.91 96493_at
101827_at 0.92 99888_at
101828_at 0.95 102843_s_at
101828_at 0.92 103418_at
101828_at 0.9 103846_at
101828_at 0.96 162175_at
101828_at 0.9 93356_at
101828_at 0.97 94087_at
101828_at 0.93 94148_at
101828_at 0.91 97901_at
101828_at 0.97 99990_at
100295_at 0.92 100374_at
100295_at 0.92 101151_at
100295_at 0.93 101806_at
100295_at 0.92 102705_at
100295_at 0.96 160489_at
100295_at 0.9 160648_at
100295_at 0.96 161356_at
100295_at 0.92 161916_r_at
100295_at 0.92 161925_at
100295_at 0.92 161941_r_at
100295_at 0.9 162196_f_at
100295_at 0.94 162477_r_at
100295_at 0.93 92466_at
100295_at 0.94 93086_at
100295_at 0.92 93418_g_at
100295_at 0.92 93671_at
100295_at 0.91 93941_at
100295_at 0.93 93950_at
100295_at 0.9 94334_f_at
100295_at 0.91 94389_at
100295_at 0.94 95071_at
100295_at 0.93 96044_at
100295_at 0.91 96321_at
100295_at 0.91 96716_at
100295_at 0.95 97004_at
100295_at 0.92 97132_at
100295_at 0.92 97720_at
100295_at 0.95 98459_at
100295_at 0.9 99324_at
100295_at 0.9 M_at
100015_at 0.91 101623_at
100015_at 0.98 101969_at
100015_at 0.91 161588_r_at
100015_at 0.92 92920_at
100015_at 0.92 93505_at
100015_at 0.9 93894_f_at
100015_at 0.94 96538_at
100015_at 0.91 97105_at
101829_at 0.91 102825_at
101829_at 0.91 92686_at
101829_at 0.92 95079_at
101829_at 0.92 95929_at
101829_at 0.96 98457_at
101829_at 0.9 M32599_3_st
101830_at 0.93 101896_at
101830_at 0.91 104092_at
101830_at 0.91 160096_at
101830_at 0.9 160407_at
101830_at 0.91 161007_at
101830_at 0.9 161118_r_at
101830_at 0.96 161780_f_at
101830_at 0.93 162314_at
101830_at 0.91 162383_r_at
101830_at 0.92 92247_at
101830_at 0.91 93111_at
101830_at 0.91 93164_at
101830_at 0.91 93706_at
101830_at 0.9 96784_at
101830_at 0.93 97761_f_at
101830_at 0.94 98090_at
101830_at 0.92 98315_at
101830_at 0.92 98779_at
101830_at 0.92 99884_at
101831_at 0.9 102079_at
101831_at 0.92 102223_at
101831_at 0.91 102681_at
101831_at 0.92 102721_at
101831_at 0.98 103589_at
101831_at 0.9 103702_i_at
101831_at 0.91 104128_at
101831_at 0.94 162461_at
101831_at 0.94 162496_r_at
101831_at 0.94 92290_at
101831_at 0.92 92395_r_at
101831_at 0.93 93236_s_at
101831_at 0.9 97382_at
101834_at 0.92 102927_s_at
101834_at 0.9 104458_at
101834_at 0.9 162131_f_at
101834_at 0.92 93082_at
101834_at 0.91 93633_at
101834_at 0.93 95442_at
101834_at 0.93 96678_at
101834_at 0.93 97785_at
101834_at 0.94 98141_at
101835_at 0.95 160844_at
101835_at 0.96 161904_f_at
101835_at 0.91 93612_at
101835_at 0.94 95444_at
101835_at 0.91 97328_at
101835_at 0.91 98498_at
101835_at 0.94 99119_at
101836_at 0.91 104088_at
101836_at 0.96 161126_at
101836_at 0.95 161485_r_at
101836_at 0.94 162375_i_at
101836_at 0.93 162493_r_at
101836_at 0.91 95539_at
101836_at 0.91 95602_at
101836_at 0.95 96146_at
101836_at 0.92 96222_at
101836_at 0.92 96624_r_at
101836_at 0.9 98295_at
101836_at 0.91 98570_at
101837_g_at 0.91 103228_at
101837_g_at 0.9 104110_at
101837_g_at 0.9 104499_at
101837_g_at 0.93 93463_at
101837_g_at 0.9 99350_at
101838_r_at 0.91 103330_at
101838_r_at 0.9 104748_s_at
101838_r_at 0.91 160289_s_at
101838_r_at 0.96 161195_i_at
101838_r_at 0.91 161873_r_at
101838_r_at 0.93 93215_at
101838_r_at 0.91 94277_at
101838_r_at 0.91 94970_at
101838_r_at 0.93 98491_at
101839_at 0.91 102058_at
101839_at 0.93 104149_at
101839_at 0.9 104633_at
101839_at 0.92 104675_at
101839_at 0.92 160315_at
101839_at 0.94 160673_at
101839_at 0.96 160801_at
101839_at 0.92 161055_r_at
101839_at 0.92 161385_r_at
101839_at 0.93 161716_at
101839_at 0.91 162248_f_at
101839_at 0.9 92253_at
101839_at 0.93 92695_at
101839_at 0.92 92743_at
101839_at 0.96 93202_at
101839_at 0.9 93414_at
101839_at 0.91 93963_at
101839_at 0.92 95753_at
101839_at 0.92 96691_at
101839_at 0.9 98952_at
101839_at 0.91 98976_at
101839_at 0.92 99628_at
101839_at 0.94 99927_at
101840_at 0.94 102084_f_at
101840_at 0.91 104091_at
101840_at 0.92 161203_f_at
101840_at 0.9 162385_i_at
101840_at 0.9 93114_at
101840_at 0.94 93460_at
101840_at 0.9 98439_at
101840_at 0.93 98890_at
101840_at 0.96 99878_at
100296_at 0.91 161720_r_at
100296_at 0.91 95882_at
101841_at 0.9 102623_at
101841_at 0.91 161289_at
101841_at 0.93 162271_f_at
101841_at 0.91 92814_at
101841_at 0.95 93678_s_at
101841_at 0.93 96096_f_at
101841_at 0.91 97260_at
101842_g_at 0.96 161097_at
101842_g_at 0.92 161418_r_at
101842_g_at 0.9 161646_r_at
101842_g_at 0.92 162439_at
101842_g_at 0.91 98565_at
101843_at 0.92 101942_at
101843_at 0.92 102620_at
101843_at 0.92 92184_at
101843_at 0.91 93865_s_at
101843_at 0.91 95586_at
101844_at 0.92 102230_at
101844_at 0.9 161104_at
101844_at 0.95 93183_at
101844_at 0.91 95449_at
101844_at 0.9 98346_at
101844_at 0.98 99603_g_at
101845_s_at 0.95 161033_at
101845_s_at 0.94 92656_at
101845_s_at 0.93 94107_at
101845_s_at 0.96 95999_at
101845_s_at 0.91 98418_at
101846_r_at 0.94 103911_at
101846_r_at 0.9 92811_at
101846_r_at 0.9 93462_at
101846_r_at 0.91 94774_at
101847_at 0.9 104294_at
101847_at 0.94 160149_at
101847_at 0.95 93765_at
101847_at 0.92 94146_at
101847_at 0.9 97345_at
101847_at 0.94 97989_at
101848_g_at 0.9 161617_f_at
101848_g_at 0.95 162215_f_at
101848_g_at 0.93 97383_at
101848_g_at 0.95 97576_f_at
101850_at 0.92 160326_at
101850_at 0.96 160987_r_at
101850_at 0.9 161774_f_at
101850_at 0.9 161920_r_at
101850_at 0.92 92383_at
101850_at 0.93 92480_f_at
101850_at 0.92 94056_at
101851_at 0.95 101887_at
101851_at 0.91 103500_at
101851_at 0.9 103591_at
101851_at 0.92 103927_at
101851_at 0.91 104183_at
101851_at 0.9 160129_at
101851_at 0.9 95123_at
101851_at 0.94 96526_at
101851_at 0.91 96613_at
101851_at 0.9 96785_at
101851_at 0.92 99414_at
101851_at 0.92 99493_at
101851_at 0.91 99635_at
101851_at 0.93 99667_at
100297_at 0.91 101037_at
100297_at 0.9 101122_at
100297_at 0.91 101976_at
100297_at 0.91 102346_at
100297_at 0.91 103234_at
100297_at 0.94 92868_at
100297_at 0.9 95060_at
100297_at 0.9 96949_at
100297_at 0.98 97508_at
100297_at 0.9 99842_at
101853_f_at 0.91 101877_at
101853_f_at 0.9 102053_at
101853_f_at 0.96 103215_g_at
101853_f_at 0.96 103739_at
101853_f_at 0.98 104100_at
101853_f_at 0.96 104169_at
101853_f_at 0.91 104274_at
101853_f_at 0.9 104283_at
101853_f_at 0.92 104519_at
101853_f_at 0.92 104538_at
101853_f_at 0.95 104601_at
101853_f_at 0.94 104719_at
101853_f_at 0.92 160255_at
101853_f_at 0.93 160520_at
101853_f_at 0.95 160564_at
101853_f_at 0.91 161028_at
101853_f_at 0.94 162016_f_at
101853_f_at 0.93 162220_r_at
101853_f_at 0.93 92454_at
101853_f_at 0.91 92545_f_at
101853_f_at 0.9 92546_r_at
101853_f_at 0.95 92558_at
101853_f_at 0.94 92560_g_at
101853_f_at 0.92 92787_at
101853_f_at 0.92 92851_at
101853_f_at 0.91 92877_at
101853_f_at 0.96 93349_at
101853_f_at 0.95 93541_at
101853_f_at 0.93 93593_f_at
101853_f_at 0.97 93736_at
101853_f_at 0.99 93866_s_at
101853_f_at 0.92 94307_at
101853_f_at 0.96 95018_r_at
101853_f_at 0.95 95082_at
101853_f_at 0.91 95287_at
101853_f_at 0.94 95471_at
101853_f_at 0.93 96049_at
101853_f_at 0.93 96123_at
101853_f_at 0.91 97292_at
101853_f_at 0.99 97519_at
101853_f_at 0.94 97825_at
101853_f_at 0.92 97949_at
101853_f_at 0.9 98330_at
101853_f_at 0.93 98423_at
101853_f_at 0.91 98600_at
101853_f_at 0.95 98623_g_at
101853_f_at 0.92 98627_at
101853_f_at 0.94 99081_at
101853_f_at 0.97 99152_at
101853_f_at 0.93 99366_at
101853_f_at 0.91 99500_at
101853_f_at 0.96 99549_at
101854_r_at 0.95 104473_at
101854_r_at 0.91 96218_at
101855_at 0.91 101885_at
101855_at 0.93 102684_at
101855_at 0.91 104480_at
101855_at 0.91 160276_at
101855_at 0.91 160298_at
101855_at 0.93 160614_at
101855_at 0.94 160789_at
101855_at 0.93 161160_f_at
101855_at 0.91 161408_r_at
101855_at 0.92 161445_at
101855_at 0.92 161581_r_at
101855_at 0.91 161801_r_at
101855_at 0.92 161851_r_at
101855_at 0.91 161890_f_at
101855_at 0.93 162065_r_at
101855_at 0.92 162222_r_at
101855_at 0.92 162323_at
101855_at 0.92 162361_at
101855_at 0.9 162371_r_at
101855_at 0.9 162501_at
101855_at 0.91 92482_at
101855_at 0.93 93397_at
101855_at 0.92 93715_at
101855_at 0.92 93955_at
101855_at 0.9 94133_r_at
101855_at 0.94 94389_at
101855_at 0.92 94792_at
101855_at 0.9 95435_at
101855_at 0.9 96341_at
101855_at 0.9 97189_at
101855_at 0.92 97464_at
101855_at 0.9 97581_at
101855_at 0.92 97753_at
101855_at 0.9 97757_at
101855_at 0.94 98148_at
101855_at 0.91 98281_at
101855_at 0.96 98568_at
101855_at 0.92 98785_at
101855_at 0.92 99062_at
101855_at 0.93 99810_at
101855_at 0.93 99818_at
101855_at 0.91 99824_at
101855_at 0.92 99887_at
101855_at 0.95 M_at
101856_at 0.91 92693_at
101856_at 0.92 97267_at
101856_at 0.92 L09192_MB_at
101857_at 0.91 102122_f_at
101857_at 0.94 102862_at
101857_at 0.9 92378_at
101857_at 0.9 92732_at
101857_at 0.91 95915_at
101857_at 0.93 97208_at
101857_at 0.91 97962_at
101857_at 0.9 98504_at
101858_at 0.91 102033_at
101858_at 0.94 94300_f_at
101858_at 0.91 94417_at
101858_at 0.9 97211_at
101859_at 0.92 97249_at
101860_at 0.91 101977_at
101860_at 0.91 160295_at
101860_at 0.93 160657_at
101861_at 0.9 102877_at
101861_at 0.94 103463_at
101861_at 0.91 104751_at
101861_at 0.94 160608_at
101861_at 0.9 161446_r_at
101861_at 0.93 162356_r_at
101861_at 0.9 93676_at
101861_at 0.91 93950_at
101861_at 0.91 94120_s_at
101861_at 0.93 94132_at
101861_at 0.91 96763_at
101861_at 0.92 97939_at
101862_at 0.93 160509_at
101862_at 0.94 93408_at
101862_at 0.9 96920_at
101862_at 0.92 97789_at
100298_at 0.9 101450_at
100298_at 0.92 102117_at
100298_at 0.91 103499_at
100298_at 0.9 160997_at
100298_at 0.91 92272_at
100298_at 0.92 92996_at
100298_at 0.93 97304_at
100298_at 0.92 97919_at
100298_at 0.91 98455_at
101863_at 0.94 102059_at
101863_at 0.93 103460_at
101863_at 0.91 160644_at
101863_at 0.95 160827_at
101863_at 0.92 161113_at
101863_at 0.91 161323_f_at
101863_at 0.93 162230_r_at
101863_at 0.9 162421_r_at
101863_at 0.9 94198_at
101863_at 0.96 94936_at
101863_at 0.92 96339_at
101863_at 0.94 97336_at
101864_at 0.92 103439_at
101864_at 0.9 103670_at
101864_at 0.93 103778_at
101864_at 0.9 161246_at
101864_at 0.9 95746_at
101864_at 0.93 99473_at
101865_at 0.91 162215_f_at
101865_at 0.93 92607_at
101865_at 0.9 93351_at
101865_at 0.94 93389_at
101865_at 0.91 96347_at
101866_at 0.91 101922_at
101866_at 0.91 94987_at
101867_at 0.9 101878_at
101867_at 0.92 102089_at
101867_at 0.91 102380_s_at
101867_at 0.93 102674_at
101867_at 0.95 102798_at
101867_at 0.91 102806_g_at
101867_at 0.92 103306_at
101867_at 0.96 103308_at
101867_at 0.91 103490_at
101867_at 0.9 103532_at
101867_at 0.94 103618_at
101867_at 0.9 160060_at
101867_at 0.91 160220_at
101867_at 0.91 160573_at
101867_at 0.9 160952_r_at
101867_at 0.91 161144_r_at
101867_at 0.92 161415_r_at
101867_at 0.91 161570_r_at
101867_at 0.93 161577_f_at
101867_at 0.96 161617_f_at
101867_at 0.92 161669_r_at
101867_at 0.93 161692_r_at
101867_at 0.91 161728_f_at
101867_at 0.92 161952_r_at
101867_at 0.91 161957_r_at
101867_at 0.94 161960_f_at
101867_at 0.93 162156_f_at
101867_at 0.92 162416_at
101867_at 0.91 92750_s_at
101867_at 0.91 92939_at
101867_at 0.9 92957_at
101867_at 0.94 93719_at
101867_at 0.9 93802_at
101867_at 0.93 94157_i_at
101867_at 0.92 94291_at
101867_at 0.9 95000_g_at
101867_at 0.95 96205_at
101867_at 0.94 96421_at
101867_at 0.93 96540_at
101867_at 0.93 96544_at
101867_at 0.94 96551_at
101867_at 0.93 97285_f_at
101867_at 0.93 97300_at
101867_at 0.96 97389_at
101867_at 0.92 97568_at
101867_at 0.93 99867_at
101868_i_at 0.91 102566_at
101868_i_at 0.91 103407_at
101868_i_at 0.9 104579_r_at
101868_i_at 0.93 160611_at
101868_i_at 0.92 160715_at
101868_i_at 0.92 160853_at
101868_i_at 0.9 161718_at
101868_i_at 0.91 161849_r_at
101868_i_at 0.9 161861_i_at
101868_i_at 0.93 93337_at
101868_i_at 0.92 95496_at
101868_i_at 0.9 95544_at
101868_i_at 0.9 95985_at
101868_i_at 0.91 96114_at
101868_i_at 0.92 97095_at
101868_i_at 0.92 98389_at
101868_i_at 0.92 98821_at
101869_s_at 0.91 103313_r_at
101869_s_at 0.92 92335_at
101869_s_at 0.93 92428_at
101869_s_at 0.95 93780_at
101869_s_at 0.94 95661_at
101869_s_at 0.91 96249_at
101869_s_at 0.92 96653_at
101870_at 0.9 102727_at
101870_at 0.9 102823_at
101870_at 0.94 103035_at
101870_at 0.93 103536_at
101870_at 0.9 103892_r_at
101870_at 0.92 160579_at
101870_at 0.9 92882_at
101870_at 0.92 97985_f_at
101871_f_at 0.92 92728_at
101871_f_at 0.9 94915_at
101872_at 0.93 104140_s_at
101872_at 0.92 162005_at
101872_at 0.94 95098_at
101872_at 0.92 97242_at
101872_at 0.9 99411_at
101872_at 0.94 99862_at
100299_f_at 0.91 101209_at
100299_f_at 0.9 101352_g_at
100299_f_at 0.95 101769_at
100299_f_at 0.94 101917_at
100299_f_at 0.9 102408_g_at
100299_f_at 0.91 102748_at
100299_f_at 0.9 102805_at
100299_f_at 0.93 104219_f_at
100299_f_at 0.96 104271_at
100299_f_at 0.94 160313_at
100299_f_at 0.92 160353_i_at
100299_f_at 0.91 160622_at
100299_f_at 0.94 160755_at
100299_f_at 0.91 160797_r_at
100299_f_at 0.93 161399_r_at
100299_f_at 0.98 161501_at
100299_f_at 0.94 161536_r_at
100299_f_at 0.91 161672_at
100299_f_at 0.92 161805_r_at
100299_f_at 0.91 162050_at
100299_f_at 0.93 162380_r_at
100299_f_at 0.91 94872_at
100299_f_at 0.92 94993_f_at
100299_f_at 0.95 95071_at
100299_f_at 0.9 95319_at
100299_f_at 0.91 97110_at
100299_f_at 0.91 97482_at
100299_f_at 0.94 97720_at
100299_f_at 0.92 97943_at
100299_f_at 0.91 98304_at
100299_f_at 0.94 99942_s_at
101873_at 0.91 103087_at
101873_at 0.96 104152_at
101873_at 0.93 160502_at
101873_at 0.92 92470_f_at
101873_at 0.94 94782_at
101873_at 0.94 96041_at
101874_s_at 0.9 102900_at
101874_s_at 0.94 103273_s_at
101874_s_at 0.9 103604_at
101874_s_at 0.91 103941_at
101874_s_at 0.92 104227_at
101874_s_at 0.91 104498_at
101874_s_at 0.91 161591_r_at
101874_s_at 0.93 162007_i_at
101874_s_at 0.91 162168_r_at
101874_s_at 0.9 94863_r_at
101874_s_at 0.91 94921_i_at
101874_s_at 0.93 95305_at
101874_s_at 0.95 97106_at
101874_s_at 0.93 98277_at
101874_s_at 0.91 98302_at
101874_s_at 0.96 5_st
101875_at 0.91 97983_s_at
101875_at 0.95 98947_at
101876_s_at 0.91 103664_r_at
101876_s_at 0.91 93486_at
101876_s_at 0.96 94276_at
101877_at 0.93 102556_at
101877_at 0.92 103036_at
101877_at 0.91 103401_at
101877_at 0.94 103860_at
101877_at 0.9 104519_at
101877_at 0.92 161742_r_at
101877_at 0.92 162220_r_at
101877_at 0.92 92224_at
101877_at 0.91 92787_at
101877_at 0.96 93026_at
101877_at 0.9 93563_s_at
101877_at 0.91 93683_at
101877_at 0.93 93736_at
101877_at 0.91 93801_at
101877_at 0.92 95287_at
101877_at 0.94 95471_at
101877_at 0.91 96123_at
101877_at 0.91 96232_at
101877_at 0.96 96707_at
101877_at 0.9 97519_at
101877_at 0.93 99152_at
101877_at 0.9 99366_at
101878_at 0.99 102089_at
101878_at 0.9 102212_at
101878_at 0.92 102256_at
101878_at 0.99 102380_s_at
101878_at 0.9 102625_f_at
101878_at 0.92 102674_at
101878_at 0.91 102900_at
101878_at 0.9 102901_at
101878_at 0.97 102948_at
101878_at 0.93 102949_g_at
101878_at 0.92 102998_at
101878_at 0.94 103005_s_at
101878_at 0.9 103039_at
101878_at 0.95 103058_f_at
101878_at 0.92 103075_at
101878_at 0.94 103273_s_at
101878_at 0.93 103306_at
101878_at 0.93 103327_at
101878_at 0.93 103490_at
101878_at 0.93 103509_at
101878_at 0.99 103532_at
101878_at 0.97 103604_at
101878_at 0.96 103818_at
101878_at 0.92 103826_at
101878_at 0.95 103941_at
101878_at 0.95 103942_at
101878_at 0.91 104089_at
101878_at 0.91 104230_at
101878_at 0.91 104232_at
101878_at 0.96 104329_at
101878_at 0.92 104355_at
101878_at 0.94 104468_at
101878_at 0.93 104761_at
101878_at 0.93 160220_at
101878_at 0.96 160408_at
101878_at 0.91 160573_at
101878_at 0.9 160685_at
101878_at 0.98 160799_at
101878_at 0.99 161102_at
101878_at 0.95 161144_r_at
101878_at 0.92 161160_f_at
101878_at 0.97 161172_f_at
101878_at 0.96 161202_r_at
101878_at 0.91 161408_r_at
101878_at 0.95 161415_r_at
101878_at 0.96 161473_f_at
101878_at 0.97 161570_r_at
101878_at 0.95 161577_f_at
101878_at 0.99 161669_r_at
101878_at 0.92 161728_f_at
101878_at 0.97 161807_i_at
101878_at 0.9 161928_at
101878_at 0.96 161952_r_at
101878_at 0.91 161957_r_at
101878_at 0.93 162024_at
101878_at 0.93 162048_r_at
101878_at 0.97 162059_r_at
101878_at 0.96 162062_r_at
101878_at 0.97 162085_r_at
101878_at 0.95 162136_r_at
101878_at 0.92 162146_r_at
101878_at 0.91 162148_r_at
101878_at 0.98 162156_f_at
101878_at 0.94 162306_at
101878_at 0.93 162361_at
101878_at 0.99 162416_at
101878_at 0.91 162488_at
101878_at 0.98 92242_at
101878_at 0.96 92285_at
101878_at 0.93 92760_at
101878_at 0.9 92939_at
101878_at 0.99 92957_at
101878_at 0.92 93526_at
101878_at 0.91 93629_s_at
101878_at 0.93 93687_r_at
101878_at 0.93 93719_at
101878_at 0.92 93721_at
101878_at 0.91 93862_i_at
101878_at 0.91 93914_at
101878_at 0.93 93941_at
101878_at 0.92 94090_at
101878_at 0.97 94157_i_at
101878_at 0.92 94187_at
101878_at 0.95 94291_at
101878_at 0.9 94389_at
101878_at 0.96 94688_at
101878_at 0.93 94761_at
101878_at 0.9 94825_at
101878_at 0.9 95122_g_at
101878_at 0.91 95305_at
101878_at 0.98 95552_at
101878_at 0.92 95555_at
101878_at 0.99 95919_at
101878_at 0.95 95960_at
101878_at 0.91 96341_at
101878_at 0.91 96419_f_at
101878_at 0.97 96482_at
101878_at 0.94 96507_at
101878_at 0.98 96540_at
101878_at 0.96 96544_at
101878_at 0.97 96551_at
101878_at 0.92 96843_at
101878_at 0.91 96846_at
101878_at 0.98 96918_at
101878_at 0.91 96983_at
101878_at 0.97 97189_at
101878_at 0.96 97300_at
101878_at 0.95 97389_at
101878_at 0.99 97568_at
101878_at 0.92 97757_at
101878_at 0.92 98112_r_at
101878_at 0.9 98276_at
101878_at 0.93 98334_at
101878_at 0.92 98432_at
101878_at 0.95 98774_at
101878_at 0.93 98902_at
101878_at 0.93 98924_at
101878_at 0.9 98971_at
101878_at 0.91 99198_at
101878_at 0.95 99348_r_at
101878_at 0.91 99393_at
101878_at 0.92 99582_at
101878_at 0.91 99646_at
101878_at 0.93 99854_at
101878_at 0.94 99867_at
101878_at 0.95 99876_at
101878_at 0.94 99887_at
101878_at 0.93 99914_at
101878_at 0.9 99961_s_at
101878_at 0.92 99966_at
101878_at 0.92 5_at
101880_at 0.9 160365_at
101880_at 0.92 92364_at
101880_at 0.98 95120_at
101880_at 0.9 95877_at
101881_g_at 0.95 101971_at
101881_g_at 0.94 104083_at
101881_g_at 0.94 104153_at
101881_g_at 0.91 104519_at
101881_g_at 0.9 160264_s_at
101881_g_at 0.91 160364_at
101881_g_at 0.98 92222_f_at
101881_g_at 0.91 93064_at
101881_g_at 0.92 94978_at
101881_g_at 0.92 95941_at
101881_g_at 0.95 96049_at
101881_g_at 0.92 96076_at
101881_g_at 0.91 97426_at
101881_g_at 0.9 97601_f_at
101881_g_at 0.92 97825_at
101881_g_at 0.95 97990_at
101881_g_at 0.92 98600_at
101881_g_at 0.92 99143_at
101882_s_at 0.92 102881_at
101882_s_at 0.91 161201_r_at
101882_s_at 0.91 161209_r_at
101882_s_at 0.93 161492_i_at
101882_s_at 0.9 162150_r_at
101882_s_at 0.9 162414_f_at
101882_s_at 0.9 94055_at
101882_s_at 0.9 96418_r_at
101882_s_at 0.9 96950_at
101882_s_at 0.9 99399_at
100300_at 0.91 100365_at
100300_at 0.93 101758_at
100300_at 0.9 104257_g_at
100300_at 0.92 160306_at
100300_at 0.91 160760_at
100300_at 0.95 160911_at
100300_at 0.93 161502_r_at
100300_at 0.91 161797_r_at
100300_at 0.91 162053_i_at
100300_at 0.94 162353_at
100300_at 0.91 162414_f_at
100300_at 0.91 93400_at
100300_at 0.9 99412_at
101883_s_at 0.91 101891_at
101883_s_at 0.93 102379_at
101883_s_at 0.96 102916_s_at
101883_s_at 0.93 103763_at
101883_s_at 0.9 162347_f_at
101883_s_at 0.94 92924_at
101883_s_at 0.94 94397_at
101883_s_at 0.9 94683_at
101883_s_at 0.9 96765_at
101883_s_at 0.92 97425_at
101883_s_at 0.91 98352_r_at
101883_s_at 0.91 98954_f_at
101884_at 0.93 103839_at
101884_at 0.9 162038_f_at
101884_at 0.91 162339_r_at
101884_at 0.91 92210_at
101884_at 0.9 93505_at
101884_at 0.9 95904_at
101884_at 0.92 96413_at
101884_at 0.9 99913_at
101885_at 0.93 102156_f_at
101885_at 0.92 102846_at
101885_at 0.9 103389_at
101885_at 0.94 104230_at
101885_at 0.92 160685_at
101885_at 0.91 161408_r_at
101885_at 0.92 161524_r_at
101885_at 0.96 161600_r_at
101885_at 0.9 161627_r_at
101885_at 0.91 162126_r_at
101885_at 0.93 162349_i_at
101885_at 0.9 92982_at
101885_at 0.94 93721_at
101885_at 0.9 93862_i_at
101885_at 0.9 93950_at
101885_at 0.92 94016_at
101885_at 0.91 94389_at
101885_at 0.93 94771_at
101885_at 0.93 94866_at
101885_at 0.9 95435_at
101885_at 0.9 96574_at
101885_at 0.94 97796_at
101885_at 0.9 98078_at
101885_at 0.93 98117_at
101885_at 0.9 98148_at
101885_at 0.94 98281_at
101885_at 0.9 98408_at
101885_at 0.9 98774_at
101885_at 0.94 98785_at
101885_at 0.94 98846_f_at
101885_at 0.91 99062_at
101886_f_at 0.93 102662_at
101886_f_at 0.92 104700_at
101886_f_at 0.91 160136_r_at
101886_f_at 0.94 93147_f_at
101886_f_at 0.92 93498_s_at
101886_f_at 0.91 94463_at
101886_f_at 0.96 94893_at
101886_f_at 0.91 96483_at
101886_f_at 0.94 97135_at
101886_f_at 0.96 97893_at
101886_f_at 0.95 98974_at
101886_f_at 0.92 99617_at
101887_at 0.91 101936_at
101887_at 0.94 102207_at
101887_at 0.91 102308_at
101887_at 0.94 103029_at
101887_at 0.9 103500_at
101887_at 0.91 103927_at
101887_at 0.9 160253_at
101887_at 0.93 160857_at
101887_at 0.94 93240_f_at
101887_at 0.91 93339_at
101887_at 0.94 94415_at
101887_at 0.9 95315_at
101887_at 0.91 95493_at
101887_at 0.91 95756_at
101887_at 0.9 96090_g_at
101887_at 0.94 96526_at
101887_at 0.9 97764_at
101887_at 0.9 98511_at
101887_at 0.93 98549_at
101888_at 0.92 161832_r_at
101888_at 0.92 161998_f_at
101888_at 0.9 92266_at
101888_at 0.92 96083_s_at
101888_at 0.93 97082_at
101888_at 0.9 97728_at
101889_s_at 0.95 93215_at
101889_s_at 0.96 94970_at
101889_s_at 0.93 96517_at
101889_s_at 0.95 99039_g_at
101890_f_at 0.96 103386_at
101890_f_at 0.92 104122_at
101890_f_at 0.95 99948_at
101891_at 0.92 103289_at
101891_at 0.9 104181_at
101891_at 0.91 92661_at
101891_at 0.91 93880_at
101891_at 0.91 99464_at
101892_f_at 0.97 103257_at
101892_f_at 0.91 103642_at
101892_f_at 0.91 104393_at
101892_f_at 0.91 104744_at
101892_f_at 0.9 160734_at
101892_f_at 0.94 160798_at
101892_f_at 0.95 160930_at
101892_f_at 0.93 93261_at
101892_f_at 0.91 94821_at
101892_f_at 0.94 94963_at
101892_f_at 0.92 96068_at
101892_f_at 0.96 96128_at
101892_f_at 0.95 96360_at
101892_f_at 0.9 97496_f_at
100301_at 0.94 100355_g_at
100301_at 0.91 100377_f_at
100301_at 0.92 101623_at
100301_at 0.92 103369_at
100301_at 0.9 104099_at
100301_at 0.96 104250_at
100301_at 0.91 160438_at
100301_at 0.9 160644_at
100301_at 0.9 161177_f_at
100301_at 0.9 161690_at
100301_at 0.91 161977_r_at
100301_at 0.93 162052_i_at
100301_at 0.91 162339_r_at
100301_at 0.93 95073_at
100301_at 0.91 96754_s_at
100301_at 0.92 97780_at
100301_at 0.94 97942_g_at
100301_at 0.92 99904_at
101893_r_at 0.94 102733_at
101893_r_at 0.91 102828_at
101893_r_at 0.9 161232_r_at
101893_r_at 0.9 94152_at
101893_r_at 0.92 94750_at
101893_r_at 0.92 96957_at
101893_r_at 0.9 97698_at
101894_s_at 0.93 161903_f_at
101894_s_at 0.93 93046_at
101894_s_at 0.95 94186_at
101896_at 0.91 102930_at
101896_at 0.9 104092_at
101896_at 0.96 160096_at
101896_at 0.94 160407_at
101896_at 0.93 160474_at
101896_at 0.91 160753_at
101896_at 0.93 161007_at
101896_at 0.92 161111_f_at
101896_at 0.97 161118_r_at
101896_at 0.94 161432_f_at
101896_at 0.93 161651_f_at
101896_at 0.93 161780_f_at
101896_at 0.92 162111_r_at
101896_at 0.92 162383_r_at
101896_at 0.91 92731_at
101896_at 0.9 92881_at
101896_at 0.92 93111_at
101896_at 0.9 93528_s_at
101896_at 0.9 93706_at
101896_at 0.93 94145_at
101896_at 0.92 94326_r_at
101896_at 0.92 94477_at
101896_at 0.91 94634_at
101896_at 0.92 96550_at
101896_at 0.94 96574_at
101896_at 0.92 96764_at
101896_at 0.93 96784_at
101896_at 0.91 97154_f_at
101896_at 0.91 97761_f_at
101896_at 0.94 98315_at
101896_at 0.9 99355_r_at
101896_at 0.95 99826_at
101896_at 0.93 99884_at
101897_g_at 0.91 94737_at
101897_g_at 0.93 96535_at
101898_s_at 0.92 102104_f_at
101898_s_at 0.92 102137_f_at
101898_s_at 0.91 102230_at
101898_s_at 0.91 102376_r_at
101898_s_at 0.93 102803_at
101898_s_at 0.91 102957_at
101898_s_at 0.91 104503_at
101898_s_at 0.9 160950_at
101898_s_at 0.92 162388_r_at
101898_s_at 0.94 93077_s_at
101898_s_at 0.92 93894_f_at
101898_s_at 0.93 95966_at
101898_s_at 0.93 96515_at
101898_s_at 0.92 96538_at
101898_s_at 0.9 96625_at
101898_s_at 0.93 98325_at
101898_s_at 0.9 98346_at
101899_at 0.97 103995_at
101899_at 0.95 160260_at
101899_at 0.91 162094_f_at
101899_at 0.98 92283_s_at
101899_at 0.9 95996_at
101899_at 0.96 96031_r_at
101899_at 0.91 96393_at
101899_at 0.95 97095_at
101899_at 0.91 97655_at
101899_at 0.92 98118_at
101899_at 0.91 98389_at
101899_at 0.92 98727_at
101899_at 0.96 98781_at
101899_at 0.94 98821_at
101899_at 0.97 99457_at
101899_at 0.98 5_at
101900_at 0.92 103264_at
101900_at 0.93 103372_at
101900_at 0.91 103801_at
101900_at 0.96 160302_at
101900_at 0.94 160599_r_at
101900_at 0.91 160856_at
101900_at 0.92 161217_r_at
101900_at 0.93 162425_f_at
101900_at 0.9 94233_at
101900_at 0.91 96872_at
101900_at 0.9 97184_at
101900_at 0.94 97341_at
101900_at 0.95 97822_at
101900_at 0.93 99986_at
101901_at 0.98 162350_at
101901_at 0.93 94815_at
101901_at 0.91 98557_f_at
101902_at 0.92 104146_at
101902_at 0.92 160659_at
101902_at 0.9 162221_i_at
101902_at 0.9 93043_at
101902_at 0.9 93497_at
101902_at 0.94 94203_at
101902_at 0.96 96964_at
101902_at 0.91 98580_at
101902_at 0.94 3_at
101903_at 0.92 102763_at
101903_at 0.94 103087_at
101903_at 0.91 103409_at
101903_at 0.94 104716_at
101903_at 0.9 162167_f_at
101903_at 0.91 162230_r_at
101903_at 0.9 162302_f_at
101903_at 0.92 162473_r_at
101903_at 0.91 93506_at
101903_at 0.91 95350_at
101903_at 0.92 95387_f_at
101903_at 0.94 96119_s_at
101903_at 0.96 96339_at
101903_at 0.91 96599_at
101903_at 0.9 96980_at
101903_at 0.93 97048_at
101903_at 0.95 97140_at
101903_at 0.91 97572_at
101903_at 0.91 97730_at
101903_at 0.91 98776_at
101903_at 0.92 99055_at
101903_at 0.9 99067_at
100302_at 0.9 101471_at
100302_at 0.94 101711_at
100302_at 0.94 101874_s_at
100302_at 0.93 101916_at
100302_at 0.92 103327_at
100302_at 0.9 103941_at
100302_at 0.91 104227_at
100302_at 0.91 161637_f_at
100302_at 0.91 161685_r_at
100302_at 0.9 161844_at
100302_at 0.93 162383_r_at
100302_at 0.94 95305_at
100302_at 0.9 95585_at
100302_at 0.91 97106_at
100302_at 0.9 97146_g_at
100302_at 0.91 98277_at
100302_at 0.91 5_st
101904_at 0.92 103787_at
101904_at 0.91 161777_f_at
101904_at 0.9 97364_at
101904_at 0.91 97767_at
101904_at 0.91 98987_at
101904_at 0.95 99238_at
101904_at 0.95 99506_at
101905_at 0.9 94010_g_at
101905_at 0.93 97088_at
101906_at 0.91 102734_at
101906_at 0.91 102879_s_at
101906_at 0.9 92323_at
101906_at 0.91 96656_at
101906_at 0.9 96712_at
101906_at 0.9 99549_at
101907_s_at 0.93 102695_at
101907_s_at 0.92 103807_at
101907_s_at 0.91 103832_at
101907_s_at 0.94 96019_at
101908_s_at 0.9 94691_at
101908_s_at 0.91 98727_at
101908_s_at 0.9 98781_at
101909_f_at 0.94 102648_at
101909_f_at 0.96 102785_at
101909_f_at 0.94 102814_f_at
101909_f_at 0.91 103336_r_at
101909_f_at 0.93 104008_at
101909_f_at 0.91 104674_s_at
101909_f_at 0.9 160813_r_at
101909_f_at 0.95 161053_at
101909_f_at 0.97 161193_r_at
101909_f_at 0.95 161207_at
101909_f_at 0.91 161500_i_at
101909_f_at 0.92 161531_r_at
101909_f_at 0.98 161554_r_at
101909_f_at 0.93 161569_f_at
101909_f_at 0.95 161625_r_at
101909_f_at 0.92 161662_f_at
101909_f_at 0.99 161675_f_at
101909_f_at 0.97 161896_at
101909_f_at 0.96 161924_f_at
101909_f_at 0.93 161954_r_at
101909_f_at 0.94 162064_at
101909_f_at 0.9 162159_i_at
101909_f_at 0.91 162285_r_at
101909_f_at 0.96 162334_r_at
101909_f_at 0.92 162485_at
101909_f_at 0.93 92353_at
101909_f_at 0.94 92371_at
101909_f_at 0.94 92684_at
101909_f_at 0.91 93516_at
101909_f_at 0.92 93637_at
101909_f_at 0.93 93704_at
101909_f_at 0.91 94037_at
101909_f_at 0.94 94089_at
101909_f_at 0.9 94247_at
101909_f_at 0.93 94697_at
101909_f_at 0.92 94842_at
101909_f_at 0.9 95870_at
101909_f_at 0.9 95909_at
101909_f_at 0.96 95968_at
101909_f_at 0.93 96162_at
101909_f_at 0.92 96580_at
101909_f_at 0.91 96729_at
101909_f_at 0.92 96973_f_at
101909_f_at 0.9 97151_at
101909_f_at 0.92 97418_at
101909_f_at 0.94 98283_at
101909_f_at 0.96 98305_at
101909_f_at 0.94 98479_f_at
101909_f_at 0.9 98490_at
101909_f_at 0.91 98763_at
101909_f_at 0.95 98851_at
101909_f_at 0.9 99334_at
101909_f_at 0.92 99349_at
101909_f_at 0.92 99357_at
101910_f_at 0.9 103650_at
101910_f_at 0.91 160173_at
101910_f_at 0.94 160450_at
101910_f_at 0.94 160488_at
101910_f_at 0.93 161607_r_at
101910_f_at 0.95 93590_at
101910_f_at 0.95 96835_at
101910_f_at 0.93 96929_at
101910_f_at 0.94 97542_at
101910_f_at 0.92 97783_at
101910_f_at 0.95 98375_at
101910_f_at 0.92 98497_at
101910_f_at 0.92 98599_at
101913_at 0.93 160248_at
101913_at 0.97 92421_at
101913_at 0.93 92993_r_at
101913_at 0.9 93695_at
101913_at 0.94 95445_at
101913_at 0.91 96606_at
101913_at 0.93 97279_at
101913_at 0.91 97538_at
101913_at 0.94 98335_at
101914_at 0.93 95426_at
101914_at 0.91 95473_s_at
101914_at 0.9 96422_at
100303_at 0.9 100709_at
100303_at 0.95 101175_at
100303_at 0.97 101337_at
100303_at 0.93 101349_at
100303_at 0.94 102552_at
100303_at 0.96 103983_at
100303_at 0.93 104013_at
100303_at 0.92 160436_at
100303_at 0.96 161048_at
100303_at 0.97 161266_r_at
100303_at 0.96 161353_r_at
100303_at 0.92 161362_at
100303_at 0.94 161555_f_at
100303_at 0.97 161856_f_at
100303_at 0.92 161945_at
100303_at 0.96 162240_r_at
100303_at 0.93 162309_at
100303_at 0.95 162342_at
100303_at 0.91 162474_f_at
100303_at 0.91 92275_at
100303_at 0.92 92415_at
100303_at 0.91 92795_at
100303_at 0.95 93355_at
100303_at 0.92 93766_at
100303_at 0.9 94073_at
100303_at 0.93 94798_at
100303_at 0.95 95784_at
100303_at 0.91 96584_f_at
100303_at 0.9 96888_at
100303_at 0.93 98154_at
100303_at 0.91 98783_at
100303_at 0.92 99175_at
100303_at 0.93 99358_at
100303_at 0.92 99589_f_at
100303_at 0.94 3_at
101916_at 0.92 101985_at
101916_at 0.9 102838_at
101916_at 0.93 102900_at
101916_at 0.92 103962_at
101916_at 0.92 161393_at
101916_at 0.91 162185_i_at
101916_at 0.92 162427_r_at
101916_at 0.91 93671_at
101916_at 0.92 94761_at
101916_at 0.92 96116_at
101916_at 0.91 96482_at
101916_at 0.93 97116_at
101916_at 0.93 97146_g_at
101916_at 0.92 99195_at
101917_at 0.92 102705_at
101917_at 0.95 102748_at
101917_at 0.9 103489_at
101917_at 0.91 103817_at
101917_at 0.93 160755_at
101917_at 0.9 161399_r_at
101917_at 0.97 161536_r_at
101917_at 0.9 161774_f_at
101917_at 0.91 161805_r_at
101917_at 0.93 161825_f_at
101917_at 0.9 161876_r_at
101917_at 0.95 161931_r_at
101917_at 0.9 162227_r_at
101917_at 0.91 162380_r_at
101917_at 0.91 162388_r_at
101917_at 0.9 92550_at
101917_at 0.91 92970_at
101917_at 0.91 93213_at
101917_at 0.92 93354_at
101917_at 0.91 94288_at
101917_at 0.92 94358_at
101917_at 0.9 95071_at
101917_at 0.91 95781_at
101917_at 0.95 95976_at
101917_at 0.91 96503_at
101917_at 0.9 96958_at
101917_at 0.92 97153_at
101917_at 0.91 97678_r_at
101917_at 0.93 97720_at
101917_at 0.9 98413_at
101917_at 0.9 99059_at
101918_at 0.94 93692_f_at
101919_at 0.91 103657_i_at
101919_at 0.93 104399_at
101919_at 0.94 104630_at
101919_at 0.94 160790_s_at
101919_at 0.95 92660_f_at
101919_at 0.95 92847_s_at
101919_at 0.91 94276_at
101919_at 0.95 94284_at
101919_at 0.96 97505_at
101919_at 0.92 97947_at
101919_at 0.93 98055_at
101919_at 0.93 98833_at
101920_at 0.93 102663_at
101920_at 0.92 102921_s_at
101920_at 0.93 102983_at
101920_at 0.93 103472_at
101920_at 0.93 160984_r_at
101920_at 0.94 161171_at
101920_at 0.9 161597_r_at
101920_at 0.92 162203_r_at
101920_at 0.91 162309_at
101920_at 0.91 92960_at
101920_at 0.98 93753_at
101920_at 0.94 93938_at
101920_at 0.91 94244_at
101920_at 0.92 94479_at
101920_at 0.94 95022_at
101920_at 0.92 95348_at
101920_at 0.9 96284_at
101920_at 0.93 96906_at
101920_at 0.96 97278_at
101920_at 0.95 97838_at
101920_at 0.94 98067_at
101920_at 0.91 99409_at
101920_at 0.94 99803_at
101920_at 0.91 3_at
101921_at 0.95 102569_at
101921_at 0.9 103485_at
101921_at 0.92 104571_at
101921_at 0.91 104708_at
101921_at 0.92 162346_f_at
101921_at 0.98 92251_f_at
101921_at 0.92 96711_at
101921_at 0.91 98766_at
101921_at 0.9 98804_at
101921_at 0.91 99700_at
101923_at 0.92 102808_at
101923_at 0.91 161899_f_at
101923_at 0.9 98390_at
101923_at 0.93 98906_at
101923_at 0.92 98957_at
101924_at 0.91 103306_at
101924_at 0.9 104093_at
101924_at 0.92 104104_at
101924_at 0.92 104452_at
101924_at 0.91 160631_s_at
101924_at 0.91 161144_r_at
101924_at 0.93 161152_r_at
101924_at 0.9 92750_s_at
101924_at 0.9 97288_at
101926_at 0.91 104139_at
101926_at 0.9 104157_at
101926_at 0.9 104626_at
101926_at 0.94 160310_at
101926_at 0.91 92182_at
101926_at 0.93 93212_at
101926_at 0.93 94399_at
101926_at 0.91 96771_at
101926_at 0.94 96925_at
101926_at 0.91 97293_at
100304_at 0.9 100607_at
100304_at 0.91 102624_at
100304_at 0.93 161094_r_at
100304_at 0.95 161656_r_at
100304_at 0.9 161665_at
100304_at 0.9 95501_at
100304_at 0.92 97488_at
101927_at 0.94 92666_at
101927_at 0.95 98075_at
101927_at 0.96 98514_at
101928_at 0.91 102030_at
101928_at 0.91 102153_at
101928_at 0.9 102157_f_at
101928_at 0.92 102614_at
101928_at 0.92 102785_at
101928_at 0.97 102814_f_at
101928_at 0.93 103255_at
101928_at 0.9 104674_s_at
101928_at 0.94 104756_at
101928_at 0.91 160494_at
101928_at 0.97 160548_at
101928_at 0.91 160594_at
101928_at 0.92 161053_at
101928_at 0.95 161662_f_at
101928_at 0.92 161712_r_at
101928_at 0.93 161734_r_at
101928_at 0.96 161850_at
101928_at 0.9 161896_at
101928_at 0.93 162056_f_at
101928_at 0.9 162064_at
101928_at 0.9 162216_i_at
101928_at 0.9 162254_f_at
101928_at 0.91 162268_at
101928_at 0.92 162334_r_at
101928_at 0.92 162485_at
101928_at 0.93 92353_at
101928_at 0.92 92371_at
101928_at 0.91 92459_at
101928_at 0.97 92766_at
101928_at 0.9 93067_f_at
101928_at 0.93 93072_at
101928_at 0.94 93516_at
101928_at 0.93 94089_at
101928_at 0.92 94131_at
101928_at 0.9 94254_at
101928_at 0.9 94663_at
101928_at 0.92 94842_at
101928_at 0.96 95246_at
101928_at 0.93 95300_at
101928_at 0.93 95909_at
101928_at 0.94 96973_f_at
101928_at 0.9 97666_r_at
101928_at 0.92 98116_at
101928_at 0.92 98283_at
101928_at 0.94 98479_f_at
101928_at 0.93 98490_at
101928_at 0.9 98828_at
101928_at 0.93 98851_at
101928_at 0.94 99236_at
101928_at 0.92 99448_at
101928_at 0.91 3_st
101929_at 0.9 103555_at
101929_at 0.93 104410_at
101929_at 0.92 104501_at
101929_at 0.94 160205_f_at
101929_at 0.93 160778_at
101929_at 0.92 93836_at
101929_at 0.92 93850_at
101929_at 0.91 94042_f_at
101929_at 0.93 94947_g_at
101929_at 0.91 95688_at
101929_at 0.9 96165_at
101929_at 0.9 96674_at
101929_at 0.91 96731_at
101929_at 0.92 97131_at
101929_at 0.92 97366_at
101929_at 0.9 97395_at
101929_at 0.9 97424_at
101929_at 0.92 97930_f_at
101930_at 0.91 102742_g_at
101930_at 0.9 103088_at
101930_at 0.91 162243_f_at
101930_at 0.91 96648_at
101930_at 0.93 97724_at
101930_at 0.9 98984_f_at
101930_at 0.93 99044_at
101930_at 0.97 99077_at
101931_at 0.94 103815_at
101931_at 0.9 161327_f_at
101931_at 0.92 94908_r_at
101931_at 0.91 95717_at
101931_at 0.91 96065_at
101931_at 0.95 97477_at
101931_at 0.91 98626_at
101931_at 0.92 99269_g_at
101932_at 0.95 102907_at
101932_at 0.91 102967_at
101932_at 0.93 103739_at
101932_at 0.9 104100_at
101932_at 0.91 104283_at
101932_at 0.91 104601_at
101932_at 0.93 160168_at
101932_at 0.94 160246_at
101932_at 0.91 162016_f_at
101932_at 0.94 92379_f_at
101932_at 0.92 92558_at
101932_at 0.91 92559_at
101932_at 0.92 92567_at
101932_at 0.92 94309_g_at
101932_at 0.95 94359_at
101932_at 0.92 95082_at
101932_at 0.92 96408_at
101932_at 0.93 97312_at
101932_at 0.9 97519_at
101932_at 0.9 99549_at
101932_at 0.94 99847_at
101933_at 0.93 95622_at
101933_at 0.93 98632_at
101934_at 0.92 96891_at
101934_at 0.9 98088_at
101936_at 0.93 102207_at
101936_at 0.96 102309_at
101936_at 0.9 102772_at
101936_at 0.9 103269_f_at
101936_at 0.9 103322_at
101936_at 0.92 103634_at
101936_at 0.92 103899_at
101936_at 0.91 104200_at
101936_at 0.96 104350_at
101936_at 0.93 160253_at
101936_at 0.92 160857_at
101936_at 0.92 161100_at
101936_at 0.92 93517_at
101936_at 0.92 94362_at
101936_at 0.92 94369_at
101936_at 0.91 94402_r_at
101936_at 0.94 94415_at
101936_at 0.95 94433_at
101936_at 0.92 95104_at
101936_at 0.93 95315_at
101936_at 0.91 96090_g_at
101936_at 0.91 96526_at
101936_at 0.96 98350_at
101936_at 0.95 98549_at
101936_at 0.97 99532_at
101936_at 0.93 99577_at
101937_s_at 0.92 101943_at
101937_s_at 0.95 160722_at
101937_s_at 0.93 93147_f_at
101937_s_at 0.91 93883_at
101937_s_at 0.9 94893_at
101937_s_at 0.9 94989_at
101937_s_at 0.92 95059_at
101937_s_at 0.9 96621_at
101937_s_at 0.94 96663_at
101937_s_at 0.91 97420_at
101937_s_at 0.95 99010_at
100305_g_at 0.91 100430_at
100305_g_at 0.91 101163_at
100305_g_at 0.91 101376_at
100305_g_at 0.93 101406_at
100305_g_at 0.94 101471_at
100305_g_at 0.95 102121_f_at
100305_g_at 0.91 102762_r_at
100305_g_at 0.94 102788_s_at
100305_g_at 0.94 102838_at
100305_g_at 0.91 103039_at
100305_g_at 0.91 103273_s_at
100305_g_at 0.91 103365_s_at
100305_g_at 0.91 103604_at
100305_g_at 0.9 103793_at
100305_g_at 0.91 104232_at
100305_g_at 0.92 104355_at
100305_g_at 0.91 160216_f_at
100305_g_at 0.91 160702_at
100305_g_at 0.98 160852_at
100305_g_at 0.91 161112_at
100305_g_at 0.95 161125_at
100305_g_at 0.92 161295_r_at
100305_g_at 0.92 161473_f_at
100305_g_at 0.91 161497_f_at
100305_g_at 0.92 161527_r_at
100305_g_at 0.9 161642_f_at
100305_g_at 0.9 161652_r_at
100305_g_at 0.96 162007_i_at
100305_g_at 0.95 162306_at
100305_g_at 0.93 92610_at
100305_g_at 0.91 93103_at
100305_g_at 0.9 93688_at
100305_g_at 0.95 93974_at
100305_g_at 0.94 94921_i_at
100305_g_at 0.91 95621_at
100305_g_at 0.91 97196_at
100305_g_at 0.91 97598_at
100305_g_at 0.91 98276_at
100305_g_at 0.92 98282_at
100305_g_at 0.92 98302_at
100305_g_at 0.94 98406_at
100305_g_at 0.92 98417_at
100305_g_at 0.93 99043_s_at
100305_g_at 0.9 99324_at
100305_g_at 0.92 99966_at
100016_at 0.91 100436_at
100016_at 0.9 102555_at
100016_at 0.97 160250_at
100016_at 0.9 161319_at
101938_at 0.93 102707_f_at
101938_at 0.9 102762_r_at
101938_at 0.91 102939_s_at
101938_at 0.92 103069_at
101938_at 0.9 160101_at
101938_at 0.94 161101_r_at
101938_at 0.9 161139_f_at
101938_at 0.97 161599_i_at
101938_at 0.91 161633_r_at
101938_at 0.92 161674_i_at
101938_at 0.9 161796_r_at
101938_at 0.91 161817_f_at
101938_at 0.92 161925_at
101938_at 0.9 162053_i_at
101938_at 0.94 162367_f_at
101938_at 0.9 92701_at
101938_at 0.92 93254_at
101938_at 0.91 94783_at
101938_at 0.91 95766_f_at
101938_at 0.94 95861_at
101938_at 0.94 95989_at
101938_at 0.91 96044_at
101938_at 0.91 96348_at
101938_at 0.9 97261_at
101938_at 0.9 97524_f_at
101938_at 0.93 97653_at
101938_at 0.94 97769_at
101938_at 0.95 97901_at
101938_at 0.93 98282_at
101938_at 0.92 98398_s_at
101938_at 0.91 99326_at
101939_at 0.95 102307_at
101939_at 0.92 103002_at
101939_at 0.9 160548_at
101939_at 0.9 161159_r_at
101939_at 0.94 161201_r_at
101939_at 0.93 161280_r_at
101939_at 0.97 161420_r_at
101939_at 0.9 161712_r_at
101939_at 0.92 162216_i_at
101939_at 0.94 162268_at
101939_at 0.91 162314_at
101939_at 0.91 162397_r_at
101939_at 0.95 92193_r_at
101939_at 0.92 93067_f_at
101939_at 0.91 93208_at
101939_at 0.91 93725_at
101939_at 0.92 94260_at
101939_at 0.91 94704_at
101939_at 0.91 95966_at
101939_at 0.92 97660_s_at
101939_at 0.92 97933_at
101939_at 0.9 98784_at
101940_at 0.91 94101_at
101940_at 0.95 96669_at
101940_at 0.93 96904_at
101940_at 0.91 98435_at
101942_at 0.91 103981_at
101942_at 0.95 95603_at
101943_at 0.94 160722_at
101943_at 0.91 93041_at
101943_at 0.91 95083_at
101943_at 0.9 95104_at
101943_at 0.92 96621_at
101943_at 0.92 97394_at
101943_at 0.92 97420_at
101943_at 0.91 98423_at
101943_at 0.93 99010_at
101944_at 0.91 103970_at
101944_at 0.91 162268_at
101944_at 0.92 93067_f_at
101944_at 0.95 94196_at
101944_at 0.91 99833_at
101945_g_at 0.92 102778_at
101945_g_at 0.95 102791_at
101945_g_at 0.9 160980_at
101945_g_at 0.9 93911_at
101945_g_at 0.93 94105_at
101947_at 0.92 92280_at
101947_at 0.9 93804_at
101947_at 0.91 94447_at
101947_at 0.92 98020_at
101948_at 0.91 94240_i_at
101948_at 0.9 95617_at
100306_at 0.91 101455_at
100306_at 0.91 101475_at
100306_at 0.91 102895_at
100306_at 0.94 103319_at
100306_at 0.93 98850_at
101949_at 0.94 162037_f_at
101949_at 0.91 98289_at
101949_at 0.91 99900_at
101950_at 0.91 103581_at
101950_at 0.93 160316_at
101952_at 0.92 104156_r_at
101952_at 0.94 98106_at
101953_at 0.97 102048_at
101953_at 0.97 102156_f_at
101953_at 0.9 102795_at
101953_at 0.92 103826_at
101953_at 0.91 104240_at
101953_at 0.91 104548_at
101953_at 0.92 104698_at
101953_at 0.9 160944_at
101953_at 0.95 160987_r_at
101953_at 0.93 161091_r_at
101953_at 0.92 161132_at
101953_at 0.92 161173_f_at
101953_at 0.91 161536_r_at
101953_at 0.91 161686_i_at
101953_at 0.93 161774_f_at
101953_at 0.91 161952_r_at
101953_at 0.92 162196_f_at
101953_at 0.9 162406_f_at
101953_at 0.92 92340_at
101953_at 0.9 92494_at
101953_at 0.94 92550_at
101953_at 0.93 92970_at
101953_at 0.91 93181_r_at
101953_at 0.91 93941_at
101953_at 0.93 94165_at
101953_at 0.92 94271_at
101953_at 0.93 94539_f_at
101953_at 0.92 94948_at
101953_at 0.92 95071_at
101953_at 0.92 96419_f_at
101953_at 0.92 96958_at
101953_at 0.91 97008_f_at
101953_at 0.91 97119_at
101953_at 0.9 97427_at
101953_at 0.91 97678_r_at
101953_at 0.95 97720_at
101953_at 0.94 98304_at
101953_at 0.93 98334_at
101953_at 0.92 98427_s_at
101953_at 0.93 98583_at
101953_at 0.94 98902_at
101953_at 0.93 98971_at
101953_at 0.95 99059_at
101953_at 0.92 99942_s_at
101954_at 0.9 160657_at
101954_at 0.91 92603_at
101954_at 0.92 92647_at
101954_at 0.93 94404_at
101955_at 0.91 93839_at
101955_at 0.9 97284_at
101955_at 0.94 98579_at
101956_at 0.91 161923_at
101957_f_at 0.91 102697_at
101957_f_at 0.9 102765_at
101957_f_at 0.93 104365_at
101957_f_at 0.92 94452_g_at
101958_f_at 0.9 161080_f_at
101958_f_at 0.98 161349_f_at
101958_f_at 0.94 95688_at
101958_f_at 0.95 96924_at
101958_f_at 0.91 97366_at
101959_r_at 0.91 102104_f_at
101959_r_at 0.93 102376_r_at
101959_r_at 0.91 102644_at
101959_r_at 0.92 103709_at
101959_r_at 0.93 103855_at
101959_r_at 0.94 104086_at
101959_r_at 0.91 104219_f_at
101959_r_at 0.94 104539_at
101959_r_at 0.91 104697_at
101959_r_at 0.97 160396_at
101959_r_at 0.92 160549_at
101959_r_at 0.96 160622_at
101959_r_at 0.92 160736_at
101959_r_at 0.91 160927_at
101959_r_at 0.94 160946_at
101959_r_at 0.9 161620_f_at
101959_r_at 0.98 161672_at
101959_r_at 0.9 161867_f_at
101959_r_at 0.92 92316_f_at
101959_r_at 0.97 93040_at
101959_r_at 0.93 96857_at
101959_r_at 0.9 97048_at
101959_r_at 0.93 97110_at
101959_r_at 0.91 97718_at
101959_r_at 0.9 97943_at
101959_r_at 0.9 98776_at
101959_r_at 0.91 99849_at
100307_at 0.92 102302_at
100307_at 0.9 103701_at
100307_at 0.9 160754_at
100307_at 0.9 160895_at
100307_at 0.91 161142_at
100307_at 0.92 161499_f_at
100307_at 0.9 161790_at
100307_at 0.9 161855_at
100307_at 0.91 92200_at
100307_at 0.92 92405_at
100307_at 0.9 93826_at
100307_at 0.94 96818_at
100307_at 0.93 97496_f_at
100307_at 0.91 97684_at
100307_at 0.96 98615_at
100307_at 0.92 99149_at
100307_at 0.91 99320_at
100307_at 0.9 99467_at
101960_at 0.96 92229_at
101960_at 0.92 92333_at
101960_at 0.92 92805_s_at
101961_at 0.91 103641_at
101962_at 0.92 103020_s_at
101962_at 0.93 104047_at
101962_at 0.96 160309_at
101962_at 0.94 160690_at
101962_at 0.92 93482_at
101962_at 0.9 93873_s_at
101962_at 0.9 95021_at
101962_at 0.91 95611_at
101962_at 0.93 96090_g_at
101962_at 0.94 96192_at
101962_at 0.91 96594_at
101962_at 0.94 96731_at
101962_at 0.92 97930_f_at
101962_at 0.93 99121_at
101963_at 0.91 104170_at
101963_at 0.9 160805_s_at
101963_at 0.95 96840_at
101964_at 0.91 103224_at
101964_at 0.95 104381_at
101964_at 0.9 93602_at
101964_at 0.96 96037_at
101964_at 0.9 96184_at
101964_at 0.92 97199_at
101964_at 0.93 97841_at
101964_at 0.9 98129_at
101965_at 0.92 99048_g_at
101966_s_at 0.95 102307_at
101966_s_at 0.94 104031_at
101966_s_at 0.92 104248_at
101966_s_at 0.9 104681_at
101966_s_at 0.9 160843_at
101966_s_at 0.92 161420_r_at
101966_s_at 0.91 162268_at
101966_s_at 0.95 162314_at
101966_s_at 0.91 93067_f_at
101966_s_at 0.92 93478_at
101966_s_at 0.91 98307_at
101966_s_at 0.92 99897_at
101967_at 0.93 102171_r_at
101967_at 0.93 104690_at
101967_at 0.91 160608_at
101967_at 0.9 161076_at
101967_at 0.91 161206_at
101967_at 0.92 161786_f_at
101967_at 0.92 93542_at
101967_at 0.95 94621_at
101967_at 0.92 95630_at
101967_at 0.9 96435_at
101967_at 0.92 97915_at
101967_at 0.94 97939_at
101967_at 0.92 99016_at
101967_at 0.92 M_at
101968_at 0.91 103974_at
101968_at 0.94 160893_at
101968_at 0.9 161181_f_at
101968_at 0.9 161188_f_at
101968_at 0.94 161196_r_at
101968_at 0.91 161348_r_at
101968_at 0.92 161682_f_at
101968_at 0.9 92387_at
101968_at 0.91 92685_at
101968_at 0.91 93334_at
101968_at 0.94 95373_at
101968_at 0.9 95621_at
101968_at 0.94 97402_at
101968_at 0.94 98078_at
101968_at 0.9 98846_f_at
101968_at 0.9 99995_at
101969_at 0.95 161588_r_at
101969_at 0.9 93015_at
101969_at 0.9 93505_at
101969_at 0.93 95956_at
100308_at 0.94 100329_at
100308_at 0.97 100345_f_at
100308_at 0.93 100432_f_at
100308_at 0.94 100759_at
100308_at 0.93 100956_at
100308_at 0.91 101104_at
100308_at 0.91 101208_at
100308_at 0.93 101364_at
100308_at 0.9 101560_at
100308_at 0.9 101689_at
100308_at 0.95 102053_at
100308_at 0.91 102070_at
100308_at 0.92 102253_at
100308_at 0.95 103409_at
100308_at 0.9 104014_at
100308_at 0.96 104716_at
100308_at 0.92 160927_at
100308_at 0.9 160977_at
100308_at 0.94 161006_at
100308_at 0.91 161515_i_at
100308_at 0.92 161704_r_at
100308_at 0.92 161742_r_at
100308_at 0.94 162140_i_at
100308_at 0.94 162302_f_at
100308_at 0.91 162369_f_at
100308_at 0.97 162373_r_at
100308_at 0.93 162473_r_at
100308_at 0.94 92181_at
100308_at 0.91 92316_f_at
100308_at 0.92 93330_at
100308_at 0.96 93683_at
100308_at 0.92 93736_at
100308_at 0.92 93775_at
100308_at 0.91 93785_at
100308_at 0.91 94270_at
100308_at 0.94 94624_at
100308_at 0.91 94657_at
100308_at 0.93 95287_at
100308_at 0.93 95301_at
100308_at 0.97 95350_at
100308_at 0.95 95471_at
100308_at 0.93 95546_g_at
100308_at 0.91 96169_at
100308_at 0.96 96599_at
100308_at 0.98 96643_at
100308_at 0.92 97048_at
100308_at 0.94 97317_at
100308_at 0.97 97352_f_at
100308_at 0.92 97546_at
100308_at 0.95 98040_at
100308_at 0.97 98776_at
100308_at 0.9 99067_at
100308_at 0.94 99507_at
100308_at 0.9 99849_at
100308_at 0.9 _at
101970_at 0.91 103024_at
101970_at 0.92 160346_at
101970_at 0.93 160916_at
101970_at 0.91 95953_at
101970_at 0.9 98934_at
101971_at 0.91 160264_s_at
101971_at 0.9 160493_at
101971_at 0.97 92222_f_at
101971_at 0.92 94978_at
101971_at 0.95 95345_at
101971_at 0.94 95941_at
101971_at 0.98 98616_f_at
101971_at 0.92 99143_at
101972_at 0.91 102256_at
101972_at 0.94 102640_at
101972_at 0.9 102834_at
101972_at 0.93 102950_at
101972_at 0.95 103456_at
101972_at 0.93 104220_at
101972_at 0.9 161204_r_at
101972_at 0.97 161278_r_at
101972_at 0.95 161340_r_at
101972_at 0.91 161483_r_at
101972_at 0.94 161508_at
101972_at 0.9 161728_f_at
101972_at 0.92 162146_r_at
101972_at 0.94 162187_f_at
101972_at 0.92 162345_at
101972_at 0.9 162495_r_at
101972_at 0.92 92441_at
101972_at 0.92 93781_at
101972_at 0.96 94004_at
101972_at 0.91 94318_at
101972_at 0.91 94732_at
101972_at 0.9 95974_at
101972_at 0.91 96151_at
101972_at 0.91 96559_at
101972_at 0.91 97288_at
101972_at 0.92 97914_at
101973_at 0.91 102207_at
101973_at 0.92 102879_s_at
101973_at 0.96 103697_at
101973_at 0.92 104601_at
101973_at 0.92 162459_f_at
101973_at 0.93 92323_at
101973_at 0.93 92851_at
101973_at 0.91 93243_at
101973_at 0.93 93541_at
101973_at 0.9 94485_at
101973_at 0.93 95018_r_at
101973_at 0.9 95083_at
101973_at 0.94 98423_at
101973_at 0.9 99010_at
101973_at 0.93 99549_at
101975_at 0.91 162318_r_at
101975_at 0.92 95971_at
101975_at 0.91 96675_at
101976_at 0.92 161179_at
101976_at 0.91 94689_at
101976_at 0.9 96694_at
101976_at 0.96 97508_at
101976_at 0.95 99842_at
101977_at 0.96 103206_at
101977_at 0.9 104677_at
101977_at 0.91 160295_at
101977_at 0.91 160657_at
101977_at 0.95 92374_at
101977_at 0.91 94809_at
101977_at 0.92 94841_at
101977_at 0.92 95629_at
101977_at 0.93 97953_g_at
101978_at 0.92 102383_at
101978_at 0.93 103534_at
101978_at 0.93 103634_at
101978_at 0.9 160126_at
101978_at 0.94 161100_at
101978_at 0.9 92456_at
101978_at 0.92 93130_at
101978_at 0.9 94395_at
101978_at 0.9 94799_at
101978_at 0.92 96770_at
101978_at 0.92 97385_at
101978_at 0.91 99360_at
101979_at 0.92 104509_at
101979_at 0.92 98582_at
101980_at 0.97 102737_at
101980_at 0.93 95416_at
101980_at 0.97 96486_at
101980_at 0.94 98386_s_at
101980_at 0.96 98540_g_at
100309_at 0.9 100906_at
100309_at 0.93 101024_i_at
100309_at 0.92 101232_at
100309_at 0.92 101500_at
100309_at 0.97 101534_at
100309_at 0.93 101778_at
100309_at 0.92 102125_f_at
100309_at 0.93 160749_at
100309_at 0.97 160767_at
100309_at 0.9 161348_r_at
100309_at 0.92 161521_at
100309_at 0.92 161823_r_at
100309_at 0.91 162284_r_at
100309_at 0.91 93583_s_at
100309_at 0.9 94718_at
100309_at 0.9 94783_at
100309_at 0.98 96576_at
100309_at 0.92 97153_at
100309_at 0.91 98492_at
100309_at 0.94 99421_at
101981_at 0.95 95419_at
101981_at 0.91 96521_at
101981_at 0.91 97165_r_at
101981_at 0.93 98357_at
101982_at 0.94 103016_s_at
101982_at 0.93 104303_i_at
101982_at 0.92 160671_at
101982_at 0.93 99610_at
101984_at 0.92 103721_at
101984_at 0.91 161409_f_at
101985_at 0.93 101993_at
101985_at 0.91 102272_at
101985_at 0.92 102838_at
101985_at 0.91 102949_g_at
101985_at 0.95 102950_at
101985_at 0.91 103058_f_at
101985_at 0.97 161365_r_at
101985_at 0.91 161483_r_at
101985_at 0.92 161565_r_at
101985_at 0.92 161728_f_at
101985_at 0.91 161952_r_at
101985_at 0.9 162018_r_at
101985_at 0.94 92969_at
101985_at 0.91 93086_at
101985_at 0.9 93103_at
101985_at 0.93 93671_at
101985_at 0.94 93941_at
101985_at 0.93 94165_at
101985_at 0.94 94397_at
101985_at 0.93 94539_f_at
101985_at 0.96 94761_at
101985_at 0.9 95606_at
101985_at 0.9 96056_at
101985_at 0.92 96116_at
101985_at 0.91 96151_at
101985_at 0.9 96341_at
101985_at 0.93 96419_f_at
101985_at 0.9 96482_at
101985_at 0.96 96533_at
101985_at 0.9 96958_at
101985_at 0.95 97116_at
101985_at 0.9 97678_r_at
101985_at 0.91 98945_at
101985_at 0.92 99854_at
101985_at 0.92 99867_at
101985_at 0.92 99873_at
101985_at 0.92 99876_at
101989_at 0.96 103478_at
101989_at 0.9 104044_at
101989_at 0.96 104400_at
101989_at 0.91 160244_at
101989_at 0.91 160424_f_at
101989_at 0.93 161862_i_at
101989_at 0.93 162080_f_at
101989_at 0.92 94521_at
101989_at 0.91 94815_at
101989_at 0.95 94891_s_at
101989_at 0.92 97061_g_at
101989_at 0.93 97305_at
101989_at 0.9 97824_at
101989_at 0.93 98139_at
101989_at 0.9 98489_at
101989_at 0.91 98545_at
101989_at 0.9 99078_at
101989_at 0.9 99101_at
101990_at 0.92 103559_at
101990_at 0.91 160510_f_at
101990_at 0.91 93903_at
101990_at 0.91 95363_at
101991_at 0.94 102017_at
101991_at 0.9 102326_at
101991_at 0.92 103895_at
101991_at 0.94 104290_at
101991_at 0.94 104717_at
101991_at 0.9 160896_at
101991_at 0.9 161854_f_at
101991_at 0.93 95001_at
101991_at 0.93 95036_at
101991_at 0.94 96195_at
101991_at 0.91 97735_at
101991_at 0.91 99031_at
101992_at 0.91 103044_g_at
101992_at 0.91 92227_s_at
101993_at 0.9 102949_g_at
101993_at 0.91 103039_at
101993_at 0.91 161365_r_at
101993_at 0.96 161430_at
101993_at 0.9 161653_f_at
101993_at 0.91 92507_at
101993_at 0.95 93086_at
101993_at 0.92 93671_at
101993_at 0.9 94250_at
101993_at 0.9 94389_at
101993_at 0.92 94738_s_at
101993_at 0.91 94761_at
101993_at 0.94 95606_at
101993_at 0.92 96056_at
101993_at 0.92 96116_at
101993_at 0.95 96341_at
101993_at 0.91 96787_at
101993_at 0.91 96846_at
101993_at 0.91 97757_at
101993_at 0.93 98883_r_at
101993_at 0.9 98945_at
101995_at 0.9 103903_at
101995_at 0.96 160117_at
100311_f_at 0.93 100377_f_at
100311_f_at 0.93 101430_at
100311_f_at 0.91 101623_at
100311_f_at 0.92 101831_at
100311_f_at 0.91 102708_at
100311_f_at 0.93 102995_s_at
100311_f_at 0.92 103369_at
100311_f_at 0.92 103589_at
100311_f_at 0.91 104250_at
100311_f_at 0.92 161177_f_at
100311_f_at 0.92 161323_f_at
100311_f_at 0.94 161690_at
100311_f_at 0.93 161878_r_at
100311_f_at 0.96 162060_r_at
100311_f_at 0.92 94055_at
100311_f_at 0.9 96789_i_at
100311_f_at 0.9 97092_at
100311_f_at 0.91 97691_at
101996_at 0.9 102930_at
101996_at 0.91 102976_at
101996_at 0.9 161304_r_at
101996_at 0.94 161995_r_at
101996_at 0.91 92812_f_at
101996_at 0.94 97499_at
101997_at 0.91 102249_at
101997_at 0.93 94441_at
101998_at 0.91 102879_s_at
101998_at 0.92 102906_at
101998_at 0.92 103755_at
101998_at 0.9 161104_at
101998_at 0.91 95295_s_at
101998_at 0.9 97952_at
101998_at 0.92 98330_at
102000_f_at 0.92 103551_at
102000_f_at 0.96 161191_i_at
102000_f_at 0.94 96559_at
102001_at 0.91 160494_at
102001_at 0.9 99652_at
102002_at 0.91 104559_at
102002_at 0.91 160221_at
102002_at 0.9 162417_at
102002_at 0.93 92250_s_at
102002_at 0.9 92256_at
102002_at 0.9 95503_at
102003_at 0.91 162399_f_at
102003_at 0.91 98008_at
102003_at 0.91 99637_at
102004_at 0.92 161605_f_at
102004_at 0.92 162025_r_at
102004_at 0.9 93226_i_at
102004_at 0.92 94008_at
102004_at 0.9 94937_at
102004_at 0.9 95281_at
102004_at 0.9 96334_f_at
102004_at 0.91 99332_at
102007_at 0.92 102660_at
102007_at 0.94 102792_at
102009_at 0.9 102155_f_at
102009_at 0.93 104692_at
102009_at 0.95 92355_at
102009_at 0.91 93570_at
102009_at 0.92 95010_at
102009_at 0.96 98146_at
100313_at 0.95 102393_at
100313_at 0.9 92602_at
100313_at 0.9 98980_at
102010_at 0.95 102915_at
102010_at 0.92 103950_at
102010_at 0.92 93863_f_at
102010_at 0.92 93899_at
102011_at 0.91 104623_at
102011_at 0.92 92919_at
102011_at 0.91 93318_at
102011_at 0.91 99948_at
102012_at 0.91 97733_at
102013_at 0.9 102156_f_at
102013_at 0.96 102795_at
102013_at 0.92 102805_at
102013_at 0.94 102846_at
102013_at 0.94 104006_at
102013_at 0.91 104240_at
102013_at 0.93 160114_at
102013_at 0.94 161178_at
102013_at 0.92 93001_at
102013_at 0.92 93328_at
102013_at 0.9 93433_s_at
102013_at 0.9 94121_at
102013_at 0.91 94993_f_at
102013_at 0.92 96327_at
102013_at 0.9 96784_at
102013_at 0.92 97720_at
102013_at 0.97 98304_at
102013_at 0.91 99362_at
102014_at 0.94 102101_f_at
102014_at 0.9 103389_at
102014_at 0.93 104258_at
102014_at 0.91 104660_at
102014_at 0.91 160837_at
102014_at 0.9 161140_r_at
102014_at 0.92 161143_r_at
102014_at 0.92 161363_r_at
102014_at 0.91 92183_at
102014_at 0.9 98784_at
102014_at 0.96 98987_at
102015_at 0.91 103305_at
102015_at 0.91 160941_at
102016_at 0.94 161525_f_at
102016_at 0.91 161616_f_at
102017_at 0.9 104290_at
102017_at 0.93 160896_at
102017_at 0.93 161854_f_at
102017_at 0.93 95001_at
102017_at 0.9 95522_i_at
102018_at 0.91 102675_at
102018_at 0.92 103016_s_at
102018_at 0.95 103251_at
102018_at 0.91 104303_i_at
102018_at 0.9 104577_at
102018_at 0.91 92405_at
102018_at 0.9 93104_at
102018_at 0.9 94232_at
102018_at 0.95 96139_at
102018_at 0.91 96539_at
102018_at 0.9 97345_at
102019_at 0.93 92390_at
102019_at 0.92 95735_at
102019_at 0.91 99111_at
100314_f_at 0.92 160642_at
100314_f_at 0.9 161390_r_at
100314_f_at 0.91 161512_r_at
100314_f_at 0.92 93812_at
100314_f_at 0.92 98082_at
102020_at 0.92 104523_at
102020_at 0.94 161215_at
102020_at 0.9 93962_at
102020_at 0.91 95332_at
102021_at 0.95 96422_at
102021_at 0.96 98508_s_at
102021_at 0.92 98572_at
102022_at 0.92 92393_at
102022_at 0.9 93764_at
102022_at 0.95 96801_at
102022_at 0.9 97820_at
102022_at 0.91 98443_at
102024_at 0.97 103972_at
102025_at 0.91 102062_at
102025_at 0.91 161648_at
102025_at 0.93 93276_at
102025_at 0.92 94035_at
102025_at 0.91 94200_at
102025_at 0.94 95092_at
102025_at 0.92 96295_at
102025_at 0.91 96956_at
102025_at 0.91 97737_f_at
102026_s_at 0.91 103541_at
102026_s_at 0.9 160221_at
102026_s_at 0.9 161262_r_at
102026_s_at 0.9 92256_at
102026_s_at 0.91 96087_at
102027_s_at 0.92 103968_at
102027_s_at 0.95 96537_at
102027_s_at 0.94 99373_at
102028_at 0.95 103091_at
102028_at 0.93 103916_at
102028_at 0.91 92860_at
102029_at 0.94 102310_at
102029_at 0.92 103540_at
102029_at 0.91 103914_at
102029_at 0.9 92241_at
102029_at 0.91 92460_at
102029_at 0.95 92549_at
102029_at 0.91 97374_at
102030_at 0.92 102307_at
102030_at 0.9 102477_at
102030_at 0.91 103256_at
102030_at 0.91 104000_at
102030_at 0.95 160459_r_at
102030_at 0.91 160548_at
102030_at 0.9 160874_r_at
102030_at 0.9 161201_r_at
102030_at 0.92 161284_r_at
102030_at 0.9 162153_i_at
102030_at 0.92 162397_r_at
102030_at 0.91 93087_r_at
102030_at 0.94 93718_at
102030_at 0.94 95246_at
102030_at 0.9 95901_f_at
102030_at 0.97 96977_at
100315_at 0.91 94412_at
100315_at 0.91 94550_at
100315_at 0.91 96201_at
100315_at 0.92 97136_at
100315_at 0.9 98381_at
100315_at 0.9 98788_at
102031_at 0.95 102302_at
102031_at 0.98 104163_at
102031_at 0.95 104376_at
102031_at 0.91 104481_at
102031_at 0.94 160209_at
102031_at 0.92 160895_at
102031_at 0.98 92262_at
102031_at 0.92 92990_at
102031_at 0.9 93980_at
102031_at 0.9 94821_at
102031_at 0.91 95489_at
102031_at 0.92 97421_at
102031_at 0.9 97684_at
102031_at 0.93 98470_at
102031_at 0.9 99149_at
102032_at 0.92 162099_f_at
102032_at 0.92 92639_at
102032_at 0.97 93632_g_at
102032_at 0.9 93644_at
102032_at 0.94 94774_at
102032_at 0.92 95930_at
102032_at 0.94 96224_at
102032_at 0.95 99403_at
102032_at 0.91 99441_at
102032_at 0.9 99974_at
102033_at 0.92 160444_at
102033_at 0.93 160565_at
102033_at 0.92 161145_f_at
102033_at 0.92 92757_at
102033_at 0.9 93295_at
102033_at 0.9 94062_at
102033_at 0.94 94263_f_at
102033_at 0.98 94300_f_at
102033_at 0.9 94417_at
102033_at 0.91 94518_at
102033_at 0.97 96611_at
102033_at 0.94 97211_at
102033_at 0.91 99581_at
102035_at 0.95 102170_at
102035_at 0.91 102972_s_at
102035_at 0.94 104031_at
102035_at 0.91 161454_r_at
102035_at 0.92 96089_at
102035_at 0.9 97159_at
102036_at 0.92 103601_at
102036_at 0.93 160289_s_at
102036_at 0.9 161550_r_at
102036_at 0.9 161873_r_at
102036_at 0.94 162387_f_at
102036_at 0.93 93951_at
102036_at 0.94 97251_at
102036_at 0.9 99938_at
102037_at 0.91 98338_at
102038_at 0.95 103535_at
102038_at 0.91 160913_at
102038_at 0.94 161496_r_at
102039_at 0.92 160921_at
102039_at 0.91 94225_at
102039_at 0.93 95357_at
102039_at 0.94 95531_at
102039_at 0.9 97415_at
102039_at 0.93 98134_at
102039_at 0.91 98855_r_at
102039_at 0.91 99845_at
102039_at 0.94 99880_at
102040_at 0.91 160370_at
102040_at 0.95 92359_at
102041_at 0.94 103973_at
102041_at 0.91 161554_r_at
102041_at 0.91 161625_r_at
102041_at 0.92 161906_f_at
102041_at 0.9 162444_r_at
102041_at 0.92 93965_r_at
102041_at 0.94 94159_at
102041_at 0.93 94173_at
102041_at 0.9 94637_at
102041_at 0.92 95983_at
102041_at 0.92 96839_at
102041_at 0.92 97080_at
102041_at 0.9 98146_at
102041_at 0.92 98763_at
100317_at 0.9 100443_at
100317_at 0.91 102896_at
100317_at 0.91 104255_at
100317_at 0.93 160646_at
100317_at 0.9 161292_f_at
100317_at 0.93 161341_f_at
100317_at 0.9 161394_f_at
100317_at 0.94 161639_f_at
100317_at 0.94 162289_at
100317_at 0.9 95910_f_at
100317_at 0.9 96868_at
100317_at 0.9 97798_at
100317_at 0.94 97920_at
100317_at 0.92 97964_at
102042_at 0.92 104509_at
102042_at 0.96 160068_at
102042_at 0.93 161223_r_at
102042_at 0.91 161965_r_at
102042_at 0.91 162357_at
102042_at 0.91 94541_at
102042_at 0.92 95963_at
102042_at 0.93 97904_at
102042_at 0.9 98926_at
102043_at 0.91 161482_f_at
102043_at 0.9 93492_at
102043_at 0.91 94667_at
102044_at 0.91 160618_at
102044_at 0.95 161814_f_at
102044_at 0.91 94361_at
102046_at 0.94 103569_at
102046_at 0.92 161106_r_at
102046_at 0.91 94382_at
102046_at 0.91 97497_at
102047_at 0.93 102252_at
102047_at 0.9 102296_at
102047_at 0.91 104636_at
102047_at 0.9 160402_at
102047_at 0.9 160629_at
102047_at 0.92 161733_at
102047_at 0.9 95124_i_at
102047_at 0.9 97201_s_at
102047_at 0.9 97886_at
102048_at 0.95 102156_f_at
102048_at 0.94 103271_at
102048_at 0.91 103306_at
102048_at 0.9 103570_at
102048_at 0.91 103826_at
102048_at 0.91 103942_at
102048_at 0.92 104230_at
102048_at 0.96 104698_at
102048_at 0.91 160797_r_at
102048_at 0.9 160873_at
102048_at 0.97 160987_r_at
102048_at 0.96 161132_at
102048_at 0.9 161144_r_at
102048_at 0.94 161173_f_at
102048_at 0.9 161627_r_at
102048_at 0.94 161774_f_at
102048_at 0.93 161952_r_at
102048_at 0.91 162024_at
102048_at 0.91 162148_r_at
102048_at 0.91 162488_at
102048_at 0.94 92285_at
102048_at 0.9 92340_at
102048_at 0.91 92750_s_at
102048_at 0.93 92939_at
102048_at 0.9 92970_at
102048_at 0.91 93181_r_at
102048_at 0.91 93675_at
102048_at 0.92 93914_at
102048_at 0.9 94271_at
102048_at 0.92 94539_f_at
102048_at 0.91 94948_at
102048_at 0.93 95297_at
102048_at 0.93 96347_at
102048_at 0.93 96419_f_at
102048_at 0.9 96540_at
102048_at 0.93 96544_at
102048_at 0.9 96918_at
102048_at 0.9 96958_at
102048_at 0.91 97008_f_at
102048_at 0.91 97427_at
102048_at 0.93 97720_at
102048_at 0.9 98033_at
102048_at 0.92 98281_at
102048_at 0.92 98304_at
102048_at 0.96 98334_at
102048_at 0.92 98519_r_at
102048_at 0.94 98902_at
102048_at 0.93 98971_at
102048_at 0.91 99059_at
102048_at 0.91 99867_at
102048_at 0.93 99942_s_at
102049_at 0.9 104098_at
102049_at 0.95 160102_at
102049_at 0.9 94172_at
102049_at 0.95 96272_at
102049_at 0.9 96423_at
102049_at 0.91 98794_at
102049_at 0.94 99448_at
102050_at 0.91 102197_at
102050_at 0.92 104123_at
102050_at 0.92 160299_at
102050_at 0.91 162344_at
102050_at 0.92 94701_at
102050_at 0.94 98525_f_at
102052_at 0.91 95643_at
102052_at 0.93 96016_at
102053_at 0.95 102070_at
102053_at 0.92 102253_at
102053_at 0.95 102644_at
102053_at 0.94 103409_at
102053_at 0.92 103855_at
102053_at 0.9 104014_at
102053_at 0.91 104169_at
102053_at 0.92 104716_at
102053_at 0.91 160088_at
102053_at 0.9 160736_at
102053_at 0.91 160927_at
102053_at 0.95 161006_at
102053_at 0.93 161028_at
102053_at 0.93 161293_r_at
102053_at 0.91 161350_f_at
102053_at 0.95 161704_r_at
102053_at 0.93 161867_f_at
102053_at 0.92 162140_i_at
102053_at 0.91 162302_f_at
102053_at 0.96 162369_f_at
102053_at 0.93 162373_r_at
102053_at 0.92 92181_at
102053_at 0.98 92316_f_at
102053_at 0.91 92560_g_at
102053_at 0.91 92877_at
102053_at 0.92 93009_at
102053_at 0.9 93040_at
102053_at 0.93 93349_at
102053_at 0.98 93683_at
102053_at 0.96 93736_at
102053_at 0.97 93785_at
102053_at 0.93 93866_s_at
102053_at 0.97 94270_at
102053_at 0.98 94624_at
102053_at 0.91 95033_at
102053_at 0.95 95184_f_at
102053_at 0.92 95301_at
102053_at 0.97 95350_at
102053_at 0.94 95471_at
102053_at 0.93 96058_s_at
102053_at 0.92 96123_at
102053_at 0.94 96130_at
102053_at 0.91 96203_at
102053_at 0.95 96599_at
102053_at 0.97 96643_at
102053_at 0.96 97317_at
102053_at 0.93 97352_f_at
102053_at 0.92 97519_at
102053_at 0.93 98054_at
102053_at 0.92 98627_at
102053_at 0.96 98776_at
102053_at 0.96 99067_at
102053_at 0.91 99366_at
102053_at 0.93 99444_at
102053_at 0.92 99460_at
102053_at 0.91 99500_at
102053_at 0.93 99849_at
100318_at 0.91 102911_at
100318_at 0.91 103360_at
100318_at 0.94 104374_at
100318_at 0.91 104692_at
100318_at 0.9 160229_at
100318_at 0.9 161203_f_at
100318_at 0.91 162135_r_at
100318_at 0.91 94387_at
100318_at 0.91 96143_at
100318_at 0.93 96826_at
100318_at 0.91 99107_at
100318_at 0.92 99512_at
100017_at 0.91 101633_at
100017_at 0.96 101997_at
100017_at 0.95 102650_at
100017_at 0.91 161301_f_at
100017_at 0.92 93921_at
102054_at 0.9 103473_at
102054_at 0.93 93714_f_at
102054_at 0.91 94301_at
102054_at 0.93 99603_g_at
102056_f_at 0.94 102700_at
102056_f_at 0.94 104025_at
102056_f_at 0.92 104270_at
102056_f_at 0.9 161080_f_at
102056_f_at 0.91 161738_f_at
102056_f_at 0.9 94404_at
102056_f_at 0.95 95135_at
102056_f_at 0.93 96617_at
102056_f_at 0.9 96869_at
102057_r_at 0.93 160561_at
102057_r_at 0.97 161511_f_at
102057_r_at 0.9 94195_r_at
102057_r_at 0.9 94910_at
102057_r_at 0.91 95733_at
102057_r_at 0.93 99421_at
102058_at 0.91 160515_at
102058_at 0.95 160673_at
102058_at 0.9 162107_r_at
102058_at 0.93 162335_at
102058_at 0.92 92911_at
102058_at 0.95 93303_at
102058_at 0.91 93488_at
102058_at 0.9 93605_r_at
102058_at 0.9 95654_at
102058_at 0.96 96691_at
102058_at 0.93 96747_at
102058_at 0.91 98952_at
102058_at 0.91 99463_at
102059_at 0.94 160245_at
102059_at 0.93 160827_at
102059_at 0.92 161113_at
102059_at 0.95 162230_r_at
102059_at 0.9 94936_at
102059_at 0.92 95532_at
102059_at 0.91 95927_f_at
102059_at 0.91 96339_at
102060_at 0.93 104361_at
102060_at 0.9 160707_at
102060_at 0.93 161944_at
102060_at 0.97 162033_f_at
102060_at 0.92 162396_at
102060_at 0.91 93416_at
102060_at 0.91 94727_f_at
102060_at 0.91 95684_at
102060_at 0.93 98968_at
102060_at 0.94 99518_at
102061_at 0.92 102887_at
102061_at 0.91 160191_at
102061_at 0.9 161572_r_at
102061_at 0.98 162039_f_at
102061_at 0.94 92273_at
102061_at 0.93 93731_at
102061_at 0.91 98027_at
102061_at 0.92 98768_at
102061_at 0.91 99522_at
102062_at 0.95 103488_at
102062_at 0.9 161917_i_at
102062_at 0.9 162341_r_at
102062_at 0.94 94788_f_at
102062_at 0.94 96956_at
102063_at 0.93 102140_at
102063_at 0.9 102740_at
102063_at 0.93 103273_s_at
102063_at 0.91 103669_at
102063_at 0.94 104227_at
102063_at 0.9 160083_at
102063_at 0.93 160224_at
102063_at 0.92 161179_at
102063_at 0.9 161798_r_at
102063_at 0.9 161928_at
102063_at 0.96 162139_r_at
102063_at 0.91 162208_f_at
102063_at 0.9 92192_s_at
102063_at 0.92 93022_i_at
102063_at 0.92 93665_at
102063_at 0.91 94133_r_at
102063_at 0.9 95753_at
102063_at 0.92 95960_at
102063_at 0.91 96843_at
102063_at 0.91 97009_f_at
102063_at 0.93 97787_at
102063_at 0.92 98276_at
102063_at 0.92 98343_s_at
102063_at 0.92 99927_at
102063_at 0.9 99966_at
102064_at 0.91 103872_r_at
102064_at 0.91 97551_at
100319_at 0.91 100431_at
100319_at 0.94 102260_at
100319_at 0.98 102669_at
100319_at 0.98 92814_at
100319_at 0.94 93678_s_at
100319_at 0.97 93880_at
100319_at 0.94 95652_at
100319_at 0.93 99069_at
102065_at 0.92 103269_f_at
102065_at 0.92 104393_at
102065_at 0.94 104582_g_at
102065_at 0.93 161539_f_at
102065_at 0.93 161921_f_at
102065_at 0.93 95432_f_at
102065_at 0.91 96125_at
102065_at 0.97 98628_f_at
102069_at 0.91 102853_at
102069_at 0.91 103225_at
102069_at 0.93 160772_i_at
102069_at 0.9 162057_f_at
102069_at 0.91 92827_at
102069_at 0.92 94515_at
102069_at 0.95 94915_at
102069_at 0.91 98775_at
102069_at 0.9 98973_at
102070_at 0.97 102644_at
102070_at 0.9 103409_at
102070_at 0.94 104271_at
102070_at 0.95 104697_at
102070_at 0.91 160099_at
102070_at 0.92 160886_i_at
102070_at 0.92 160982_at
102070_at 0.9 161006_at
102070_at 0.98 161350_f_at
102070_at 0.99 161704_r_at
102070_at 0.92 161805_r_at
102070_at 0.91 161876_r_at
102070_at 0.91 162347_f_at
102070_at 0.95 162369_f_at
102070_at 0.93 162471_i_at
102070_at 0.94 92181_at
102070_at 0.96 92316_f_at
102070_at 0.9 93037_i_at
102070_at 0.91 93040_at
102070_at 0.91 93349_at
102070_at 0.94 93683_at
102070_at 0.9 93775_at
102070_at 0.93 93785_at
102070_at 0.93 94085_at
102070_at 0.93 94270_at
102070_at 0.94 94624_at
102070_at 0.91 94874_at
102070_at 0.92 95030_at
102070_at 0.94 95301_at
102070_at 0.94 95307_at
102070_at 0.95 95350_at
102070_at 0.9 95471_at
102070_at 0.92 95542_at
102070_at 0.92 96130_at
102070_at 0.92 96203_at
102070_at 0.92 96599_at
102070_at 0.93 96643_at
102070_at 0.92 97110_at
102070_at 0.96 97317_at
102070_at 0.91 97352_f_at
102070_at 0.91 97678_r_at
102070_at 0.94 97730_at
102070_at 0.9 97949_at
102070_at 0.91 98054_at
102070_at 0.93 98776_at
102070_at 0.91 99366_at
102070_at 0.94 99460_at
102070_at 0.91 99849_at
102071_at 0.94 161397_r_at
102071_at 0.91 94534_at
102071_at 0.91 97176_at
102071_at 0.92 97423_at
102072_g_at 0.91 160432_at
102072_g_at 0.9 160878_at
102072_g_at 0.92 161338_i_at
102072_g_at 0.91 161773_i_at
102073_at 0.92 102886_at
102073_at 0.9 103286_at
102073_at 0.91 103657_i_at
102073_at 0.92 104412_at
102073_at 0.9 92404_at
102073_at 0.9 92547_at
102073_at 0.9 94239_at
102073_at 0.91 94284_at
102073_at 0.92 94524_at
102073_at 0.91 95445_at
102073_at 0.93 96662_at
102073_at 0.91 96679_at
102073_at 0.91 99118_at
102074_at 0.9 102395_at
102074_at 0.93 102429_at
102074_at 0.95 162328_f_at
102074_at 0.93 92696_at
102074_at 0.92 95681_f_at
102074_at 0.94 96127_at
102075_at 0.93 103786_at
102075_at 0.91 161490_at
102075_at 0.93 162047_f_at
102075_at 0.94 92277_at
102075_at 0.92 92503_at
102075_at 0.9 93858_at
102075_at 0.93 95455_at
102076_at 0.94 102633_at
102076_at 0.92 161428_at
102076_at 0.92 95704_at
102076_at 0.92 99702_at
102077_at 0.91 102134_f_at
102077_at 0.9 102707_f_at
102077_at 0.93 102762_r_at
102077_at 0.93 102849_at
102077_at 0.96 102948_at
102077_at 0.92 103058_f_at
102077_at 0.92 103273_s_at
102077_at 0.93 103377_at
102077_at 0.92 103604_at
102077_at 0.92 103648_at
102077_at 0.91 103818_at
102077_at 0.94 103941_at
102077_at 0.94 104232_at
102077_at 0.91 104761_at
102077_at 0.92 160631_s_at
102077_at 0.93 160685_at
102077_at 0.92 160799_at
102077_at 0.9 161039_at
102077_at 0.97 161095_i_at
102077_at 0.9 161102_at
102077_at 0.92 161160_f_at
102077_at 0.92 161172_f_at
102077_at 0.92 161181_f_at
102077_at 0.91 161196_r_at
102077_at 0.92 161408_r_at
102077_at 0.93 161488_r_at
102077_at 0.92 161524_r_at
102077_at 0.95 161566_r_at
102077_at 0.96 161579_r_at
102077_at 0.93 161801_r_at
102077_at 0.9 161975_r_at
102077_at 0.9 161976_r_at
102077_at 0.95 162007_i_at
102077_at 0.91 162059_r_at
102077_at 0.94 162111_r_at
102077_at 0.9 162126_r_at
102077_at 0.95 162136_r_at
102077_at 0.92 162222_r_at
102077_at 0.91 162273_at
102077_at 0.94 162306_at
102077_at 0.92 162315_f_at
102077_at 0.96 162371_r_at
102077_at 0.9 162416_at
102077_at 0.91 92242_at
102077_at 0.91 92605_at
102077_at 0.91 92740_at
102077_at 0.91 92777_at
102077_at 0.94 92980_at
102077_at 0.93 93127_at
102077_at 0.9 93181_r_at
102077_at 0.92 93334_at
102077_at 0.92 93687_r_at
102077_at 0.91 93721_at
102077_at 0.97 93862_i_at
102077_at 0.9 93941_at
102077_at 0.94 94134_at
102077_at 0.9 94688_at
102077_at 0.97 94736_at
102077_at 0.94 94783_at
102077_at 0.91 95305_at
102077_at 0.95 95373_at
102077_at 0.93 95435_at
102077_at 0.94 95552_at
102077_at 0.92 96507_at
102077_at 0.94 96615_at
102077_at 0.9 96983_at
102077_at 0.98 97413_at
102077_at 0.9 97731_at
102077_at 0.97 98023_r_at
102077_at 0.93 98078_at
102077_at 0.9 98276_at
102077_at 0.94 98282_at
102077_at 0.9 98398_s_at
102077_at 0.9 98774_at
102077_at 0.92 98785_at
102077_at 0.93 98811_at
102077_at 0.9 99824_at
102077_at 0.9 99914_at
102077_at 0.93 5_st
102077_at 0.9 M_at
100320_at 0.9 103957_at
100320_at 0.92 93958_at
100320_at 0.9 94277_at
100320_at 0.9 95431_at
102078_at 0.95 102913_at
102078_at 0.94 102953_at
102078_at 0.9 103842_at
102078_at 0.91 160653_at
102078_at 0.93 160887_at
102078_at 0.95 92345_g_at
102078_at 0.9 93069_at
102078_at 0.9 93211_at
102078_at 0.91 93879_f_at
102078_at 0.92 97368_at
102078_at 0.95 98280_at
102078_at 0.92 98794_at
102079_at 0.9 102223_at
102079_at 0.94 102721_at
102079_at 0.92 102751_at
102079_at 0.92 102785_at
102079_at 0.93 103284_at
102079_at 0.93 103702_i_at
102079_at 0.9 160494_at
102079_at 0.9 160594_at
102079_at 0.95 161053_at
102079_at 0.9 161159_r_at
102079_at 0.91 161193_r_at
102079_at 0.9 161896_at
102079_at 0.94 161924_f_at
102079_at 0.96 162056_f_at
102079_at 0.93 162064_at
102079_at 0.91 162159_i_at
102079_at 0.95 162292_r_at
102079_at 0.93 92290_at
102079_at 0.91 92320_f_at
102079_at 0.91 92956_at
102079_at 0.94 93704_at
102079_at 0.91 94458_at
102079_at 0.93 95320_at
102079_at 0.97 96162_at
102079_at 0.93 96973_f_at
102079_at 0.95 98305_at
102079_at 0.91 98800_at
102079_at 0.9 99357_at
102080_at 0.92 102622_r_at
102080_at 0.91 103668_at
102080_at 0.95 160084_at
102080_at 0.92 94426_at
102080_at 0.94 96390_at
102080_at 0.93 99153_at
102081_at 0.91 102848_f_at
102081_at 0.91 103690_at
102082_at 0.96 104557_at
102082_at 0.96 160789_at
102082_at 0.94 161890_f_at
102082_at 0.95 93715_at
102082_at 0.92 95045_at
102082_at 0.91 96490_at
102082_at 0.91 98118_at
102082_at 0.94 99818_at
102083_at 0.93 102643_at
102083_at 0.93 104492_at
102083_at 0.96 160217_at
102083_at 0.94 93098_at
102083_at 0.9 96738_at
102083_at 0.95 98533_at
102083_at 0.9 98609_at
102083_at 0.94 99619_at
102084_f_at 0.92 92571_at
102084_f_at 0.9 93460_at
102084_f_at 0.93 94849_at
102084_f_at 0.91 97689_at
102085_at 0.93 102582_at
102085_at 0.95 95041_at
102086_r_at 0.95 160243_r_at
102086_r_at 0.96 160939_at
102086_r_at 0.93 161546_r_at
102086_r_at 0.93 93805_at
102086_r_at 0.93 95333_at
102086_r_at 0.94 97308_at
102086_r_at 0.93 98051_at
102086_r_at 0.95 98073_at
102086_r_at 0.95 99419_g_at
102087_at 0.91 160136_r_at
102087_at 0.92 160909_at
102087_at 0.93 162058_f_at
102087_at 0.94 92237_at
102087_at 0.91 95808_g_at
102087_at 0.92 99993_at
100321_f_at 0.94 101061_at
100321_f_at 0.92 102292_at
100321_f_at 0.94 104123_at
100321_f_at 0.92 95626_at
100321_f_at 0.9 96895_at
100321_f_at 0.9 97752_at
102088_at 0.9 102816_at
102088_at 0.93 103790_at
102088_at 0.91 104168_at
102088_at 0.9 161257_r_at
102088_at 0.91 161712_r_at
102088_at 0.92 161734_r_at
102088_at 0.91 162130_r_at
102088_at 0.94 162285_r_at
102088_at 0.91 162489_i_at
102088_at 0.91 92225_f_at
102088_at 0.92 92686_at
102088_at 0.9 94089_at
102088_at 0.94 94205_at
102088_at 0.9 94994_at
102088_at 0.94 95863_at
102088_at 0.95 95870_at
102088_at 0.9 95872_at
102088_at 0.91 96286_at
102088_at 0.91 96729_at
102088_at 0.9 97870_s_at
102088_at 0.93 98283_at
102088_at 0.94 98292_at
102088_at 0.98 98839_at
102088_at 0.91 99492_at
102089_at 0.93 102256_at
102089_at 0.97 102380_s_at
102089_at 0.94 102674_at
102089_at 0.9 102798_at
102089_at 0.91 102806_g_at
102089_at 0.95 102948_at
102089_at 0.9 102949_g_at
102089_at 0.91 102998_at
102089_at 0.92 103005_s_at
102089_at 0.91 103058_f_at
102089_at 0.92 103075_at
102089_at 0.91 103273_s_at
102089_at 0.95 103306_at
102089_at 0.9 103327_at
102089_at 0.91 103490_at
102089_at 0.93 103509_at
102089_at 0.99 103532_at
102089_at 0.94 103604_at
102089_at 0.94 103818_at
102089_at 0.91 103941_at
102089_at 0.95 103942_at
102089_at 0.92 104089_at
102089_at 0.97 104329_at
102089_at 0.9 104355_at
102089_at 0.93 104443_at
102089_at 0.94 104468_at
102089_at 0.9 104698_at
102089_at 0.94 104761_at
102089_at 0.92 160220_at
102089_at 0.97 160408_at
102089_at 0.93 160573_at
102089_at 0.96 160799_at
102089_at 0.99 161102_at
102089_at 0.97 161144_r_at
102089_at 0.95 161172_f_at
102089_at 0.96 161202_r_at
102089_at 0.95 161415_r_at
102089_at 0.9 161431_i_at
102089_at 0.94 161473_f_at
102089_at 0.97 161570_r_at
102089_at 0.94 161577_f_at
102089_at 0.99 161669_r_at
102089_at 0.9 161692_r_at
102089_at 0.91 161728_f_at
102089_at 0.94 161807_i_at
102089_at 0.96 161952_r_at
102089_at 0.9 161957_r_at
102089_at 0.91 162000_r_at
102089_at 0.92 162024_at
102089_at 0.93 162048_r_at
102089_at 0.96 162059_r_at
102089_at 0.97 162062_r_at
102089_at 0.97 162085_r_at
102089_at 0.93 162136_r_at
102089_at 0.9 162146_r_at
102089_at 0.92 162148_r_at
102089_at 0.97 162156_f_at
102089_at 0.9 162210_r_at
102089_at 0.91 162306_at
102089_at 0.99 162416_at
102089_at 0.96 92242_at
102089_at 0.95 92285_at
102089_at 0.91 92760_at
102089_at 0.9 92939_at
102089_at 0.98 92957_at
102089_at 0.95 93526_at
102089_at 0.92 93629_s_at
102089_at 0.91 93687_r_at
102089_at 0.92 93719_at
102089_at 0.91 93914_at
102089_at 0.91 94090_at
102089_at 0.97 94157_i_at
102089_at 0.91 94187_at
102089_at 0.94 94291_at
102089_at 0.94 94688_at
102089_at 0.92 95122_g_at
102089_at 0.96 95552_at
102089_at 0.94 95555_at
102089_at 0.98 95919_at
102089_at 0.93 95960_at
102089_at 0.9 96206_at
102089_at 0.91 96421_at
102089_at 0.94 96482_at
102089_at 0.94 96507_at
102089_at 0.97 96540_at
102089_at 0.96 96544_at
102089_at 0.96 96551_at
102089_at 0.9 96597_at
102089_at 0.91 96843_at
102089_at 0.97 96918_at
102089_at 0.9 96983_at
102089_at 0.96 97189_at
102089_at 0.96 97300_at
102089_at 0.96 97389_at
102089_at 0.91 97391_at
102089_at 0.98 97568_at
102089_at 0.9 97757_at
102089_at 0.92 98112_r_at
102089_at 0.92 98334_at
102089_at 0.93 98432_at
102089_at 0.94 98774_at
102089_at 0.91 98902_at
102089_at 0.94 98924_at
102089_at 0.96 99348_r_at
102089_at 0.92 99393_at
102089_at 0.95 99582_at
102089_at 0.9 99646_at
102089_at 0.91 99854_at
102089_at 0.92 99867_at
102089_at 0.94 99876_at
102089_at 0.91 99887_at
102089_at 0.92 99914_at
102089_at 0.9 99966_at
102089_at 0.95 5_at
102090_f_at 0.91 102553_at
102090_f_at 0.92 104185_at
102090_f_at 0.9 161737_at
102090_f_at 0.92 96890_at
102091_f_at 0.9 103779_at
102091_f_at 0.92 104244_at
102091_f_at 0.9 162168_r_at
102091_f_at 0.91 92254_at
102091_f_at 0.91 94536_s_at
102091_f_at 0.93 97786_at
102092_s_at 0.94 102630_s_at
102092_s_at 0.93 102712_at
102092_s_at 0.91 161601_i_at
102092_s_at 0.92 93107_r_at
102092_s_at 0.95 93827_at
102092_s_at 0.91 94210_at
102092_s_at 0.95 96294_s_at
102092_s_at 0.95 98564_f_at
102092_s_at 0.91 99608_at
102093_f_at 0.92 102969_at
102093_f_at 0.92 160838_at
102093_f_at 0.96 93742_at
102093_f_at 0.92 94982_f_at
102093_f_at 0.91 96652_at
102093_f_at 0.93 96696_at
102093_f_at 0.92 96709_at
102093_f_at 0.9 96710_at
102093_f_at 0.91 96822_at
102093_f_at 0.93 96858_at
102093_f_at 0.9 98390_at
102093_f_at 0.94 98906_at
102094_f_at 0.91 102275_at
102094_f_at 0.9 160061_at
102094_f_at 0.93 160866_at
102094_f_at 0.94 162264_s_at
102094_f_at 0.92 92264_at
102094_f_at 0.93 93050_at
102094_f_at 0.92 94192_at
102094_f_at 0.91 94566_at
102094_f_at 0.91 94728_f_at
102094_f_at 0.91 95657_f_at
102094_f_at 0.91 96069_at
102094_f_at 0.91 96193_at
102094_f_at 0.91 96630_at
102094_f_at 0.94 99708_at
102095_f_at 0.91 103066_at
102095_f_at 0.91 103350_at
102095_f_at 0.93 103450_at
102095_f_at 0.95 103454_at
102095_f_at 0.9 103780_at
102095_f_at 0.91 103922_f_at
102095_f_at 0.9 160388_at
102095_f_at 0.94 160992_at
102095_f_at 0.94 95618_at
102095_f_at 0.92 96245_at
102095_f_at 0.91 96256_at
102095_f_at 0.92 97485_at
102095_f_at 0.91 97803_at
102095_f_at 0.9 98319_at
102096_f_at 0.9 102895_at
102096_f_at 0.92 97685_at
102097_f_at 0.91 103468_at
102097_f_at 0.91 92468_at
102097_f_at 0.9 94079_at
100322_at 0.95 160212_at
100322_at 0.9 160322_at
100322_at 0.93 161084_at
100322_at 0.92 161355_f_at
100322_at 0.92 161457_at
100322_at 0.9 94741_at
100322_at 0.95 95996_at
100322_at 0.91 97256_at
102098_at 0.91 104545_at
102098_at 0.91 161300_r_at
102098_at 0.92 93562_at
102098_at 0.9 93930_at
102099_f_at 0.91 160347_at
102099_f_at 0.93 160804_at
102099_f_at 0.91 160942_at
102099_f_at 0.92 92800_i_at
102099_f_at 0.95 92858_at
102099_f_at 0.91 95999_at
102099_f_at 0.94 96639_at
102099_f_at 0.96 96876_at
102100_f_at 0.91 102635_at
102100_f_at 0.92 103875_at
102100_f_at 0.92 104580_at
102100_f_at 0.95 160937_at
102100_f_at 0.92 94925_at
102100_f_at 0.92 96110_at
102100_f_at 0.93 99179_at
102101_f_at 0.94 103353_f_at
102101_f_at 0.92 103389_at
102101_f_at 0.97 104652_at
102101_f_at 0.93 160101_at
102101_f_at 0.93 160648_at
102101_f_at 0.9 161007_at
102101_f_at 0.91 161118_r_at
102101_f_at 0.97 161143_r_at
102101_f_at 0.91 161280_r_at
102101_f_at 0.95 161286_f_at
102101_f_at 0.91 161303_at
102101_f_at 0.97 161363_r_at
102101_f_at 0.92 161561_r_at
102101_f_at 0.93 161674_i_at
102101_f_at 0.9 161681_i_at
102101_f_at 0.9 161712_r_at
102101_f_at 0.92 161796_r_at
102101_f_at 0.91 161816_r_at
102101_f_at 0.94 161826_r_at
102101_f_at 0.95 162216_i_at
102101_f_at 0.91 162254_f_at
102101_f_at 0.93 162386_at
102101_f_at 0.91 92193_r_at
102101_f_at 0.92 92701_at
102101_f_at 0.92 93595_at
102101_f_at 0.91 93725_at
102101_f_at 0.9 94477_at
102101_f_at 0.9 94718_at
102101_f_at 0.92 95806_f_at
102101_f_at 0.92 97666_r_at
102101_f_at 0.91 97944_f_at
102101_f_at 0.92 98010_at
102101_f_at 0.9 98315_at
102101_f_at 0.91 98730_at
102101_f_at 0.98 98784_at
102101_f_at 0.91 98828_at
102101_f_at 0.94 99823_r_at
102102_at 0.93 104214_at
102102_at 0.91 93257_at
102102_at 0.93 95712_at
102102_at 0.92 97373_at
102103_f_at 0.92 102679_at
102103_f_at 0.91 103312_f_at
102103_f_at 0.92 94758_s_at
102103_f_at 0.91 95747_at
102103_f_at 0.91 97425_at
102104_f_at 0.94 102803_at
102104_f_at 0.92 102995_s_at
102104_f_at 0.91 103226_at
102104_f_at 0.92 103719_at
102104_f_at 0.92 104219_f_at
102104_f_at 0.92 104539_at
102104_f_at 0.92 104697_at
102104_f_at 0.92 92567_at
102104_f_at 0.92 93040_at
102104_f_at 0.96 94779_f_at
102104_f_at 0.91 95310_at
102104_f_at 0.92 96515_at
102104_f_at 0.93 98325_at
102104_f_at 0.94 99579_at
102105_f_at 0.9 102418_at
102105_f_at 0.9 102974_at
102105_f_at 0.93 103255_at
102105_f_at 0.92 103348_at
102105_f_at 0.9 104429_at
102105_f_at 0.94 104663_at
102105_f_at 0.91 160813_r_at
102105_f_at 0.95 161258_at
102105_f_at 0.9 162243_f_at
102105_f_at 0.95 92281_at
102105_f_at 0.92 92310_at
102105_f_at 0.96 92460_at
102105_f_at 0.92 93266_at
102105_f_at 0.92 94200_at
102105_f_at 0.92 94254_at
102105_f_at 0.94 94409_at
102105_f_at 0.96 94632_at
102105_f_at 0.95 94747_at
102105_f_at 0.92 95141_at
102105_f_at 0.92 95967_at
102105_f_at 0.93 96391_at
102105_f_at 0.95 96806_at
102105_f_at 0.93 97151_at
102105_f_at 0.91 98324_at
102105_f_at 0.97 98379_r_at
102105_f_at 0.92 98979_at
102105_f_at 0.92 99411_at
102106_at 0.92 160793_at
102106_at 0.92 94559_at
102106_at 0.94 94619_at
102106_at 0.92 95034_f_at
102106_at 0.92 96156_at
102106_at 0.96 99821_at
102107_at 0.94 102968_at
102107_at 0.92 160582_at
102107_at 0.91 96126_at
100323_at 0.91 101307_at
100323_at 0.91 104504_at
100323_at 0.9 160270_at
100323_at 0.91 160579_at
100323_at 0.92 160859_s_at
100323_at 0.9 92448_s_at
100323_at 0.92 93163_at
100323_at 0.97 93300_at
100323_at 0.92 93797_g_at
100323_at 0.92 96389_at
100323_at 0.91 97984_i_at
100323_at 0.92 98364_at
102108_f_at 0.93 160094_at
102108_f_at 0.94 92941_at
102108_f_at 0.91 96876_at
102108_f_at 0.93 98790_s_at
102109_at 0.95 99567_at
102110_at 0.9 93953_at
102110_at 0.94 96635_at
102111_f_at 0.91 93015_at
102111_f_at 0.91 97780_at
102112_s_at 0.91 102804_at
102112_s_at 0.95 104237_at
102112_s_at 0.91 161771_r_at
102112_s_at 0.92 162153_i_at
102112_s_at 0.92 93084_at
102112_s_at 0.9 93698_at
102112_s_at 0.95 95322_g_at
102112_s_at 0.94 95926_at
102113_f_at 0.91 161811_f_at
102113_f_at 0.92 162455_f_at
102113_f_at 0.91 92833_at
102113_f_at 0.91 92963_at
102113_f_at 0.91 94032_at
102113_f_at 0.93 94714_at
102113_f_at 0.94 98296_at
102114_f_at 0.91 93039_at
102114_f_at 0.92 93097_at
102114_f_at 0.93 93789_s_at
102114_f_at 0.91 96537_at
102114_f_at 0.91 96912_s_at
102114_f_at 0.91 96939_at
102114_f_at 0.92 99373_at
102115_r_at 0.92 102351_at
102115_r_at 0.95 103614_at
102115_r_at 0.95 104021_at
102115_r_at 0.91 160907_at
102115_r_at 0.92 161451_r_at
102115_r_at 0.92 92244_at
102115_r_at 0.91 92616_at
102115_r_at 0.9 93431_at
102115_r_at 0.91 94069_r_at
102115_r_at 0.95 94211_at
102115_r_at 0.92 94350_f_at
102115_r_at 0.92 95935_at
102115_r_at 0.91 96574_at
102115_r_at 0.9 97527_at
102115_r_at 0.9 97659_r_at
102115_r_at 0.92 98578_at
102115_r_at 0.93 99875_at
102115_r_at 0.95 99929_at
102116_f_at 0.91 104272_s_at
102116_f_at 0.91 104343_f_at
102116_f_at 0.91 96650_at
102116_f_at 0.95 97217_at
102116_f_at 0.9 97887_at
102117_at 0.92 103895_at
102117_at 0.9 104119_at
102117_at 0.94 104126_at
102117_at 0.92 161302_r_at
102117_at 0.9 162147_f_at
102117_at 0.91 94895_at
102117_at 0.96 94980_at
102117_at 0.91 96359_at
102117_at 0.9 96623_at
102117_at 0.96 97916_at
102117_at 0.92 99009_at
102117_at 0.9 99880_at
100324_g_at 0.95 103538_at
100324_g_at 0.9 104673_at
100324_g_at 0.94 160179_at
100324_g_at 0.91 92893_at
100324_g_at 0.9 94740_g_at
100324_g_at 0.93 94827_at
102118_at 0.92 102584_at
102118_at 0.94 161369_r_at
102118_at 0.92 96051_at
102119_at 0.93 94642_at
102119_at 0.94 98728_at
102120_f_at 0.9 103424_at
102120_f_at 0.9 97356_at
102120_f_at 0.94 98361_at
102121_f_at 0.92 102139_at
102121_f_at 0.9 102212_at
102121_f_at 0.92 102705_at
102121_f_at 0.91 102762_r_at
102121_f_at 0.92 102838_at
102121_f_at 0.9 102948_at
102121_f_at 0.91 102950_at
102121_f_at 0.94 103039_at
102121_f_at 0.92 103058_f_at
102121_f_at 0.9 103273_s_at
102121_f_at 0.93 103490_at
102121_f_at 0.9 103509_at
102121_f_at 0.92 103793_at
102121_f_at 0.9 104667_at
102121_f_at 0.94 160201_r_at
102121_f_at 0.95 160525_f_at
102121_f_at 0.91 160799_at
102121_f_at 0.98 160852_at
102121_f_at 0.91 161125_at
102121_f_at 0.92 161160_f_at
102121_f_at 0.91 161295_r_at
102121_f_at 0.9 161415_r_at
102121_f_at 0.94 161473_f_at
102121_f_at 0.94 161497_f_at
102121_f_at 0.91 161577_f_at
102121_f_at 0.96 161642_f_at
102121_f_at 0.93 161660_r_at
102121_f_at 0.93 161728_f_at
102121_f_at 0.91 161834_at
102121_f_at 0.95 161957_r_at
102121_f_at 0.92 161976_r_at
102121_f_at 0.9 162007_i_at
102121_f_at 0.92 162136_r_at
102121_f_at 0.93 162146_r_at
102121_f_at 0.9 162187_f_at
102121_f_at 0.91 162208_f_at
102121_f_at 0.95 162306_at
102121_f_at 0.9 92204_at
102121_f_at 0.92 92253_at
102121_f_at 0.9 92750_s_at
102121_f_at 0.92 92957_at
102121_f_at 0.92 93103_at
102121_f_at 0.9 93665_at
102121_f_at 0.91 93719_at
102121_f_at 0.92 93941_at
102121_f_at 0.92 94133_r_at
102121_f_at 0.91 94150_at
102121_f_at 0.91 94187_at
102121_f_at 0.93 94761_at
102121_f_at 0.93 95766_f_at
102121_f_at 0.93 95989_at
102121_f_at 0.9 96229_at
102121_f_at 0.91 96419_f_at
102121_f_at 0.94 96983_at
102121_f_at 0.93 97009_f_at
102121_f_at 0.93 97196_at
102121_f_at 0.95 97598_at
102121_f_at 0.96 98276_at
102121_f_at 0.93 98282_at
102121_f_at 0.94 98406_at
102121_f_at 0.95 98764_at
102121_f_at 0.95 99854_at
102121_f_at 0.9 99867_at
102121_f_at 0.93 99966_at
102121_f_at 0.97 99980_at
102122_f_at 0.91 92292_at
102122_f_at 0.91 93179_at
102122_f_at 0.9 99802_at
102123_at 0.94 162355_at
102123_at 0.93 97863_at
102124_f_at 0.93 102888_s_at
102124_f_at 0.92 103352_at
102124_f_at 0.92 104010_at
102124_f_at 0.93 104209_at
102124_f_at 0.9 160065_s_at
102124_f_at 0.92 160531_at
102124_f_at 0.92 94068_at
102124_f_at 0.92 96536_at
102125_f_at 0.93 102139_at
102125_f_at 0.92 102146_at
102125_f_at 0.96 102705_at
102125_f_at 0.95 160325_r_at
102125_f_at 0.9 160525_f_at
102125_f_at 0.91 160749_at
102125_f_at 0.91 161246_at
102125_f_at 0.93 161455_r_at
102125_f_at 0.9 161497_f_at
102125_f_at 0.93 161834_at
102125_f_at 0.91 161925_at
102125_f_at 0.91 161931_r_at
102125_f_at 0.9 162284_r_at
102125_f_at 0.92 162491_f_at
102125_f_at 0.92 92204_at
102125_f_at 0.9 92917_at
102125_f_at 0.9 93583_s_at
102125_f_at 0.93 95673_s_at
102125_f_at 0.9 95674_r_at
102125_f_at 0.96 95766_f_at
102125_f_at 0.9 96044_at
102125_f_at 0.91 96348_at
102125_f_at 0.91 97598_at
102125_f_at 0.92 97769_at
102125_f_at 0.94 98413_at
102125_f_at 0.9 98492_at
102126_at 0.92 96283_at
102126_at 0.91 96870_at
102126_at 0.91 97511_at
102126_at 0.91 99642_i_at
102127_at 0.92 161022_at
102127_at 0.91 95981_at
102127_at 0.9 97832_at
100325_at 0.94 101599_at
100325_at 0.96 102216_at
100325_at 0.92 103078_at
100325_at 0.91 160235_at
100325_at 0.92 160448_at
100325_at 0.92 160834_at
100325_at 0.96 161607_r_at
100325_at 0.9 161693_r_at
100325_at 0.97 161764_r_at
100325_at 0.91 162101_f_at
100325_at 0.93 162107_r_at
100325_at 0.95 93322_at
100325_at 0.94 94049_at
100325_at 0.9 94097_at
100325_at 0.92 94707_s_at
100325_at 0.96 95783_g_at
100325_at 0.91 96711_at
100325_at 0.9 96798_r_at
100325_at 0.94 97532_at
100325_at 0.91 97542_at
100325_at 0.94 98518_f_at
100325_at 0.91 98522_at
100325_at 0.91 98920_g_at
100325_at 0.94 X00686_M_at
102128_f_at 0.93 102258_at
102128_f_at 0.9 92543_at
102128_f_at 0.94 98351_g_at
102129_at 0.92 102319_at
102129_at 0.92 102324_at
102129_at 0.91 103620_s_at
102129_at 0.9 103819_at
102129_at 0.95 104653_at
102129_at 0.91 104699_at
102129_at 0.94 160161_at
102129_at 0.92 162253_i_at
102129_at 0.91 93008_at
102129_at 0.92 94327_at
102129_at 0.94 96322_at
102129_at 0.92 96345_at
102129_at 0.91 96892_at
102130_f_at 0.91 104422_at
102130_f_at 0.9 160604_at
102130_f_at 0.9 161322_r_at
102130_f_at 0.93 161897_f_at
102130_f_at 0.9 162168_r_at
102130_f_at 0.92 94623_at
102131_f_at 0.91 103034_at
102131_f_at 0.95 160779_at
102131_f_at 0.94 161361_s_at
102131_f_at 0.9 92920_at
102131_f_at 0.94 93723_at
102131_f_at 0.94 97774_at
102131_f_at 0.92 98247_at
102132_i_at 0.95 102223_at
102132_i_at 0.93 102721_at
102132_i_at 0.95 102957_at
102132_i_at 0.92 103002_at
102132_i_at 0.91 103256_at
102132_i_at 0.92 103589_at
102132_i_at 0.95 103702_i_at
102132_i_at 0.95 104128_at
102132_i_at 0.95 104522_at
102132_i_at 0.92 160548_at
102132_i_at 0.91 161209_r_at
102132_i_at 0.91 161850_at
102132_i_at 0.91 162056_f_at
102132_i_at 0.95 162060_r_at
102132_i_at 0.94 92751_i_at
102132_i_at 0.94 93894_f_at
102132_i_at 0.92 94055_at
102132_i_at 0.91 94252_at
102132_i_at 0.9 95320_at
102132_i_at 0.97 95966_at
102132_i_at 0.96 96538_at
102132_i_at 0.9 98325_at
102133_at 0.91 103198_at
102133_at 0.9 160478_r_at
102133_at 0.9 92897_at
102133_at 0.94 93186_at
102133_at 0.91 94139_at
102133_at 0.96 95971_at
102133_at 0.91 96053_i_at
102133_at 0.93 96693_at
102133_at 0.92 98051_at
102133_at 0.93 98368_at
102134_f_at 0.92 102762_r_at
102134_f_at 0.93 103850_at
102134_f_at 0.9 160092_at
102134_f_at 0.93 160762_at
102134_f_at 0.93 161219_r_at
102134_f_at 0.9 161413_f_at
102134_f_at 0.9 161566_r_at
102134_f_at 0.9 162007_i_at
102134_f_at 0.92 162079_at
102134_f_at 0.9 162367_f_at
102134_f_at 0.95 93451_at
102134_f_at 0.94 93957_at
102134_f_at 0.95 94134_at
102134_f_at 0.93 95302_at
102134_f_at 0.92 95380_at
102134_f_at 0.97 96311_at
102134_f_at 0.93 96400_at
102134_f_at 0.94 97261_at
102134_f_at 0.91 97413_at
102134_f_at 0.92 97731_at
102134_f_at 0.9 98276_at
102134_f_at 0.91 99406_at
102135_at 0.96 102368_at
102135_at 0.93 103053_at
102135_at 0.96 161301_f_at
102135_at 0.95 161608_r_at
102135_at 0.95 161622_f_at
102135_at 0.92 162173_i_at
102135_at 0.92 162319_i_at
102135_at 0.94 92311_s_at
102135_at 0.91 94917_at
102135_at 0.93 95281_at
102135_at 0.91 96426_at
102135_at 0.92 96531_at
102135_at 0.9 96743_at
102135_at 0.92 96798_r_at
102135_at 0.93 98518_f_at
102136_r_at 0.9 103774_at
102136_r_at 0.94 160438_at
102136_r_at 0.95 162418_r_at
102136_r_at 0.9 92215_at
102136_r_at 0.93 92395_r_at
102136_r_at 0.91 93015_at
102136_r_at 0.94 94256_at
102137_f_at 0.94 102376_r_at
102137_f_at 0.9 160622_at
102137_f_at 0.92 160950_at
102137_f_at 0.94 161235_f_at
102137_f_at 0.9 161407_i_at
102137_f_at 0.9 92713_at
102137_f_at 0.9 93587_at
102137_f_at 0.91 94017_s_at
102137_f_at 0.93 96625_at
100326_f_at 0.95 102804_at
100326_f_at 0.94 104308_at
100326_f_at 0.96 160874_r_at
100326_f_at 0.92 161238_f_at
100326_f_at 0.93 161284_r_at
100326_f_at 0.91 161606_f_at
100326_f_at 0.9 162153_i_at
100326_f_at 0.94 162276_i_at
100326_f_at 0.93 93087_r_at
100326_f_at 0.91 93778_at
100326_f_at 0.97 95633_r_at
100326_f_at 0.96 97054_at
102138_at 0.9 162028_f_at
102138_at 0.9 92837_f_at
102138_at 0.9 96131_at
102139_at 0.93 102380_s_at
102139_at 0.94 102705_at
102139_at 0.92 102838_at
102139_at 0.96 102901_at
102139_at 0.91 102950_at
102139_at 0.9 102961_at
102139_at 0.94 103058_f_at
102139_at 0.97 103490_at
102139_at 0.93 103826_at
102139_at 0.91 104232_at
102139_at 0.93 160325_r_at
102139_at 0.96 160525_f_at
102139_at 0.93 160799_at
102139_at 0.9 160852_at
102139_at 0.91 160928_at
102139_at 0.9 161173_f_at
102139_at 0.94 161246_at
102139_at 0.93 161497_f_at
102139_at 0.91 161686_i_at
102139_at 0.94 161728_f_at
102139_at 0.96 161834_at
102139_at 0.91 161952_r_at
102139_at 0.91 161957_r_at
102139_at 0.92 161976_r_at
102139_at 0.92 161991_at
102139_at 0.92 162024_at
102139_at 0.91 162136_r_at
102139_at 0.94 162146_r_at
102139_at 0.9 162306_at
102139_at 0.92 162361_at
102139_at 0.93 162491_f_at
102139_at 0.95 92204_at
102139_at 0.93 92340_at
102139_at 0.96 92750_s_at
102139_at 0.9 92957_at
102139_at 0.93 92970_at
102139_at 0.9 93103_at
102139_at 0.91 93181_r_at
102139_at 0.9 93194_at
102139_at 0.91 93638_s_at
102139_at 0.93 93688_at
102139_at 0.93 93719_at
102139_at 0.97 93919_at
102139_at 0.94 93941_at
102139_at 0.92 94271_at
102139_at 0.9 94761_at
102139_at 0.91 95336_at
102139_at 0.93 95674_r_at
102139_at 0.91 95766_f_at
102139_at 0.94 96419_f_at
102139_at 0.91 96540_at
102139_at 0.93 96544_at
102139_at 0.9 96551_at
102139_at 0.9 96918_at
102139_at 0.92 97008_f_at
102139_at 0.94 97288_at
102139_at 0.9 97300_at
102139_at 0.95 97598_at
102139_at 0.93 98406_at
102139_at 0.92 98492_at
102139_at 0.96 98902_at
102139_at 0.96 98971_at
102139_at 0.9 99059_at
102139_at 0.93 99854_at
102139_at 0.93 99867_at
102139_at 0.91 99869_at
102140_at 0.95 102857_at
102140_at 0.93 103005_s_at
102140_at 0.93 103273_s_at
102140_at 0.9 103604_at
102140_at 0.94 104355_at
102140_at 0.94 104758_at
102140_at 0.92 160060_at
102140_at 0.92 160216_f_at
102140_at 0.95 160224_at
102140_at 0.9 161172_f_at
102140_at 0.93 161473_f_at
102140_at 0.94 161527_r_at
102140_at 0.92 161577_f_at
102140_at 0.95 161848_r_at
102140_at 0.91 162046_at
102140_at 0.93 162090_i_at
102140_at 0.91 162156_f_at
102140_at 0.96 162217_r_at
102140_at 0.91 93665_at
102140_at 0.93 93890_at
102140_at 0.92 94076_i_at
102140_at 0.94 94921_i_at
102140_at 0.94 95753_at
102140_at 0.95 95960_at
102140_at 0.93 96528_at
102140_at 0.92 97276_at
102140_at 0.91 97787_at
102140_at 0.9 98276_at
102140_at 0.95 98302_at
102140_at 0.94 98802_at
102140_at 0.94 99551_f_at
102140_at 0.91 99927_at
102140_at 0.95 99966_at
102141_f_at 0.91 161522_i_at
102142_r_at 0.9 102898_at
102142_r_at 0.97 104467_at
102142_r_at 0.92 104652_at
102142_r_at 0.92 104674_s_at
102142_r_at 0.91 161193_r_at
102142_r_at 0.95 161201_r_at
102142_r_at 0.93 161280_r_at
102142_r_at 0.96 161712_r_at
102142_r_at 0.91 161734_r_at
102142_r_at 0.9 162216_i_at
102142_r_at 0.9 162410_s_at
102142_r_at 0.97 162489_i_at
102142_r_at 0.91 92388_at
102142_r_at 0.91 92512_g_at
102142_r_at 0.91 92684_at
102142_r_at 0.94 93208_at
102142_r_at 0.93 93704_at
102142_r_at 0.91 93725_at
102142_r_at 0.91 94089_at
102142_r_at 0.96 94205_at
102142_r_at 0.9 94687_at
102142_r_at 0.9 94829_at
102142_r_at 0.9 95485_at
102142_r_at 0.9 95806_f_at
102142_r_at 0.91 96286_at
102142_r_at 0.91 98784_at
102142_r_at 0.91 98828_at
102142_r_at 0.91 98839_at
102143_at 0.93 102351_at
102143_at 0.93 102849_at
102143_at 0.9 103714_at
102143_at 0.92 103980_at
102143_at 0.91 103992_f_at
102143_at 0.9 161039_at
102143_at 0.9 161047_at
102143_at 0.9 161188_f_at
102143_at 0.9 161408_r_at
102143_at 0.94 161445_at
102143_at 0.91 161566_r_at
102143_at 0.97 161851_r_at
102143_at 0.93 161881_f_at
102143_at 0.92 92240_at
102143_at 0.91 92259_at
102143_at 0.94 93137_at
102143_at 0.93 93334_at
102143_at 0.93 93483_at
102143_at 0.9 94140_at
102143_at 0.94 94854_g_at
102143_at 0.91 94866_at
102143_at 0.92 95435_at
102143_at 0.92 95672_at
102143_at 0.93 98543_at
102143_at 0.91 99062_at
102143_at 0.9 99396_at
102143_at 0.93 99824_at
102144_f_at 0.91 160620_at
102144_f_at 0.93 160829_at
102144_f_at 0.91 161760_s_at
102144_f_at 0.91 99149_at
102144_f_at 0.91 99237_at
102145_f_at 0.94 102255_at
102145_f_at 0.96 102370_at
102145_f_at 0.9 103322_at
102145_f_at 0.95 103423_at
102145_f_at 0.93 103847_at
102145_f_at 0.93 104300_at
102145_f_at 0.9 160757_at
102145_f_at 0.92 160906_i_at
102145_f_at 0.92 160996_at
102145_f_at 0.93 92806_at
102145_f_at 0.9 93563_s_at
102145_f_at 0.91 93681_at
102145_f_at 0.96 93713_at
102145_f_at 0.92 93779_at
102145_f_at 0.91 94047_at
102145_f_at 0.92 94075_at
102145_f_at 0.91 94106_at
102145_f_at 0.91 94505_at
102145_f_at 0.9 94561_at
102145_f_at 0.9 95756_at
102145_f_at 0.93 97930_f_at
102145_f_at 0.9 97932_f_at
102145_f_at 0.93 98848_at
102145_f_at 0.93 99024_at
102145_f_at 0.91 99196_at
102146_at 0.9 103245_at
102146_at 0.95 93770_at
102146_at 0.9 94150_at
102146_at 0.93 95299_at
102146_at 0.91 95766_f_at
102146_at 0.95 97987_at
102146_at 0.91 98413_at
102147_at 0.95 102239_at
102147_at 0.95 102281_at
102147_at 0.94 102661_at
102147_at 0.91 102985_at
102147_at 0.98 160375_at
102147_at 0.9 160711_at
102147_at 0.94 161098_at
102147_at 0.96 161281_f_at
102147_at 0.91 161373_r_at
102147_at 0.92 161398_at
102147_at 0.94 161664_at
102147_at 0.91 161721_f_at
102147_at 0.91 162072_at
102147_at 0.91 162274_f_at
102147_at 0.94 92213_at
102147_at 0.91 92708_at
102147_at 0.95 92783_at
102147_at 0.98 93198_at
102147_at 0.91 93338_at
102147_at 0.93 93628_at
102147_at 0.92 93900_at
102147_at 0.94 94026_at
102147_at 0.96 95291_r_at
102147_at 0.91 95469_at
102147_at 0.91 96309_r_at
102147_at 0.94 97465_at
102147_at 0.91 98858_at
102147_at 0.9 99569_at
100327_at 0.94 101134_at
100327_at 0.91 102157_f_at
100327_at 0.95 102290_at
100327_at 0.92 103360_at
100327_at 0.97 104215_at
100327_at 0.96 160229_at
100327_at 0.93 160340_at
100327_at 0.94 160572_at
100327_at 0.9 161282_r_at
100327_at 0.9 161363_r_at
100327_at 0.94 161371_r_at
100327_at 0.93 161791_r_at
100327_at 0.95 161796_r_at
100327_at 0.96 161797_r_at
100327_at 0.92 161826_r_at
100327_at 0.9 162064_at
100327_at 0.98 162135_r_at
100327_at 0.9 162151_i_at
100327_at 0.92 162216_i_at
100327_at 0.94 162254_f_at
100327_at 0.92 162386_at
100327_at 0.92 92353_at
100327_at 0.9 92692_at
100327_at 0.92 92701_at
100327_at 0.93 92740_at
100327_at 0.9 93127_at
100327_at 0.94 93640_s_at
100327_at 0.96 93725_at
100327_at 0.93 94690_at
100327_at 0.9 94734_at
100327_at 0.91 96286_at
100327_at 0.91 96552_at
100327_at 0.98 97086_i_at
100327_at 0.9 98315_at
100327_at 0.91 98538_at
100327_at 0.92 99026_at
100327_at 0.93 99512_at
102148_f_at 0.91 160784_r_at
102148_f_at 0.91 161008_at
102148_f_at 0.91 161695_f_at
102148_f_at 0.94 92462_at
102148_f_at 0.97 92476_at
102148_f_at 0.92 96485_at
102148_f_at 0.92 98816_s_at
102149_f_at 0.93 161822_at
102150_f_at 0.93 102567_at
102150_f_at 0.91 102707_f_at
102150_f_at 0.91 102973_f_at
102150_f_at 0.92 160911_at
102150_f_at 0.94 161219_r_at
102150_f_at 0.95 161252_r_at
102150_f_at 0.9 161528_r_at
102150_f_at 0.91 161579_r_at
102150_f_at 0.93 161591_r_at
102150_f_at 0.93 161599_i_at
102150_f_at 0.91 161681_i_at
102150_f_at 0.9 162464_f_at
102150_f_at 0.9 93256_at
102150_f_at 0.9 93481_at
102150_f_at 0.91 93896_at
102150_f_at 0.92 94618_at
102150_f_at 0.96 94784_at
102150_f_at 0.93 95861_at
102150_f_at 0.95 96319_at
102150_f_at 0.93 97053_at
102150_f_at 0.9 97106_at
102150_f_at 0.91 97581_at
102150_f_at 0.93 98286_at
102150_f_at 0.91 98303_at
102150_f_at 0.92 98398_s_at
102150_f_at 0.91 99326_at
102151_at 0.9 102783_at
102151_at 0.93 103536_at
102151_at 0.9 160579_at
102151_at 0.9 161182_r_at
102151_at 0.92 161959_f_at
102151_at 0.91 94364_at
102151_at 0.9 95393_at
102151_at 0.9 97569_at
102151_at 0.92 98019_at
102151_at 0.94 99436_at
102152_f_at 0.91 102683_at
102152_f_at 0.97 160814_at
102152_f_at 0.94 161176_r_at
102152_f_at 0.9 161990_f_at
102152_f_at 0.94 162311_f_at
102152_f_at 0.91 162338_r_at
102152_f_at 0.96 93809_at
102152_f_at 0.97 95545_at
102152_f_at 0.92 96987_at
102153_at 0.92 102814_f_at
102153_at 0.96 103255_at
102153_at 0.92 104429_at
102153_at 0.91 104674_s_at
102153_at 0.98 160813_r_at
102153_at 0.92 161500_i_at
102153_at 0.92 161535_at
102153_at 0.92 161734_r_at
102153_at 0.96 162334_r_at
102153_at 0.98 92281_at
102153_at 0.96 92371_at
102153_at 0.9 92652_at
102153_at 0.99 93516_at
102153_at 0.9 94200_at
102153_at 0.91 94247_at
102153_at 0.91 94254_at
102153_at 0.9 94632_at
102153_at 0.97 94842_at
102153_at 0.92 95300_at
102153_at 0.93 95529_at
102153_at 0.91 96301_at
102153_at 0.93 97151_at
102153_at 0.9 97184_at
102153_at 0.93 97666_r_at
102153_at 0.93 98283_at
102153_at 0.94 98324_at
102153_at 0.91 98379_r_at
102153_at 0.91 98479_f_at
102153_at 0.92 98828_at
102153_at 0.93 98851_at
102154_f_at 0.9 102645_at
102154_f_at 0.92 102676_at
102154_f_at 0.92 160771_r_at
102154_f_at 0.93 161128_r_at
102154_f_at 0.9 161677_r_at
102154_f_at 0.93 161758_r_at
102154_f_at 0.91 161874_r_at
102154_f_at 0.91 162288_f_at
102154_f_at 0.91 162352_r_at
102154_f_at 0.96 94058_r_at
102154_f_at 0.9 98858_at
102154_f_at 0.9 3_st
102155_f_at 0.9 102290_at
102155_f_at 0.92 103284_at
102155_f_at 0.91 160954_at
102155_f_at 0.95 161193_r_at
102155_f_at 0.92 161675_f_at
102155_f_at 0.91 161924_f_at
102155_f_at 0.9 161954_r_at
102155_f_at 0.92 162130_r_at
102155_f_at 0.9 92684_at
102155_f_at 0.92 92692_at
102155_f_at 0.96 93279_at
102155_f_at 0.93 93630_at
102155_f_at 0.94 93637_at
102155_f_at 0.9 94341_at
102155_f_at 0.9 95334_at
102155_f_at 0.91 96389_at
102155_f_at 0.97 97073_at
102155_f_at 0.96 97826_at
102155_f_at 0.91 98305_at
102156_f_at 0.91 102795_at
102156_f_at 0.93 102846_at
102156_f_at 0.9 103826_at
102156_f_at 0.91 104230_at
102156_f_at 0.92 104240_at
102156_f_at 0.92 160342_r_at
102156_f_at 0.91 160987_r_at
102156_f_at 0.9 161091_r_at
102156_f_at 0.93 161627_r_at
102156_f_at 0.92 92550_at
102156_f_at 0.9 93181_r_at
102156_f_at 0.93 94771_at
102156_f_at 0.93 94948_at
102156_f_at 0.91 95071_at
102156_f_at 0.9 97427_at
102156_f_at 0.94 97720_at
102156_f_at 0.92 97860_at
102156_f_at 0.91 98117_at
102156_f_at 0.94 98281_at
102156_f_at 0.96 98304_at
102156_f_at 0.91 98334_at
102156_f_at 0.91 98427_s_at
102156_f_at 0.91 98902_at
102156_f_at 0.9 98971_at
102156_f_at 0.9 99942_s_at
102157_f_at 0.92 102290_at
102157_f_at 0.92 102418_at
102157_f_at 0.92 102814_f_at
102157_f_at 0.95 102911_at
102157_f_at 0.98 103360_at
102157_f_at 0.93 104140_s_at
102157_f_at 0.92 104532_at
102157_f_at 0.93 104756_at
102157_f_at 0.94 160229_at
102157_f_at 0.91 160572_at
102157_f_at 0.91 160625_f_at
102157_f_at 0.93 161207_at
102157_f_at 0.91 161348_r_at
102157_f_at 0.92 161791_r_at
102157_f_at 0.94 162064_at
102157_f_at 0.94 162151_i_at
102157_f_at 0.94 162216_i_at
102157_f_at 0.98 162254_f_at
102157_f_at 0.92 162334_r_at
102157_f_at 0.97 162386_at
102157_f_at 0.94 162485_at
102157_f_at 0.98 92353_at
102157_f_at 0.92 92701_at
102157_f_at 0.94 92766_at
102157_f_at 0.9 93072_at
102157_f_at 0.91 93106_i_at
102157_f_at 0.94 93174_at
102157_f_at 0.9 93254_at
102157_f_at 0.97 93640_s_at
102157_f_at 0.95 93725_at
102157_f_at 0.93 94089_at
102157_f_at 0.9 94477_at
102157_f_at 0.93 94663_at
102157_f_at 0.92 94718_at
102157_f_at 0.94 94734_at
102157_f_at 0.9 95909_at
102157_f_at 0.9 96214_at
102157_f_at 0.9 97660_s_at
102157_f_at 0.91 97931_i_at
102157_f_at 0.96 97934_at
102157_f_at 0.91 98116_at
102157_f_at 0.9 98283_at
102157_f_at 0.91 98730_at
102157_f_at 0.91 99026_at
102157_f_at 0.97 99334_at
102157_f_at 0.93 99512_at
102157_f_at 0.91 99862_at
102157_f_at 0.94 99995_at
100328_s_at 0.92 160359_at
100328_s_at 0.91 92676_at
100018_at 0.92 102103_f_at
100018_at 0.93 102771_at
100018_at 0.92 104181_at
100018_at 0.94 160183_f_at
100018_at 0.9 160711_at
100018_at 0.9 97134_at
102158_at 0.91 103597_at
102158_at 0.95 96078_g_at
102158_at 0.9 99107_at
102159_at 0.91 102164_at
102159_at 0.91 102316_at
102159_at 0.91 102764_at
102159_at 0.9 102878_at
102159_at 0.94 104684_at
102159_at 0.9 160391_at
102159_at 0.93 160509_at
102159_at 0.92 160846_at
102159_at 0.91 161247_f_at
102159_at 0.93 161387_i_at
102159_at 0.9 97412_at
102159_at 0.95 98449_at
102159_at 0.91 99042_s_at
102160_at 0.93 103907_at
102160_at 0.93 160398_at
102160_at 0.93 162389_at
102160_at 0.9 93096_at
102160_at 0.9 93867_at
102160_at 0.93 94368_at
102160_at 0.93 94557_at
102160_at 0.93 94571_at
102160_at 0.91 95852_at
102160_at 0.97 97173_f_at
102160_at 0.91 97316_at
102160_at 0.92 97773_at
102160_at 0.9 98034_at
102160_at 0.91 98760_at
102160_at 0.91 99657_at
102161_f_at 0.92 92195_at
102161_f_at 0.93 95760_at
102162_at 0.91 104590_at
102162_at 0.95 160320_at
102162_at 0.91 160813_r_at
102162_at 0.91 161021_at
102162_at 0.93 161500_i_at
102162_at 0.92 92876_at
102162_at 0.9 92943_at
102162_at 0.91 92946_f_at
102162_at 0.92 92978_s_at
102162_at 0.92 93108_at
102162_at 0.9 93386_at
102162_at 0.9 94281_at
102162_at 0.91 94929_at
102162_at 0.9 95408_at
102162_at 0.94 95722_at
102162_at 0.92 95998_at
102162_at 0.96 96926_at
102162_at 0.92 97151_at
102162_at 0.94 97184_at
102162_at 0.91 97341_at
102162_at 0.9 98979_at
102163_at 0.93 160991_at
102163_at 0.94 161406_at
102163_at 0.91 161644_f_at
102163_at 0.91 162089_r_at
102163_at 0.91 92914_at
102163_at 0.9 93594_r_at
102163_at 0.91 94757_at
102163_at 0.92 95705_s_at
102163_at 0.92 95871_at
102163_at 0.91 96546_r_at
102163_at 0.92 97998_at
102164_at 0.97 104136_at
102164_at 0.96 92443_i_at
102164_at 0.91 95977_at
102164_at 0.91 96025_g_at
102164_at 0.93 96761_at
102164_at 0.93 97055_s_at
102164_at 0.91 98291_at
102165_at 0.91 94549_at
102166_g_at 0.9 161467_f_at
102166_g_at 0.94 94173_at
102166_g_at 0.9 96733_at
102166_g_at 0.91 98071_f_at
102167_at 0.9 103477_at
102167_at 0.91 160961_at
102167_at 0.91 161697_r_at
102167_at 0.98 162130_r_at
102167_at 0.9 162193_f_at
102167_at 0.93 162275_f_at
102167_at 0.91 162285_r_at
102167_at 0.91 92485_at
102167_at 0.9 92684_at
102167_at 0.91 92686_at
102167_at 0.9 93005_at
102167_at 0.92 93797_g_at
102167_at 0.91 95573_at
102167_at 0.92 95863_at
102167_at 0.93 95870_at
102167_at 0.96 96286_at
102167_at 0.92 97073_at
102167_at 0.91 97410_at
102167_at 0.9 98311_at
102167_at 0.9 98839_at
102167_at 0.91 98873_at
102167_at 0.91 99619_at
100329_at 0.94 100345_f_at
100329_at 0.93 100432_f_at
100329_at 0.98 100956_at
100329_at 0.92 101104_at
100329_at 0.94 101364_at
100329_at 0.96 101431_at
100329_at 0.92 101516_at
100329_at 0.96 101689_at
100329_at 0.91 101877_at
100329_at 0.93 101903_at
100329_at 0.97 102253_at
100329_at 0.97 102763_at
100329_at 0.93 103087_at
100329_at 0.98 103409_at
100329_at 0.91 103845_at
100329_at 0.9 104169_at
100329_at 0.91 104519_at
100329_at 0.95 104716_at
100329_at 0.9 160519_at
100329_at 0.96 160977_at
100329_at 0.94 161183_at
100329_at 0.9 161229_at
100329_at 0.96 161233_at
100329_at 0.94 161505_i_at
100329_at 0.95 161515_i_at
100329_at 0.95 161742_r_at
100329_at 0.96 162140_i_at
100329_at 0.98 162302_f_at
100329_at 0.98 162373_r_at
100329_at 0.97 162473_r_at
100329_at 0.91 92224_at
100329_at 0.93 92366_at
100329_at 0.91 92737_at
100329_at 0.91 93203_f_at
100329_at 0.98 93330_at
100329_at 0.9 93563_s_at
100329_at 0.93 93683_at
100329_at 0.94 94624_at
100329_at 0.97 94657_at
100329_at 0.92 95327_at
100329_at 0.96 95350_at
100329_at 0.92 95425_at
100329_at 0.95 95471_at
100329_at 0.97 95546_g_at
100329_at 0.91 95997_at
100329_at 0.91 96119_s_at
100329_at 0.91 96123_at
100329_at 0.96 96169_at
100329_at 0.92 96408_at
100329_at 0.93 96492_at
100329_at 0.98 96599_at
100329_at 0.96 96643_at
100329_at 0.95 97048_at
100329_at 0.94 97352_f_at
100329_at 0.95 97473_at
100329_at 0.91 97507_at
100329_at 0.94 97546_at
100329_at 0.91 97730_at
100329_at 0.9 97779_at
100329_at 0.94 98079_at
100329_at 0.95 98627_at
100329_at 0.96 98776_at
100329_at 0.91 99067_at
100329_at 0.91 99074_at
100329_at 0.9 99112_at
100329_at 0.91 99152_at
100329_at 0.97 99507_at
100329_at 0.96 _at
102168_at 0.9 102373_at
102168_at 0.92 103741_at
102168_at 0.95 161127_i_at
102168_at 0.91 161589_at
102168_at 0.91 161807_i_at
102168_at 0.95 162009_f_at
102168_at 0.92 162090_i_at
102168_at 0.91 162119_r_at
102168_at 0.92 162152_r_at
102168_at 0.96 92367_at
102168_at 0.9 93470_at
102168_at 0.92 93677_at
102168_at 0.9 93888_at
102168_at 0.93 95773_at
102168_at 0.96 96527_at
102168_at 0.91 96528_at
102168_at 0.95 96836_r_at
102168_at 0.9 97383_at
102168_at 0.96 97787_at
102168_at 0.91 98326_f_at
102168_at 0.9 98454_at
102168_at 0.91 99646_at
102168_at 0.94 99798_at
102168_at 0.9 99810_at
102169_at 0.91 102553_at
102169_at 0.91 104385_i_at
102169_at 0.91 162084_i_at
102169_at 0.94 92670_at
102169_at 0.91 93663_r_at
102170_at 0.95 104031_at
102170_at 0.91 96089_at
102171_r_at 0.92 102584_at
102171_r_at 0.91 161369_r_at
102171_r_at 0.9 92937_at
102171_r_at 0.92 96967_at
102171_r_at 0.92 97155_at
102171_r_at 0.91 97939_at
102171_r_at 0.91 98402_at
102192_r_at 0.92 104430_at
102192_r_at 0.91 92621_at
102192_r_at 0.92 94203_at
102192_r_at 0.96 97818_at
102192_r_at 0.94 97923_at
102192_r_at 0.93 98048_at
102192_r_at 0.92 98795_at
102193_at 0.9 161830_f_at
102193_at 0.95 92216_at
102193_at 0.93 93556_at
102193_at 0.9 94869_at
102193_at 0.93 96667_at
102193_at 0.95 99620_at
102193_at 0.91 99909_at
102194_at 0.9 104292_at
102194_at 0.92 104405_at
102194_at 0.9 104733_at
102194_at 0.95 160919_r_at
102194_at 0.9 94354_at
102195_at 0.93 102353_at
102195_at 0.93 99035_at
102195_at 0.92 99423_at
102196_at 0.93 160668_at
102196_at 0.9 93466_at
102196_at 0.91 94024_at
102196_at 0.92 95042_at
102197_at 0.92 104123_at
102197_at 0.92 161055_r_at
102197_at 0.91 93986_at
100330_at 0.9 101618_r_at
100330_at 0.96 102225_at
100330_at 0.91 104325_at
100330_at 0.92 104346_at
100330_at 0.92 161395_i_at
100330_at 0.92 161794_i_at
100330_at 0.91 162224_r_at
100330_at 0.91 96172_at
100330_at 0.94 97729_at
100330_at 0.92 98311_at
100330_at 0.93 99622_at
102198_at 0.94 102812_i_at
102198_at 0.91 104464_s_at
102198_at 0.9 160080_r_at
102198_at 0.9 161468_f_at
102198_at 0.93 92726_at
102198_at 0.92 94757_at
102198_at 0.9 94786_at
102198_at 0.91 96418_r_at
102198_at 0.92 97998_at
102198_at 0.93 98459_at
102198_at 0.95 99030_at
102198_at 0.94 99934_at
102199_at 0.9 102942_at
102199_at 0.94 104035_at
102199_at 0.9 160476_f_at
102199_at 0.92 95792_at
102199_at 0.91 98297_at
102200_at 0.91 93369_at
102200_at 0.96 94398_s_at
102200_at 0.95 94799_at
102200_at 0.91 95376_at
102200_at 0.95 98458_at
102201_s_at 0.94 104625_at
102201_s_at 0.92 162213_i_at
102201_s_at 0.91 162472_f_at
102201_s_at 0.91 94222_at
102202_s_at 0.97 160816_at
102202_s_at 0.92 160935_at
102202_s_at 0.91 94696_at
102202_s_at 0.92 94719_at
102202_s_at 0.92 97345_at
102202_s_at 0.94 98446_s_at
102202_s_at 0.9 99999_at
102203_at 0.93 104370_s_at
102203_at 0.92 104398_at
102203_at 0.96 161030_at
102203_at 0.93 161301_f_at
102203_at 0.9 93650_i_at
102203_at 0.94 94811_s_at
102203_at 0.95 95375_r_at
102203_at 0.94 96004_at
102203_at 0.92 98497_at
102203_at 0.92 98599_at
102204_at 0.9 161519_f_at
102204_at 0.92 94940_at
102204_at 0.92 96778_at
102204_at 0.92 97480_f_at
102205_at 0.91 104249_g_at
102205_at 0.92 104593_at
102205_at 0.92 160324_at
102205_at 0.92 160876_at
102205_at 0.97 92427_at
102205_at 0.92 93580_at
102205_at 0.93 94975_at
102205_at 0.95 99892_at
102206_at 0.91 102780_at
102206_at 0.93 103950_at
102206_at 0.9 161301_f_at
102206_at 0.93 161484_r_at
102206_at 0.9 161714_f_at
102206_at 0.91 92238_at
102206_at 0.92 92476_at
102206_at 0.93 94971_at
102206_at 0.91 95653_at
102206_at 0.92 98938_at
102207_at 0.93 103899_at
102207_at 0.91 104350_at
102207_at 0.95 160253_at
102207_at 0.9 160722_at
102207_at 0.97 160857_at
102207_at 0.9 92851_at
102207_at 0.9 93064_at
102207_at 0.91 93517_at
102207_at 0.9 94362_at
102207_at 0.93 94402_r_at
102207_at 0.91 94415_at
102207_at 0.92 94645_at
102207_at 0.93 94989_at
102207_at 0.96 95104_at
102207_at 0.93 96526_at
102207_at 0.93 97520_s_at
102207_at 0.96 98549_at
102207_at 0.91 99010_at
100331_g_at 0.94 101065_at
100331_g_at 0.91 101412_at
100331_g_at 0.91 101858_at
100331_g_at 0.9 162412_r_at
100331_g_at 0.91 162417_at
100331_g_at 0.92 92587_at
100331_g_at 0.9 94263_f_at
100331_g_at 0.93 94417_at
100331_g_at 0.95 95683_g_at
100331_g_at 0.93 97211_at
100331_g_at 0.9 98532_at
102208_at 0.96 103349_at
102208_at 0.97 104506_at
102208_at 0.9 161164_r_at
102208_at 0.95 92356_at
102208_at 0.93 93860_i_at
102208_at 0.91 94571_at
102208_at 0.92 95505_at
102208_at 0.96 95540_r_at
102208_at 0.95 97762_f_at
102208_at 0.9 97816_at
102208_at 0.93 99804_at
102208_at 0.92 99907_at
102209_at 0.92 103690_at
102209_at 0.91 160171_f_at
102209_at 0.92 160634_at
102209_at 0.91 161036_at
102209_at 0.9 162174_at
102209_at 0.92 92565_at
102209_at 0.9 92586_at
102209_at 0.92 96882_at
102209_at 0.91 98931_at
102209_at 0.92 99902_at
102210_at 0.91 160765_at
102210_at 0.9 98962_at
102211_r_at 0.9 102363_r_at
102211_r_at 0.91 103332_at
102211_r_at 0.92 103922_f_at
102211_r_at 0.92 103953_at
102211_r_at 0.95 104550_at
102211_r_at 0.91 161750_f_at
102211_r_at 0.9 95062_at
102211_r_at 0.91 95151_at
102211_r_at 0.96 95464_at
102211_r_at 0.9 97972_at
102212_at 0.98 102256_at
102212_at 0.91 102380_s_at
102212_at 0.95 102834_at
102212_at 0.95 102949_g_at
102212_at 0.93 102950_at
102212_at 0.91 103005_s_at
102212_at 0.9 103086_at
102212_at 0.96 103456_at
102212_at 0.98 103509_at
102212_at 0.91 103532_at
102212_at 0.92 103618_at
102212_at 0.92 103818_at
102212_at 0.91 103826_at
102212_at 0.9 104667_at
102212_at 0.9 160060_at
102212_at 0.93 160201_r_at
102212_at 0.92 160220_at
102212_at 0.91 160408_at
102212_at 0.92 160573_at
102212_at 0.91 160799_at
102212_at 0.91 160801_at
102212_at 0.94 161102_at
102212_at 0.91 161144_r_at
102212_at 0.93 161278_r_at
102212_at 0.97 161285_r_at
102212_at 0.91 161340_r_at
102212_at 0.98 161415_r_at
102212_at 0.91 161431_i_at
102212_at 0.91 161473_f_at
102212_at 0.96 161477_r_at
102212_at 0.91 161570_r_at
102212_at 0.9 161577_f_at
102212_at 0.95 161660_r_at
102212_at 0.93 161669_r_at
102212_at 0.93 161728_f_at
102212_at 0.9 161807_i_at
102212_at 0.93 161952_r_at
102212_at 0.97 161957_r_at
102212_at 0.95 162024_at
102212_at 0.91 162048_r_at
102212_at 0.92 162062_r_at
102212_at 0.93 162085_r_at
102212_at 0.96 162146_r_at
102212_at 0.95 162187_f_at
102212_at 0.94 162208_f_at
102212_at 0.9 162416_at
102212_at 0.92 162495_r_at
102212_at 0.94 92253_at
102212_at 0.92 92745_at
102212_at 0.91 92750_s_at
102212_at 0.94 92957_at
102212_at 0.91 93202_at
102212_at 0.91 93802_at
102212_at 0.92 94108_at
102212_at 0.97 94157_i_at
102212_at 0.93 94732_at
102212_at 0.9 95275_at
102212_at 0.9 95960_at
102212_at 0.93 95963_at
102212_at 0.92 96489_at
102212_at 0.94 96540_at
102212_at 0.9 96544_at
102212_at 0.91 96551_at
102212_at 0.91 96597_at
102212_at 0.93 96843_at
102212_at 0.93 96846_at
102212_at 0.93 96918_at
102212_at 0.93 96983_at
102212_at 0.96 97009_f_at
102212_at 0.92 97389_at
102212_at 0.91 97391_at
102212_at 0.94 97568_at
102212_at 0.92 98112_r_at
102212_at 0.92 98276_at
102212_at 0.93 98760_at
102212_at 0.9 99393_at
102212_at 0.97 99854_at
102212_at 0.94 99867_at
102212_at 0.9 99876_at
102212_at 0.91 99887_at
102212_at 0.97 99980_at
102213_at 0.91 102577_at
102213_at 0.91 102769_f_at
102213_at 0.92 103803_at
102213_at 0.97 104680_at
102213_at 0.9 160416_at
102213_at 0.92 160528_at
102213_at 0.91 162335_at
102213_at 0.94 97164_at
102213_at 0.97 99556_s_at
102214_at 0.9 103536_at
102214_at 0.92 103745_at
102214_at 0.91 104510_at
102214_at 0.92 160934_s_at
102214_at 0.96 92425_at
102214_at 0.91 93447_at
102214_at 0.96 94364_at
102214_at 0.93 94913_at
102214_at 0.9 95393_at
102214_at 0.92 96389_at
102214_at 0.94 97181_f_at
102214_at 0.9 97569_at
102214_at 0.9 97826_at
102214_at 0.98 98019_at
102214_at 0.91 98348_at
102215_at 0.94 104332_at
102215_at 0.91 104500_at
102215_at 0.93 161135_f_at
102215_at 0.94 99035_at
102215_at 0.93 99423_at
102216_at 0.91 103078_at
102216_at 0.91 103335_at
102216_at 0.96 103859_at
102216_at 0.91 104097_at
102216_at 0.94 160448_at
102216_at 0.94 160834_at
102216_at 0.93 161607_r_at
102216_at 0.9 161693_r_at
102216_at 0.92 161722_f_at
102216_at 0.92 161764_r_at
102216_at 0.94 161972_r_at
102216_at 0.91 162107_r_at
102216_at 0.93 93322_at
102216_at 0.98 94049_at
102216_at 0.94 94707_s_at
102216_at 0.94 94907_f_at
102216_at 0.94 95783_g_at
102216_at 0.93 97247_at
102216_at 0.9 98522_at
102216_at 0.91 98582_at
102216_at 0.92 99417_at
102216_at 0.92 X00686_M_at
102217_at 0.93 102255_at
102217_at 0.9 102308_at
102217_at 0.94 104153_at
102217_at 0.9 104171_f_at
102217_at 0.92 104283_at
102217_at 0.92 104300_at
102217_at 0.9 160738_at
102217_at 0.9 161255_at
102217_at 0.91 161479_f_at
102217_at 0.93 92806_at
102217_at 0.94 92836_at
102217_at 0.92 93064_at
102217_at 0.91 93240_f_at
102217_at 0.97 94505_at
102217_at 0.95 94631_at
102217_at 0.92 94781_at
102217_at 0.95 95493_at
102217_at 0.93 95756_at
102217_at 0.92 97764_at
102217_at 0.9 99196_at
100332_s_at 0.91 100892_at
100332_s_at 0.91 100963_at
100332_s_at 0.95 101931_at
100332_s_at 0.93 103815_at
100332_s_at 0.9 160847_at
100332_s_at 0.91 161757_f_at
100332_s_at 0.92 94908_r_at
100332_s_at 0.91 94933_at
100332_s_at 0.93 95730_at
100332_s_at 0.9 96654_at
100332_s_at 0.9 96882_at
100332_s_at 0.91 97477_at
100332_s_at 0.93 98155_r_at
102218_at 0.94 102719_f_at
102218_at 0.95 102913_at
102218_at 0.94 103536_at
102218_at 0.93 160579_at
102218_at 0.94 160653_at
102218_at 0.91 94364_at
102218_at 0.9 97181_f_at
102218_at 0.94 98280_at
102219_at 0.93 102778_at
102219_at 0.91 103550_at
102219_at 0.93 104535_at
102219_at 0.97 104558_at
102219_at 0.92 92607_at
102219_at 0.92 92644_s_at
102219_at 0.9 93351_at
102219_at 0.91 93911_at
102219_at 0.97 94347_i_at
102219_at 0.91 95947_at
102219_at 0.94 96112_at
102219_at 0.93 97355_at
102219_at 0.94 97892_at
102220_at 0.92 103460_at
102220_at 0.95 104099_at
102220_at 0.91 161113_at
102220_at 0.91 161251_f_at
102220_at 0.9 161725_r_at
102220_at 0.91 162230_r_at
102220_at 0.93 95625_at
102220_at 0.92 96655_g_at
102220_at 0.97 96912_s_at
102220_at 0.94 99373_at
102221_at 0.91 102672_g_at
102221_at 0.9 103649_at
102221_at 0.91 103662_at
102221_at 0.93 161944_at
102221_at 0.9 93166_at
102222_at 0.94 102338_at
102222_at 0.9 160189_at
102222_at 0.92 161533_at
102222_at 0.9 161902_f_at
102222_at 0.93 96011_at
102222_at 0.93 96619_at
102222_at 0.94 97259_at
102222_at 0.92 98083_at
102223_at 0.93 102681_at
102223_at 0.93 102721_at
102223_at 0.9 102957_at
102223_at 0.97 103589_at
102223_at 0.93 103702_i_at
102223_at 0.96 104128_at
102223_at 0.93 104756_at
102223_at 0.96 160494_at
102223_at 0.91 160548_at
102223_at 0.93 161053_at
102223_at 0.95 161850_at
102223_at 0.93 162056_f_at
102223_at 0.9 162064_at
102223_at 0.9 162461_at
102223_at 0.93 92290_at
102223_at 0.92 92751_i_at
102223_at 0.91 92766_at
102223_at 0.91 94055_at
102223_at 0.91 95246_at
102223_at 0.9 95320_at
102223_at 0.92 96973_f_at
102223_at 0.94 98116_at
102224_at 0.94 104457_at
102224_at 0.92 160274_at
102225_at 0.9 104645_at
102225_at 0.91 161121_f_at
102225_at 0.9 97652_at
102225_at 0.91 98798_at
102225_at 0.94 99622_at
102226_at 0.93 96516_at
102226_at 0.94 98075_at
102226_at 0.96 99168_at
102227_g_at 0.9 102294_at
102227_g_at 0.9 161012_at
102227_g_at 0.9 93193_at
102227_g_at 0.92 98891_at
102227_g_at 0.91 98970_at
102227_g_at 0.92 98988_at
100333_at 0.93 102105_f_at
100333_at 0.93 102153_at
100333_at 0.92 102943_at
100333_at 0.92 102974_at
100333_at 0.92 161258_at
100333_at 0.92 162243_f_at
100333_at 0.97 92281_at
100333_at 0.91 92460_at
100333_at 0.93 92756_r_at
100333_at 0.93 93266_at
100333_at 0.91 94200_at
100333_at 0.9 94247_at
100333_at 0.92 94632_at
100333_at 0.9 96301_at
100333_at 0.91 96391_at
100333_at 0.91 98324_at
100333_at 0.91 99666_at
102228_at 0.9 103288_at
102228_at 0.94 162243_f_at
102228_at 0.9 94266_at
102228_at 0.94 95854_at
102228_at 0.91 96794_at
102229_at 0.93 160277_at
102229_at 0.95 162465_i_at
102229_at 0.9 92344_at
102229_at 0.91 95686_at
102230_at 0.95 102766_at
102230_at 0.93 103693_at
102230_at 0.93 104503_at
102230_at 0.94 160589_at
102230_at 0.9 160612_at
102230_at 0.92 160927_at
102230_at 0.9 162388_r_at
102230_at 0.94 93077_s_at
102230_at 0.94 94375_at
102230_at 0.93 94910_at
102230_at 0.97 95449_at
102230_at 0.97 98346_at
102230_at 0.9 99603_g_at
102231_at 0.92 103055_r_at
102231_at 0.96 160991_at
102231_at 0.92 161644_f_at
102231_at 0.93 161756_at
102231_at 0.93 94482_at
102231_at 0.93 97749_at
102232_at 0.96 102919_at
102232_at 0.93 160283_at
102232_at 0.93 160656_i_at
102232_at 0.93 93573_at
102232_at 0.91 94516_f_at
102232_at 0.91 94747_at
102232_at 0.91 95980_at
102232_at 0.91 96573_at
102232_at 0.9 99633_at
102232_at 0.9 M12481_3_at
102233_at 0.92 93630_at
102233_at 0.94 93634_at
102233_at 0.98 93982_at
102233_at 0.95 95010_at
102233_at 0.95 95144_at
102234_at 0.91 160232_at
102234_at 0.94 92355_at
102234_at 0.92 93529_at
102234_at 0.95 97088_at
102235_at 0.92 160915_at
102235_at 0.91 161737_at
102235_at 0.9 95313_at
102237_at 0.92 102575_at
102237_at 0.9 161706_f_at
102237_at 0.9 94231_at
102237_at 0.94 94540_at
102237_at 0.94 98513_at
102237_at 0.91 99998_at
102238_at 0.93 102381_at
102238_at 0.9 104077_at
102238_at 0.91 161062_r_at
102238_at 0.92 162020_at
102238_at 0.94 93733_r_at
102238_at 0.94 95656_i_at
102238_at 0.9 96212_at
102238_at 0.91 96238_at
102238_at 0.91 97293_at
102238_at 0.94 98104_at
102238_at 0.92 98946_at
100334_f_at 0.92 102311_at
100334_f_at 0.97 102956_at
100334_f_at 0.92 162463_at
100334_f_at 0.9 93715_at
100334_f_at 0.92 94993_f_at
100334_f_at 0.94 95319_at
100334_f_at 0.94 97127_f_at
100334_f_at 0.91 97655_at
100334_f_at 0.92 98439_at
102239_at 0.9 160147_r_at
102239_at 0.95 160375_at
102239_at 0.9 161382_at
102239_at 0.91 161398_at
102239_at 0.91 161664_at
102239_at 0.92 161721_f_at
102239_at 0.91 161874_r_at
102239_at 0.91 162072_at
102239_at 0.92 162244_r_at
102239_at 0.94 92708_at
102239_at 0.94 92783_at
102239_at 0.95 93198_at
102239_at 0.91 93628_at
102239_at 0.91 93900_at
102239_at 0.95 94026_at
102239_at 0.92 95291_r_at
102239_at 0.92 95469_at
102239_at 0.9 97465_at
102239_at 0.91 98388_at
102239_at 0.91 98858_at
102240_at 0.95 102978_at
102240_at 0.91 103943_at
102240_at 0.92 160122_at
102240_at 0.91 160566_at
102240_at 0.94 160940_at
102240_at 0.92 161859_f_at
102240_at 0.92 92342_at
102240_at 0.96 98829_at
102240_at 0.91 99036_s_at
102240_at 0.9 99546_at
102241_f_at 0.9 93710_at
102241_f_at 0.9 95805_at
102242_at 0.91 102977_at
102242_at 0.92 104382_at
102242_at 0.92 104762_r_at
102242_at 0.9 161729_f_at
102242_at 0.9 96053_i_at
102242_at 0.9 96693_at
102242_at 0.92 96749_f_at
102242_at 0.93 97149_at
102242_at 0.96 MurIL2_at
102243_at 0.9 102850_at
102243_at 0.98 103896_f_at
102243_at 0.94 103983_at
102243_at 0.9 160436_at
102243_at 0.93 161353_r_at
102243_at 0.96 161555_f_at
102243_at 0.92 161945_at
102243_at 0.93 162034_r_at
102243_at 0.93 162240_r_at
102243_at 0.91 162309_at
102243_at 0.95 162474_f_at
102243_at 0.93 92415_at
102243_at 0.9 92780_f_at
102243_at 0.91 93703_at
102243_at 0.91 93938_at
102243_at 0.91 94798_at
102243_at 0.93 95343_at
102243_at 0.91 96365_at
102243_at 0.91 96584_f_at
102243_at 0.96 98488_at
102243_at 0.92 99409_at
102243_at 0.95 3_at
102244_at 0.9 95323_at
102244_at 0.91 98316_at
102244_at 0.91 98529_at
102247_at 0.91 102956_at
102247_at 0.9 103245_at
102247_at 0.9 103741_at
102247_at 0.92 104362_at
102247_at 0.9 104480_at
102247_at 0.95 104729_at
102247_at 0.9 160111_at
102247_at 0.94 160152_at
102247_at 0.93 160349_at
102247_at 0.92 161152_r_at
102247_at 0.9 161801_r_at
102247_at 0.92 162222_r_at
102247_at 0.91 162503_f_at
102247_at 0.93 93699_at
102247_at 0.91 93955_at
102247_at 0.92 95439_at
102247_at 0.9 97322_at
102247_at 0.93 97860_at
102247_at 0.92 98568_at
102248_f_at 0.93 102765_at
102248_f_at 0.95 104643_at
102248_f_at 0.95 97994_at
102249_at 0.94 104685_g_at
102249_at 0.9 93921_at
102249_at 0.91 96487_at
102249_at 0.91 99395_at
102249_at 0.9 99594_at
102250_at 0.94 160062_i_at
102250_at 0.91 161769_r_at
102250_at 0.9 162211_r_at
102250_at 0.93 93196_at
102250_at 0.91 97780_at
102250_at 0.92 98861_at
100335_at 0.91 101072_at
100335_at 0.94 101078_at
100335_at 0.92 101142_at
100335_at 0.92 103466_at
100335_at 0.95 160768_at
100335_at 0.98 92473_at
100335_at 0.91 94126_at
100335_at 0.91 98969_at
100335_at 0.93 99416_at
102251_at 0.91 97743_at
102252_at 0.93 102296_at
102252_at 0.94 161225_r_at
102252_at 0.92 92577_f_at
102252_at 0.9 93735_f_at
102252_at 0.94 93889_f_at
102252_at 0.9 94453_at
102252_at 0.94 97867_at
102252_at 0.9 98076_at
102252_at 0.92 99166_at
102252_at 0.9 99599_s_at
102253_at 0.92 102399_at
102253_at 0.9 102644_at
102253_at 0.92 102685_at
102253_at 0.97 102763_at
102253_at 0.9 102800_at
102253_at 0.99 103409_at
102253_at 0.93 103739_at
102253_at 0.95 103761_at
102253_at 0.93 103845_at
102253_at 0.95 104169_at
102253_at 0.93 104519_at
102253_at 0.9 104697_at
102253_at 0.9 104716_at
102253_at 0.93 160246_at
102253_at 0.92 160519_at
102253_at 0.9 160549_at
102253_at 0.91 160564_at
102253_at 0.97 160977_at
102253_at 0.96 161183_at
102253_at 0.93 161208_r_at
102253_at 0.97 161229_at
102253_at 0.94 161233_at
102253_at 0.9 161505_i_at
102253_at 0.97 161515_i_at
102253_at 0.92 161564_r_at
102253_at 0.94 161704_r_at
102253_at 0.92 161742_r_at
102253_at 0.91 161937_r_at
102253_at 0.91 162016_f_at
102253_at 0.99 162140_i_at
102253_at 0.98 162302_f_at
102253_at 0.96 162373_r_at
102253_at 0.96 162473_r_at
102253_at 0.92 92224_at
102253_at 0.92 92316_f_at
102253_at 0.93 92366_at
102253_at 0.91 92454_at
102253_at 0.94 92558_at
102253_at 0.95 92737_at
102253_at 0.92 93009_at
102253_at 0.97 93330_at
102253_at 0.92 93349_at
102253_at 0.92 93563_s_at
102253_at 0.96 93683_at
102253_at 0.9 93736_at
102253_at 0.9 93801_at
102253_at 0.92 93866_s_at
102253_at 0.9 94075_at
102253_at 0.92 94351_r_at
102253_at 0.91 94561_at
102253_at 0.97 94624_at
102253_at 0.96 94657_at
102253_at 0.94 95033_at
102253_at 0.94 95052_at
102253_at 0.91 95327_at
102253_at 0.97 95350_at
102253_at 0.94 95425_at
102253_at 0.97 95471_at
102253_at 0.97 95546_g_at
102253_at 0.9 95799_s_at
102253_at 0.9 96119_s_at
102253_at 0.96 96123_at
102253_at 0.98 96169_at
102253_at 0.97 96408_at
102253_at 0.94 96492_at
102253_at 0.99 96599_at
102253_at 0.97 96643_at
102253_at 0.94 96857_at
102253_at 0.96 97048_at
102253_at 0.91 97317_at
102253_at 0.95 97352_f_at
102253_at 0.91 97473_at
102253_at 0.94 97507_at
102253_at 0.94 97519_at
102253_at 0.9 97526_at
102253_at 0.95 97546_at
102253_at 0.9 97680_at
102253_at 0.91 97730_at
102253_at 0.94 97748_at
102253_at 0.95 97825_at
102253_at 0.9 97932_f_at
102253_at 0.92 98079_at
102253_at 0.98 98627_at
102253_at 0.97 98776_at
102253_at 0.92 99067_at
102253_at 0.93 99074_at
102253_at 0.9 99112_at
102253_at 0.96 99152_at
102253_at 0.9 99366_at
102253_at 0.94 99460_at
102253_at 0.97 99507_at
102253_at 0.93 99849_at
102253_at 0.99 _at
102254_f_at 0.91 102579_f_at
102254_f_at 0.91 102688_f_at
102254_f_at 0.94 103204_r_at
102254_f_at 0.91 103377_at
102254_f_at 0.93 103846_at
102254_f_at 0.92 104544_at
102254_f_at 0.93 104667_at
102254_f_at 0.91 104712_at
102254_f_at 0.91 104729_at
102254_f_at 0.91 160276_at
102254_f_at 0.93 161597_r_at
102254_f_at 0.91 161660_r_at
102254_f_at 0.94 161745_f_at
102254_f_at 0.9 161779_r_at
102254_f_at 0.93 161798_r_at
102254_f_at 0.92 161975_r_at
102254_f_at 0.93 162208_f_at
102254_f_at 0.9 92712_at
102254_f_at 0.91 93527_at
102254_f_at 0.9 93566_at
102254_f_at 0.92 94086_at
102254_f_at 0.9 94087_at
102254_f_at 0.92 94108_at
102254_f_at 0.9 94626_at
102254_f_at 0.9 94952_at
102254_f_at 0.93 95439_at
102254_f_at 0.92 95989_at
102254_f_at 0.93 96489_at
102254_f_at 0.91 98387_at
102254_f_at 0.93 99326_at
102254_f_at 0.93 99838_at
102254_f_at 0.91 99980_at
102255_at 0.93 102370_at
102255_at 0.94 103423_at
102255_at 0.9 103847_at
102255_at 0.9 103927_at
102255_at 0.92 104235_at
102255_at 0.98 104300_at
102255_at 0.93 160520_at
102255_at 0.9 160906_i_at
102255_at 0.95 161479_f_at
102255_at 0.95 92806_at
102255_at 0.94 93563_s_at
102255_at 0.91 93713_at
102255_at 0.92 94415_at
102255_at 0.91 94433_at
102255_at 0.97 94505_at
102255_at 0.9 94781_at
102255_at 0.91 95493_at
102255_at 0.97 95756_at
102255_at 0.92 98848_at
102255_at 0.92 99196_at
102256_at 0.92 102380_s_at
102256_at 0.94 102834_at
102256_at 0.92 102948_at
102256_at 0.9 102949_g_at
102256_at 0.92 102950_at
102256_at 0.93 103306_at
102256_at 0.94 103456_at
102256_at 0.91 103490_at
102256_at 0.98 103509_at
102256_at 0.94 103532_at
102256_at 0.9 103618_at
102256_at 0.94 103818_at
102256_at 0.93 103826_at
102256_at 0.92 103942_at
102256_at 0.91 104089_at
102256_at 0.92 104667_at
102256_at 0.91 160201_r_at
102256_at 0.9 160220_at
102256_at 0.94 160349_at
102256_at 0.92 160408_at
102256_at 0.93 160573_at
102256_at 0.94 160799_at
102256_at 0.95 161102_at
102256_at 0.97 161144_r_at
102256_at 0.94 161278_r_at
102256_at 0.96 161285_r_at
102256_at 0.91 161340_r_at
102256_at 0.9 161365_r_at
102256_at 0.99 161415_r_at
102256_at 0.92 161431_i_at
102256_at 0.97 161477_r_at
102256_at 0.93 161570_r_at
102256_at 0.97 161660_r_at
102256_at 0.95 161669_r_at
102256_at 0.94 161728_f_at
102256_at 0.95 161952_r_at
102256_at 0.96 161957_r_at
102256_at 0.96 162024_at
102256_at 0.95 162048_r_at
102256_at 0.94 162062_r_at
102256_at 0.96 162085_r_at
102256_at 0.98 162146_r_at
102256_at 0.93 162187_f_at
102256_at 0.92 162208_f_at
102256_at 0.91 162361_at
102256_at 0.92 162416_at
102256_at 0.91 92242_at
102256_at 0.93 92285_at
102256_at 0.94 92750_s_at
102256_at 0.94 92957_at
102256_at 0.93 93687_r_at
102256_at 0.92 93914_at
102256_at 0.9 94108_at
102256_at 0.98 94157_i_at
102256_at 0.92 94732_at
102256_at 0.92 95552_at
102256_at 0.93 95919_at
102256_at 0.94 96489_at
102256_at 0.95 96540_at
102256_at 0.94 96544_at
102256_at 0.92 96597_at
102256_at 0.91 96843_at
102256_at 0.92 96846_at
102256_at 0.95 96918_at
102256_at 0.94 96983_at
102256_at 0.93 97009_f_at
102256_at 0.93 97189_at
102256_at 0.92 97288_at
102256_at 0.92 97300_at
102256_at 0.9 97389_at
102256_at 0.92 97391_at
102256_at 0.96 97568_at
102256_at 0.9 98033_at
102256_at 0.91 98112_r_at
102256_at 0.94 98334_at
102256_at 0.93 98432_at
102256_at 0.9 98774_at
102256_at 0.92 98924_at
102256_at 0.91 98971_at
102256_at 0.9 99348_r_at
102256_at 0.91 99393_at
102256_at 0.95 99854_at
102256_at 0.94 99867_at
102256_at 0.93 99876_at
102256_at 0.92 99887_at
102256_at 0.94 99980_at
102257_at 0.92 103579_at
102257_at 0.91 160876_at
102257_at 0.93 92853_at
102257_at 0.91 93478_at
102257_at 0.91 93580_at
102257_at 0.91 99815_at
102257_at 0.91 99986_at
102258_at 0.9 92442_at
102258_at 0.91 98351_g_at
102259_at 0.94 103011_at
102259_at 0.91 160655_at
102259_at 0.91 161513_r_at
102259_at 0.96 92688_at
102259_at 0.93 93509_at
102259_at 0.97 93667_at
102259_at 0.9 93907_f_at
102259_at 0.92 93908_f_at
102259_at 0.93 95324_at
102259_at 0.92 96874_g_at
102260_at 0.91 102623_at
102260_at 0.91 102669_at
102260_at 0.92 102827_at
102260_at 0.9 104181_at
102260_at 0.9 161382_at
102260_at 0.92 92592_at
102260_at 0.91 92661_at
102260_at 0.95 92814_at
102260_at 0.92 93244_at
102260_at 0.91 93678_s_at
102260_at 0.91 93880_at
102260_at 0.93 94461_at
102260_at 0.9 95652_at
102260_at 0.93 97134_at
102260_at 0.94 99069_at
102260_at 0.91 99328_at
100336_s_at 0.92 95121_at
100336_s_at 0.93 95905_at
100336_s_at 0.94 96845_at
100336_s_at 0.96 98142_at
102261_f_at 0.98 103283_at
102261_f_at 0.94 103681_at
102261_f_at 0.93 162290_f_at
102261_f_at 0.91 92875_s_at
102261_f_at 0.92 95648_at
102262_r_at 0.94 160910_at
102262_r_at 0.95 161274_at
102262_r_at 0.91 92401_at
102262_r_at 0.91 94283_at
102262_r_at 0.9 97957_at
102263_at 0.93 93534_at
102263_at 0.92 97520_s_at
102264_at 0.91 102736_at
102264_at 0.91 161261_f_at
102264_at 0.91 161700_i_at
102264_at 0.92 93938_at
102265_at 0.96 104143_at
102265_at 0.9 160991_at
102265_at 0.92 161824_r_at
102265_at 0.9 92592_at
102265_at 0.9 93023_f_at
102266_at 0.94 103200_at
102266_at 0.91 160632_at
102266_at 0.93 160724_at
102266_at 0.94 92404_at
102266_at 0.92 94818_at
102266_at 0.94 95489_at
102266_at 0.91 96663_at
102266_at 0.94 96865_at
102266_at 0.9 97111_at
102266_at 0.91 99379_f_at
102266_at 0.95 99607_at
102267_at 0.92 102957_at
102267_at 0.93 160625_f_at
102267_at 0.92 160767_at
102267_at 0.91 161348_r_at
102267_at 0.92 161683_r_at
102267_at 0.91 96078_g_at
102267_at 0.93 96214_at
102267_at 0.93 96576_at
102267_at 0.91 96620_at
102267_at 0.91 97931_i_at
102267_at 0.92 98444_g_at
102267_at 0.91 99421_at
102267_at 0.9 99833_at
102267_at 0.91 99995_at
102269_at 0.9 160420_r_at
102269_at 0.91 160606_r_at
102269_at 0.91 160984_r_at
102269_at 0.93 161364_f_at
102269_at 0.91 162221_i_at
102269_at 0.96 93029_at
102269_at 0.96 95441_at
102269_at 0.91 95491_at
102269_at 0.91 99027_at
102271_at 0.91 103537_at
102271_at 0.96 103792_at
102271_at 0.93 93411_at
102271_at 0.93 93658_at
102271_at 0.95 93694_at
102271_at 0.91 96674_at
100337_at 0.91 103783_at
100337_at 0.91 92198_s_at
100337_at 0.91 96374_at
100337_at 0.91 98044_at
102272_at 0.93 102379_at
102272_at 0.93 102568_at
102272_at 0.91 102744_at
102272_at 0.98 103384_at
102272_at 0.97 103521_r_at
102272_at 0.93 103948_at
102272_at 0.92 104049_at
102272_at 0.93 104335_at
102272_at 0.98 160095_at
102272_at 0.92 160220_at
102272_at 0.92 161393_at
102272_at 0.93 162427_r_at
102272_at 0.9 92315_at
102272_at 0.91 92494_at
102272_at 0.9 92760_at
102272_at 0.9 92924_at
102272_at 0.9 94397_at
102272_at 0.94 94856_r_at
102272_at 0.94 94928_at
102272_at 0.92 95275_at
102272_at 0.94 95383_at
102272_at 0.94 96237_at
102272_at 0.92 96601_at
102272_at 0.92 97146_g_at
102272_at 0.94 99195_at
102272_at 0.93 99873_at
102272_at 0.91 99876_at
102272_at 0.91 3_at
102273_at 0.93 92492_at
102273_at 0.94 94109_at
102273_at 0.9 98841_at
102273_at 0.95 99489_at
102274_at 0.93 160752_at
102274_at 0.93 162189_r_at
102274_at 0.92 96522_at
102274_at 0.92 98395_at
102275_at 0.93 102406_at
102275_at 0.91 103276_at
102275_at 0.96 103378_at
102275_at 0.91 160061_at
102275_at 0.93 160951_at
102275_at 0.95 161180_r_at
102275_at 0.91 161811_f_at
102275_at 0.91 162264_s_at
102275_at 0.91 162482_at
102275_at 0.96 92264_at
102275_at 0.95 92351_at
102275_at 0.92 93050_at
102275_at 0.9 93668_at
102275_at 0.96 94566_at
102275_at 0.94 94728_f_at
102275_at 0.97 95933_f_at
102275_at 0.91 95994_at
102275_at 0.93 96000_at
102275_at 0.93 96630_at
102275_at 0.96 98041_at
102275_at 0.9 98345_at
102275_at 0.93 99323_at
102275_at 0.97 99708_at
102275_at 0.94 3_at
102277_at 0.91 102737_at
102277_at 0.9 103564_at
102277_at 0.91 98539_at
102278_at 0.91 102284_at
102278_at 0.92 102862_at
102278_at 0.94 103507_at
102278_at 0.93 103629_g_at
102278_at 0.92 94352_at
102279_at 0.91 104500_at
102279_at 0.92 160681_at
102279_at 0.9 161035_at
102279_at 0.92 92341_at
102279_at 0.91 93447_at
102279_at 0.91 93655_at
102279_at 0.92 95902_at
102279_at 0.9 96874_g_at
102279_at 0.94 97096_at
102280_at 0.91 104584_f_at
102280_at 0.93 161531_r_at
102280_at 0.93 162120_at
102280_at 0.93 162159_i_at
102280_at 0.92 162451_r_at
102280_at 0.91 92956_at
102280_at 0.93 93512_f_at
102280_at 0.94 94458_at
102280_at 0.92 95182_at
102280_at 0.91 96153_at
102280_at 0.91 98531_g_at
102280_at 0.92 99434_at
102281_at 0.94 102661_at
102281_at 0.9 102771_at
102281_at 0.9 102970_at
102281_at 0.92 103289_at
102281_at 0.93 160375_at
102281_at 0.95 160711_at
102281_at 0.95 161098_at
102281_at 0.97 161281_f_at
102281_at 0.92 161398_at
102281_at 0.93 162401_f_at
102281_at 0.97 92213_at
102281_at 0.93 92661_at
102281_at 0.94 92783_at
102281_at 0.91 93198_at
102281_at 0.93 93338_at
102281_at 0.95 93628_at
102281_at 0.92 94026_at
102281_at 0.96 95291_r_at
102282_g_at 0.91 102766_at
102282_g_at 0.9 104176_at
102282_g_at 0.9 160791_at
102282_g_at 0.91 93267_at
102282_g_at 0.92 95937_at
102282_g_at 0.93 98819_at
100338_s_at 0.95 103487_at
100338_s_at 0.92 160660_r_at
100338_s_at 0.91 162249_f_at
100338_s_at 0.91 162429_r_at
100338_s_at 0.9 93666_at
100338_s_at 0.92 95346_at
100338_s_at 0.91 98426_at
100019_at 0.9 162070_r_at
102283_at 0.92 160965_at
102283_at 0.92 99045_at
102284_at 0.91 161711_f_at
102284_at 0.91 93985_at
102284_at 0.91 96023_at
102285_at 0.9 104194_at
102285_at 0.93 161586_f_at
102285_at 0.91 93761_at
102285_at 0.9 95319_at
102285_at 0.92 98438_f_at
102286_at 0.92 94066_at
102287_at 0.9 102301_at
102287_at 0.91 103719_at
102287_at 0.91 103839_at
102287_at 0.93 161803_r_at
102287_at 0.91 93407_at
102287_at 0.93 93505_at
102287_at 0.93 93877_at
102287_at 0.93 94308_at
102287_at 0.9 96600_at
102287_at 0.92 96736_at
102288_at 0.9 103090_at
102288_at 0.99 104602_at
102288_at 0.91 161825_f_at
102288_at 0.9 96553_at
102288_at 0.96 97982_at
102288_at 0.93 98819_at
102289_r_at 0.96 102674_at
102289_r_at 0.9 103427_at
102289_r_at 0.91 162099_f_at
102289_r_at 0.95 93526_at
102289_r_at 0.91 94758_s_at
102289_r_at 0.91 95889_at
102289_r_at 0.92 95951_at
102289_r_at 0.93 99582_at
102289_r_at 0.93 99974_at
102290_at 0.91 102814_f_at
102290_at 0.93 103284_at
102290_at 0.95 104215_at
102290_at 0.9 104674_s_at
102290_at 0.92 160229_at
102290_at 0.94 161007_at
102290_at 0.93 161159_r_at
102290_at 0.94 161193_r_at
102290_at 0.94 161282_r_at
102290_at 0.92 161371_r_at
102290_at 0.91 161675_f_at
102290_at 0.91 161712_r_at
102290_at 0.9 161791_r_at
102290_at 0.91 161924_f_at
102290_at 0.97 162064_at
102290_at 0.9 162135_r_at
102290_at 0.97 162151_i_at
102290_at 0.95 162216_i_at
102290_at 0.96 162254_f_at
102290_at 0.94 162386_at
102290_at 0.91 162410_s_at
102290_at 0.95 162485_at
102290_at 0.93 92353_at
102290_at 0.95 92692_at
102290_at 0.93 93208_at
102290_at 0.91 93637_at
102290_at 0.96 93640_s_at
102290_at 0.96 93704_at
102290_at 0.97 93725_at
102290_at 0.96 94089_at
102290_at 0.91 94341_at
102290_at 0.92 94477_at
102290_at 0.92 96162_at
102290_at 0.92 96286_at
102290_at 0.91 97073_at
102290_at 0.92 97086_i_at
102290_at 0.94 97660_s_at
102290_at 0.91 98283_at
102290_at 0.92 98305_at
102290_at 0.92 98490_at
102290_at 0.96 98538_at
102290_at 0.95 98730_at
102290_at 0.96 99026_at
102290_at 0.9 99334_at
102290_at 0.92 99501_at
102291_at 0.91 103619_at
102291_at 0.92 104286_at
102291_at 0.91 160785_at
102291_at 0.94 94273_at
102291_at 0.9 99991_at
102292_at 0.93 103021_r_at
102292_at 0.91 160264_s_at
102292_at 0.96 94833_at
102292_at 0.91 95894_at
102292_at 0.91 97498_at
102292_at 0.94 97752_at
100339_at 0.91 101614_at
100339_at 0.93 103244_at
100339_at 0.91 103599_at
100339_at 0.9 104571_at
100339_at 0.94 160176_at
100339_at 0.92 161717_i_at
100339_at 0.92 92367_at
100339_at 0.93 94076_i_at
100339_at 0.91 95561_at
100339_at 0.9 95753_at
100339_at 0.93 96527_at
100339_at 0.91 96792_at
100339_at 0.91 97147_at
100339_at 0.9 97714_r_at
100339_at 0.91 98323_at
100339_at 0.95 98484_at
100339_at 0.92 98622_at
100339_at 0.95 99007_at
100339_at 0.93 99798_at
102293_at 0.91 102926_at
102293_at 0.9 93015_at
102293_at 0.93 97563_f_at
102293_at 0.93 99509_s_at
102294_at 0.92 160232_at
102294_at 0.93 93529_at
102294_at 0.95 98143_at
102294_at 0.92 98970_at
102295_at 0.94 102905_at
102295_at 0.9 103021_r_at
102295_at 0.93 103556_at
102295_at 0.94 103830_at
102295_at 0.92 160446_at
102295_at 0.92 160851_r_at
102295_at 0.95 161028_at
102295_at 0.94 162142_f_at
102295_at 0.94 92441_at
102295_at 0.93 93094_at
102295_at 0.92 93228_at
102295_at 0.94 93750_at
102295_at 0.95 93785_at
102295_at 0.9 94004_at
102295_at 0.91 94473_at
102295_at 0.9 96058_s_at
102295_at 0.9 96130_at
102295_at 0.91 96189_at
102295_at 0.91 96203_at
102295_at 0.92 96559_at
102295_at 0.9 99500_at
102296_at 0.93 94495_at
102296_at 0.92 94942_at
102297_at 0.91 103049_at
102297_at 0.9 160193_at
102297_at 0.9 161732_at
102298_at 0.94 160167_at
102298_at 0.93 161657_f_at
102298_at 0.9 96650_at
102299_at 0.95 103721_at
102299_at 0.95 103811_at
102299_at 0.91 161217_r_at
102299_at 0.92 94063_at
102299_at 0.9 94200_at
102299_at 0.92 95529_at
102299_at 0.92 96301_at
102299_at 0.91 96872_at
102299_at 0.92 97184_at
102299_at 0.9 99439_at
102300_at 0.94 161002_at
102300_at 0.91 161870_at
102300_at 0.91 95794_f_at
102300_at 0.93 97222_at
102300_at 0.94 97774_at
102300_at 0.95 98966_at
102300_at 0.91 99114_r_at
102301_at 0.93 102659_at
102301_at 0.94 104418_at
102302_at 0.9 102318_at
102302_at 0.95 103082_at
102302_at 0.93 103251_at
102302_at 0.94 103381_at
102302_at 0.91 103440_at
102302_at 0.95 104163_at
102302_at 0.95 104376_at
102302_at 0.9 160734_at
102302_at 0.95 160895_at
102302_at 0.95 92262_at
102302_at 0.92 92747_at
102302_at 0.92 92935_at
102302_at 0.93 93104_at
102302_at 0.9 95489_at
102302_at 0.9 96104_at
102302_at 0.91 96774_at
102302_at 0.92 97108_at
102302_at 0.91 97496_f_at
102302_at 0.97 97684_at
102302_at 0.9 97916_at
102302_at 0.94 99149_at
102302_at 0.9 99182_at
100340_at 0.9 101146_at
100340_at 0.9 101618_r_at
100340_at 0.9 101710_at
100340_at 0.93 101788_f_at
100340_at 0.95 102079_at
100340_at 0.9 103284_at
100340_at 0.9 161544_r_at
100340_at 0.91 162292_r_at
100340_at 0.93 92290_at
100340_at 0.91 93704_at
100340_at 0.94 96162_at
100340_at 0.91 96969_at
102303_i_at 0.91 103407_at
102303_i_at 0.92 160611_at
102303_i_at 0.92 161849_r_at
102303_i_at 0.92 92568_at
102303_i_at 0.94 92981_at
102303_i_at 0.92 94450_at
102303_i_at 0.96 97491_at
102304_f_at 0.91 103793_at
102304_f_at 0.92 104758_at
102304_f_at 0.97 162322_r_at
102304_f_at 0.92 93933_at
102304_f_at 0.91 93963_at
102304_f_at 0.9 95411_at
102304_f_at 0.97 96747_at
102305_at 0.9 161747_i_at
102305_at 0.92 92892_at
102305_at 0.92 92985_at
102305_at 0.96 93366_r_at
102306_at 0.92 102852_at
102306_at 0.93 160369_at
102307_at 0.92 104212_at
102307_at 0.94 104248_at
102307_at 0.94 104681_at
102307_at 0.93 160113_at
102307_at 0.91 160548_at
102307_at 0.94 161420_r_at
102307_at 0.9 162216_i_at
102307_at 0.92 162268_at
102307_at 0.91 162314_at
102307_at 0.91 92193_r_at
102307_at 0.91 93067_f_at
102307_at 0.9 93208_at
102307_at 0.93 94131_at
102307_at 0.93 94378_at
102307_at 0.93 95054_at
102307_at 0.91 98307_at
102308_at 0.95 103020_s_at
102308_at 0.92 103029_at
102308_at 0.92 104235_at
102308_at 0.95 160309_at
102308_at 0.9 92836_at
102308_at 0.91 93064_at
102308_at 0.92 93997_at
102308_at 0.92 94631_at
102308_at 0.91 94989_at
102308_at 0.91 95493_at
102308_at 0.93 96090_g_at
102308_at 0.9 97325_at
102308_at 0.92 97764_at
102308_at 0.91 97919_at
102308_at 0.9 98511_at
102308_at 0.9 98549_at
102308_at 0.95 99121_at
102308_at 0.92 99481_at
102309_at 0.9 102370_at
102309_at 0.93 103322_at
102309_at 0.92 103537_at
102309_at 0.9 104235_at
102309_at 0.9 104350_at
102309_at 0.91 104587_at
102309_at 0.91 160253_at
102309_at 0.93 160309_at
102309_at 0.93 160679_at
102309_at 0.94 92252_at
102309_at 0.91 93100_at
102309_at 0.92 93517_at
102309_at 0.97 94415_at
102309_at 0.94 94433_at
102309_at 0.91 96090_g_at
102309_at 0.92 96192_at
102309_at 0.9 96731_at
102309_at 0.99 98350_at
102309_at 0.92 98549_at
102309_at 0.94 99121_at
102309_at 0.92 99532_at
102310_at 0.93 161776_at
102310_at 0.92 162428_i_at
102310_at 0.9 97882_at
102311_at 0.91 161788_f_at
102311_at 0.91 162297_s_at
102311_at 0.9 92865_at
102311_at 0.93 93098_at
102311_at 0.92 94993_f_at
102311_at 0.9 95948_at
102311_at 0.92 96201_at
102311_at 0.95 96738_at
102312_r_at 0.96 102805_at
102312_r_at 0.96 103638_at
102312_r_at 0.93 160313_at
102312_r_at 0.9 161109_at
102312_r_at 0.93 162050_at
102312_r_at 0.9 162283_r_at
102312_r_at 0.94 162377_f_at
102312_r_at 0.9 93622_at
102312_r_at 0.93 95319_at
102312_r_at 0.9 97320_at
102312_r_at 0.94 99648_at
100341_g_at 0.92 101280_at
100341_g_at 0.94 101653_f_at
100341_g_at 0.9 101831_at
100341_g_at 0.98 102079_at
100341_g_at 0.91 102132_i_at
100341_g_at 0.93 102223_at
100341_g_at 0.95 102721_at
100341_g_at 0.92 102785_at
100341_g_at 0.91 103470_at
100341_g_at 0.92 103589_at
100341_g_at 0.97 103702_i_at
100341_g_at 0.9 103905_at
100341_g_at 0.95 160494_at
100341_g_at 0.93 160594_at
100341_g_at 0.94 161053_at
100341_g_at 0.9 161896_at
100341_g_at 0.93 161924_f_at
100341_g_at 0.98 162056_f_at
100341_g_at 0.91 162064_at
100341_g_at 0.92 162159_i_at
100341_g_at 0.94 162292_r_at
100341_g_at 0.91 92290_at
100341_g_at 0.92 92320_f_at
100341_g_at 0.9 92766_at
100341_g_at 0.91 92956_at
100341_g_at 0.91 93253_at
100341_g_at 0.92 94252_at
100341_g_at 0.95 94458_at
100341_g_at 0.91 94663_at
100341_g_at 0.9 94994_at
100341_g_at 0.94 95320_at
100341_g_at 0.93 96162_at
100341_g_at 0.96 96973_f_at
100341_g_at 0.92 97092_at
100341_g_at 0.93 98305_at
100341_g_at 0.94 98800_at
100341_g_at 0.92 99357_at
102313_at 0.9 103911_at
102313_at 0.9 162162_f_at
102313_at 0.93 92517_at
102314_at 0.92 103735_at
102314_at 0.93 160157_at
102314_at 0.93 160954_at
102314_at 0.95 162120_at
102314_at 0.9 92810_at
102314_at 0.92 93221_at
102314_at 0.93 94366_at
102315_at 0.91 103611_at
102315_at 0.9 160359_at
102315_at 0.9 92575_at
102315_at 0.9 98123_at
102316_at 0.94 103485_at
102316_at 0.91 104684_at
102316_at 0.94 160509_at
102316_at 0.94 161237_at
102316_at 0.94 161318_f_at
102316_at 0.93 161387_i_at
102316_at 0.9 96115_at
102316_at 0.91 98449_at
102317_at 0.93 161337_f_at
102317_at 0.93 161737_at
102317_at 0.91 92892_at
102317_at 0.92 96890_at
102317_at 0.97 98279_at
102318_at 0.93 103440_at
102318_at 0.9 103672_at
102318_at 0.94 160321_at
102318_at 0.92 160949_at
102318_at 0.93 161051_at
102318_at 0.93 161214_r_at
102318_at 0.92 161499_f_at
102318_at 0.94 93786_i_at
102318_at 0.95 93826_at
102318_at 0.9 94839_at
102318_at 0.91 94980_at
102318_at 0.9 95036_at
102318_at 0.92 95743_at
102318_at 0.92 96734_at
102318_at 0.95 96774_at
102318_at 0.91 98077_at
102318_at 0.91 98104_at
102318_at 0.95 98946_at
102318_at 0.9 99053_at
102318_at 0.94 99182_at
102318_at 0.93 99467_at
102318_at 0.92 99558_at
102319_at 0.91 102324_at
102319_at 0.95 104653_at
102319_at 0.91 160161_at
102319_at 0.91 160540_at
102319_at 0.91 94327_at
102319_at 0.96 94908_r_at
102319_at 0.92 94956_at
102319_at 0.91 95396_at
102319_at 0.91 95689_at
102319_at 0.91 96743_at
102319_at 0.94 96783_at
102319_at 0.93 97477_at
102320_at 0.91 92715_at
102320_at 0.92 92809_r_at
102321_at 0.97 103009_at
102321_at 0.95 104267_at
102321_at 0.9 104300_at
102321_at 0.92 104451_at
102321_at 0.91 161107_r_at
102321_at 0.95 92278_at
102321_at 0.9 93315_at
102321_at 0.91 94106_at
102321_at 0.92 96047_at
102321_at 0.9 97909_at
102322_at 0.93 160180_at
102322_at 0.9 161023_at
102322_at 0.9 161962_f_at
102322_at 0.95 162434_i_at
102322_at 0.93 94760_at
102322_at 0.91 97216_at
100342_i_at 0.91 103030_at
100342_i_at 0.96 92725_at
100342_i_at 0.95 92884_at
100342_i_at 0.92 95746_at
100342_i_at 0.92 96012_f_at
102323_at 0.91 102612_at
102323_at 0.92 161466_r_at
102323_at 0.91 92713_at
102323_at 0.93 93258_at
102324_at 0.91 102413_at
102324_at 0.96 102940_at
102324_at 0.91 103488_at
102324_at 0.92 104653_at
102324_at 0.91 160199_at
102324_at 0.91 162186_r_at
102324_at 0.91 95147_at
102324_at 0.92 97296_at
102324_at 0.93 97477_at
102326_at 0.95 92793_at
102326_at 0.91 95036_at
102326_at 0.93 98619_at
102326_at 0.91 99124_at
102327_at 0.92 104697_at
102327_at 0.95 160362_at
102327_at 0.96 161805_r_at
102327_at 0.9 162150_r_at
102327_at 0.94 94390_at
102327_at 0.91 94391_at
102327_at 0.9 94906_at
102327_at 0.93 95301_at
102327_at 0.92 95307_at
102327_at 0.94 95542_at
102327_at 0.92 96625_at
102327_at 0.9 97010_at
102327_at 0.93 98325_at
102328_at 0.9 104661_at
102328_at 0.92 104698_at
102328_at 0.9 92494_at
102328_at 0.93 94379_at
102328_at 0.93 94915_at
102328_at 0.96 95020_at
102328_at 0.93 95951_at
102328_at 0.91 99582_at
102329_at 0.94 102914_s_at
102329_at 0.93 93944_r_at
102329_at 0.93 94163_at
102329_at 0.9 95541_at
102331_at 0.9 103842_at
102331_at 0.91 104249_g_at
102331_at 0.93 160843_at
102331_at 0.9 92492_at
102331_at 0.96 95613_at
102332_at 0.93 102836_at
102332_at 0.93 92561_at
102332_at 0.96 93981_at
102332_at 0.91 95927_f_at
102332_at 0.94 96158_at
102332_at 0.93 96588_at
102332_at 0.95 97338_at
102332_at 0.9 98460_at
102333_at 0.97 160119_at
102333_at 0.91 92699_at
102333_at 0.9 96254_at
100343_f_at 0.93 100453_at
100343_f_at 0.9 104428_s_at
100343_f_at 0.91 160455_s_at
100343_f_at 0.93 160555_r_at
100343_f_at 0.94 161510_f_at
100343_f_at 0.9 92884_at
100343_f_at 0.94 93383_at
100343_f_at 0.9 95286_at
100343_f_at 0.92 95723_r_at
100343_f_at 0.91 96012_f_at
100343_f_at 0.93 96283_at
100343_f_at 0.9 98119_at
100343_f_at 0.92 M32599_5_at
102334_at 0.95 161812_r_at
102334_at 0.93 92354_at
102334_at 0.98 92420_at
102334_at 0.94 94706_s_at
102334_at 0.93 98463_at
102335_at 0.91 103040_at
102335_at 0.97 92357_at
102335_at 0.94 95912_at
102335_at 0.96 99535_at
102335_at 0.91 99571_at
102335_at 0.94 99925_f_at
102336_at 0.92 104192_at
102336_at 0.9 104600_at
102336_at 0.93 160417_at
102336_at 0.92 94622_at
102336_at 0.91 95801_s_at
102336_at 0.98 97857_at
102337_s_at 0.96 160976_at
102337_s_at 0.93 96687_f_at
102338_at 0.9 160936_at
102338_at 0.94 94975_at
102338_at 0.92 97135_at
102340_at 0.91 103656_at
102340_at 0.94 160543_at
102340_at 0.91 161575_f_at
102340_at 0.9 92879_at
102340_at 0.92 93603_at
102340_at 0.92 94194_s_at
102340_at 0.95 96042_at
102340_at 0.91 96268_at
102340_at 0.94 96558_at
102340_at 0.92 5_st
102341_at 0.92 162226_r_at
102341_at 0.91 92936_at
102341_at 0.95 96521_at
102341_at 0.91 97165_r_at
102341_at 0.91 99916_at
102342_at 0.96 93625_at
102342_at 0.92 96819_at
102343_at 0.91 104715_at
102343_at 0.9 161463_f_at
102343_at 0.91 95026_at
102343_at 0.93 96667_at
102343_at 0.91 96726_at
102344_s_at 0.93 160744_r_at
102344_s_at 0.91 99403_at
100344_at 0.97 101404_at
100344_at 0.93 162046_at
100344_at 0.94 94964_at
100344_at 0.92 95692_at
102345_at 0.96 160490_at
102345_at 0.9 93558_at
102346_at 0.93 95379_at
102346_at 0.93 99471_at
102348_at 0.92 103600_at
102348_at 0.9 160830_at
102348_at 0.9 161000_i_at
102348_at 0.92 161575_f_at
102348_at 0.93 92626_at
102348_at 0.91 96261_at
102348_at 0.91 96308_r_at
102349_at 0.92 95124_i_at
102350_at 0.91 104120_at
102350_at 0.9 160271_at
102350_at 0.9 161611_f_at
102350_at 0.93 92603_at
102350_at 0.94 92774_at
102350_at 0.96 93952_r_at
102351_at 0.91 103980_at
102351_at 0.95 161047_at
102351_at 0.91 161881_f_at
102351_at 0.9 92616_at
102351_at 0.95 94211_at
102351_at 0.95 94854_g_at
102351_at 0.92 95672_at
102351_at 0.91 97527_at
102351_at 0.94 98543_at
102351_at 0.92 99238_at
102352_at 0.92 102747_at
102352_at 0.93 161148_f_at
102352_at 0.93 93547_at
102352_at 0.92 93932_at
102352_at 0.95 96744_at
102352_at 0.95 97115_at
102352_at 0.92 98247_at
102352_at 0.94 99120_f_at
102353_at 0.91 103056_at
102353_at 0.91 103434_at
102353_at 0.96 96219_at
102353_at 0.91 99035_at
102353_at 0.94 99397_at
102353_at 0.92 99423_at
102354_at 0.9 103469_at
102354_at 0.92 160957_at
102354_at 0.97 161903_f_at
102354_at 0.92 92202_g_at
102354_at 0.9 95973_at
102356_at 0.94 160570_at
102356_at 0.92 95014_at
102356_at 0.91 97468_at
102356_at 0.9 98550_at
100345_f_at 0.91 100432_f_at
100345_f_at 0.92 100759_at
100345_f_at 0.91 100761_at
100345_f_at 0.95 100956_at
100345_f_at 0.91 101054_at
100345_f_at 0.94 101104_at
100345_f_at 0.91 101431_at
100345_f_at 0.91 101516_at
100345_f_at 0.9 101689_at
100345_f_at 0.92 101853_f_at
100345_f_at 0.94 101877_at
100345_f_at 0.95 102053_at
100345_f_at 0.93 102253_at
100345_f_at 0.91 103215_g_at
100345_f_at 0.95 103409_at
100345_f_at 0.9 103860_at
100345_f_at 0.91 104014_at
100345_f_at 0.94 104169_at
100345_f_at 0.94 104716_at
100345_f_at 0.93 160519_at
100345_f_at 0.92 160927_at
100345_f_at 0.9 160977_at
100345_f_at 0.94 161183_at
100345_f_at 0.92 161224_f_at
100345_f_at 0.91 161505_i_at
100345_f_at 0.9 161515_i_at
100345_f_at 0.96 161742_r_at
100345_f_at 0.92 162016_f_at
100345_f_at 0.95 162140_i_at
100345_f_at 0.93 162302_f_at
100345_f_at 0.97 162373_r_at
100345_f_at 0.94 92181_at
100345_f_at 0.91 93330_at
100345_f_at 0.95 93683_at
100345_f_at 0.97 93736_at
100345_f_at 0.91 93785_at
100345_f_at 0.92 93866_s_at
100345_f_at 0.91 94270_at
100345_f_at 0.94 94624_at
100345_f_at 0.93 94657_at
100345_f_at 0.98 95287_at
100345_f_at 0.94 95327_at
100345_f_at 0.96 95350_at
100345_f_at 0.97 95471_at
100345_f_at 0.93 95546_g_at
100345_f_at 0.94 96123_at
100345_f_at 0.91 96232_at
100345_f_at 0.95 96599_at
100345_f_at 0.98 96643_at
100345_f_at 0.92 97317_at
100345_f_at 0.98 97352_f_at
100345_f_at 0.92 97519_at
100345_f_at 0.9 97546_at
100345_f_at 0.91 98079_at
100345_f_at 0.91 98623_g_at
100345_f_at 0.92 98627_at
100345_f_at 0.95 98776_at
100345_f_at 0.91 99074_at
100345_f_at 0.91 99152_at
100345_f_at 0.9 99366_at
100345_f_at 0.92 99507_at
100345_f_at 0.91 _at
102357_at 0.95 102829_s_at
102357_at 0.91 160197_at
102357_at 0.91 160879_at
102357_at 0.92 92905_at
102360_at 0.91 103696_r_at
102360_at 0.95 104451_at
102360_at 0.93 160905_s_at
102360_at 0.91 161059_at
102360_at 0.9 93315_at
102360_at 0.92 94420_f_at
102360_at 0.95 96047_at
102360_at 0.91 96106_at
102362_i_at 0.93 102864_at
102362_i_at 0.9 161316_f_at
102362_i_at 0.91 95528_at
102362_i_at 0.92 99083_at
102363_r_at 0.95 104550_at
102363_r_at 0.9 161266_r_at
102363_r_at 0.92 161806_r_at
102363_r_at 0.96 92306_at
102363_r_at 0.91 92676_at
102363_r_at 0.91 93220_at
102363_r_at 0.91 97166_at
102363_r_at 0.93 98824_at
102364_at 0.91 102402_at
102364_at 0.91 103030_at
102364_at 0.94 160455_s_at
102364_at 0.92 160516_at
102364_at 0.94 160546_at
102364_at 0.92 161510_f_at
102364_at 0.92 161636_r_at
102364_at 0.94 92348_at
102364_at 0.9 93293_at
102364_at 0.9 94537_at
102364_at 0.93 95723_r_at
102364_at 0.92 95733_at
102364_at 0.92 95746_at
102364_at 0.95 96012_f_at
102364_at 0.91 96919_at
102364_at 0.95 97696_r_at
102364_at 0.91 98119_at
102364_at 0.9 99586_at
102364_at 0.92 99631_f_at
102364_at 0.93 99660_f_at
102364_at 0.91 M32599_5_at
102366_at 0.9 102567_at
102366_at 0.9 102627_at
102366_at 0.95 102678_at
102366_at 0.9 104464_s_at
102366_at 0.96 160080_r_at
102366_at 0.93 161406_at
102366_at 0.93 161661_i_at
102366_at 0.91 92331_at
102366_at 0.94 92914_at
102366_at 0.96 93594_r_at
102366_at 0.91 94757_at
102366_at 0.91 95871_at
102366_at 0.91 96986_at
102366_at 0.92 97149_at
102366_at 0.93 97667_at
102366_at 0.91 98277_at
102368_at 0.94 161301_f_at
102368_at 0.92 92422_at
102368_at 0.91 93020_at
102368_at 0.93 96743_at
102370_at 0.93 103009_at
102370_at 0.96 103322_at
102370_at 0.9 103964_at
102370_at 0.94 104047_at
102370_at 0.94 104070_at
102370_at 0.94 104235_at
102370_at 0.92 104300_at
102370_at 0.93 104410_at
102370_at 0.91 160309_at
102370_at 0.93 160520_at
102370_at 0.92 160679_at
102370_at 0.92 160906_i_at
102370_at 0.9 92614_at
102370_at 0.93 92806_at
102370_at 0.96 93713_at
102370_at 0.94 93779_at
102370_at 0.92 94047_at
102370_at 0.95 94106_at
102370_at 0.9 94415_at
102370_at 0.92 94505_at
102370_at 0.94 95611_at
102370_at 0.92 95756_at
102370_at 0.92 96090_g_at
102370_at 0.91 96262_at
102370_at 0.91 96530_at
102370_at 0.9 96561_at
102370_at 0.93 96731_at
102370_at 0.98 97930_f_at
102370_at 0.92 97932_f_at
102370_at 0.93 98848_at
102370_at 0.95 99024_at
102370_at 0.93 99196_at
102371_at 0.9 160455_s_at
102371_at 0.91 92598_at
102371_at 0.9 93864_s_at
102371_at 0.9 96298_f_at
102371_at 0.91 96307_s_at
102371_at 0.91 96919_at
102371_at 0.92 96955_at
102371_at 0.96 97559_at
102371_at 0.93 98119_at
102371_at 0.9 98528_at
102371_at 0.9 99623_s_at
102371_at 0.93 99633_at
102372_at 0.91 160372_at
102372_at 0.93 160701_at
102372_at 0.91 161277_r_at
102372_at 0.9 162282_f_at
102372_at 0.91 93465_at
102372_at 0.91 99888_at
100346_at 0.92 93317_at
102373_at 0.94 102613_at
102373_at 0.91 102788_s_at
102373_at 0.92 104136_at
102373_at 0.93 160702_at
102373_at 0.93 160893_at
102373_at 0.92 161027_f_at
102373_at 0.91 161196_r_at
102373_at 0.93 161682_f_at
102373_at 0.9 161858_f_at
102373_at 0.93 161997_f_at
102373_at 0.9 162090_i_at
102373_at 0.91 162119_r_at
102373_at 0.92 162201_r_at
102373_at 0.92 92337_g_at
102373_at 0.91 92367_at
102373_at 0.9 92610_at
102373_at 0.91 92918_at
102373_at 0.93 93075_r_at
102373_at 0.9 94134_at
102373_at 0.92 94152_at
102373_at 0.91 94628_r_at
102373_at 0.97 96957_at
102373_at 0.95 97698_at
102373_at 0.97 98291_at
102374_at 0.9 102640_at
102374_at 0.9 104220_at
102374_at 0.92 104221_at
102374_at 0.93 160111_at
102374_at 0.98 160746_at
102374_at 0.93 161223_r_at
102374_at 0.95 161299_r_at
102374_at 0.95 162495_r_at
102374_at 0.92 92472_f_at
102374_at 0.9 92746_at
102374_at 0.91 93002_r_at
102374_at 0.98 93781_at
102374_at 0.93 93978_at
102374_at 0.91 94004_at
102374_at 0.94 94074_at
102374_at 0.9 94255_g_at
102374_at 0.96 95228_f_at
102374_at 0.9 95285_at
102374_at 0.92 96316_at
102375_at 0.91 93542_at
102375_at 0.95 95501_at
102375_at 0.91 95630_at
102375_at 0.91 97910_at
102376_r_at 0.94 103516_at
102376_r_at 0.9 103761_at
102376_r_at 0.94 104539_at
102376_r_at 0.9 104697_at
102376_r_at 0.93 160188_at
102376_r_at 0.9 160622_at
102376_r_at 0.94 160927_at
102376_r_at 0.94 160946_at
102376_r_at 0.93 161104_at
102376_r_at 0.9 161229_at
102376_r_at 0.91 161672_at
102376_r_at 0.9 161704_r_at
102376_r_at 0.91 161867_f_at
102376_r_at 0.9 162140_i_at
102376_r_at 0.91 162297_s_at
102376_r_at 0.9 93683_at
102376_r_at 0.91 94017_s_at
102376_r_at 0.92 95301_at
102376_r_at 0.92 95542_at
102376_r_at 0.9 96408_at
102376_r_at 0.93 96857_at
102376_r_at 0.95 97110_at
102376_r_at 0.93 97526_at
102376_r_at 0.94 97718_at
102376_r_at 0.91 99979_at
102378_at 0.93 93633_at
102378_at 0.91 98619_at
102379_at 0.9 103384_at
102379_at 0.91 103521_r_at
102379_at 0.91 160088_at
102379_at 0.93 160095_at
102379_at 0.93 161743_i_at
102379_at 0.91 92924_at
102379_at 0.92 94397_at
102379_at 0.95 95383_at
102379_at 0.93 95891_at
102379_at 0.93 98612_at
102379_at 0.91 98926_at
102380_s_at 0.91 102625_f_at
102380_s_at 0.91 102806_g_at
102380_s_at 0.93 102838_at
102380_s_at 0.9 102900_at
102380_s_at 0.96 102901_at
102380_s_at 0.96 102948_at
102380_s_at 0.93 102949_g_at
102380_s_at 0.9 102950_at
102380_s_at 0.94 102998_at
102380_s_at 0.92 103005_s_at
102380_s_at 0.96 103058_f_at
102380_s_at 0.91 103075_at
102380_s_at 0.93 103273_s_at
102380_s_at 0.91 103306_at
102380_s_at 0.96 103490_at
102380_s_at 0.91 103494_at
102380_s_at 0.92 103509_at
102380_s_at 0.99 103532_at
102380_s_at 0.95 103604_at
102380_s_at 0.96 103818_at
102380_s_at 0.95 103826_at
102380_s_at 0.94 103941_at
102380_s_at 0.93 103942_at
102380_s_at 0.91 104230_at
102380_s_at 0.93 104232_at
102380_s_at 0.92 104329_at
102380_s_at 0.9 104355_at
102380_s_at 0.9 104761_at
102380_s_at 0.94 160220_at
102380_s_at 0.95 160408_at
102380_s_at 0.91 160619_at
102380_s_at 0.99 160799_at
102380_s_at 0.9 160852_at
102380_s_at 0.98 161102_at
102380_s_at 0.93 161144_r_at
102380_s_at 0.93 161160_f_at
102380_s_at 0.95 161172_f_at
102380_s_at 0.94 161202_r_at
102380_s_at 0.95 161415_r_at
102380_s_at 0.91 161431_i_at
102380_s_at 0.95 161473_f_at
102380_s_at 0.9 161497_f_at
102380_s_at 0.98 161570_r_at
102380_s_at 0.94 161577_f_at
102380_s_at 0.98 161669_r_at
102380_s_at 0.94 161728_f_at
102380_s_at 0.96 161807_i_at
102380_s_at 0.97 161952_r_at
102380_s_at 0.92 161957_r_at
102380_s_at 0.95 162024_at
102380_s_at 0.93 162048_r_at
102380_s_at 0.96 162059_r_at
102380_s_at 0.94 162062_r_at
102380_s_at 0.97 162085_r_at
102380_s_at 0.95 162136_r_at
102380_s_at 0.94 162146_r_at
102380_s_at 0.92 162148_r_at
102380_s_at 0.97 162156_f_at
102380_s_at 0.94 162306_at
102380_s_at 0.94 162361_at
102380_s_at 0.97 162416_at
102380_s_at 0.93 162488_at
102380_s_at 0.91 92204_at
102380_s_at 0.97 92242_at
102380_s_at 0.95 92285_at
102380_s_at 0.93 92750_s_at
102380_s_at 0.92 92760_at
102380_s_at 0.99 92957_at
102380_s_at 0.9 93687_r_at
102380_s_at 0.94 93719_at
102380_s_at 0.94 93721_at
102380_s_at 0.92 93862_i_at
102380_s_at 0.95 93941_at
102380_s_at 0.94 94090_at
102380_s_at 0.97 94157_i_at
102380_s_at 0.95 94291_at
102380_s_at 0.9 94389_at
102380_s_at 0.95 94688_at
102380_s_at 0.95 94761_at
102380_s_at 0.96 95552_at
102380_s_at 0.9 95555_at
102380_s_at 0.98 95919_at
102380_s_at 0.95 95960_at
102380_s_at 0.93 96419_f_at
102380_s_at 0.98 96482_at
102380_s_at 0.93 96507_at
102380_s_at 0.9 96528_at
102380_s_at 0.98 96540_at
102380_s_at 0.98 96544_at
102380_s_at 0.97 96551_at
102380_s_at 0.94 96843_at
102380_s_at 0.98 96918_at
102380_s_at 0.91 96983_at
102380_s_at 0.9 97009_f_at
102380_s_at 0.94 97189_at
102380_s_at 0.97 97300_at
102380_s_at 0.94 97389_at
102380_s_at 0.98 97568_at
102380_s_at 0.9 98276_at
102380_s_at 0.92 98334_at
102380_s_at 0.9 98432_at
102380_s_at 0.95 98774_at
102380_s_at 0.96 98902_at
102380_s_at 0.94 98971_at
102380_s_at 0.92 99348_r_at
102380_s_at 0.95 99854_at
102380_s_at 0.96 99867_at
102380_s_at 0.94 99876_at
102380_s_at 0.92 99887_at
102380_s_at 0.93 99914_at
102380_s_at 0.92 99961_s_at
102380_s_at 0.92 99966_at
102381_at 0.95 104630_at
102381_at 0.9 160896_at
102381_at 0.94 160938_at
102381_at 0.94 93316_at
102381_at 0.92 93733_r_at
102381_at 0.9 94524_at
102381_at 0.92 95525_at
102381_at 0.91 95801_s_at
102381_at 0.91 96238_at
102381_at 0.91 97745_at
102381_at 0.93 98729_at
102382_at 0.96 160764_at
102382_at 0.92 94452_g_at
102382_at 0.93 98008_at
102382_at 0.95 99162_at
102383_at 0.92 103036_at
102383_at 0.9 103634_at
102383_at 0.91 103964_at
102383_at 0.94 104033_at
102383_at 0.96 161100_at
102383_at 0.9 162220_r_at
102383_at 0.92 92456_at
102383_at 0.94 92542_at
102383_at 0.91 92569_f_at
102383_at 0.91 92787_at
102383_at 0.93 93118_at
102383_at 0.97 93274_at
102383_at 0.92 93290_at
102383_at 0.9 93339_at
102383_at 0.9 93392_at
102383_at 0.9 93626_at
102383_at 0.95 95104_at
102383_at 0.92 95646_at
102383_at 0.91 95661_at
102383_at 0.92 96060_at
102383_at 0.93 97385_at
102383_at 0.92 97441_at
102383_at 0.93 98007_at
100347_at 0.9 100960_g_at
100347_at 0.91 102262_r_at
100347_at 0.94 160910_at
100347_at 0.93 162247_r_at
100347_at 0.92 162369_f_at
100347_at 0.94 93078_at
100347_at 0.95 94085_at
100347_at 0.94 94902_at
100347_at 0.93 95301_at
100347_at 0.91 95307_at
100347_at 0.91 98945_at
100347_at 0.91 98994_at
102384_at 0.97 160190_at
102384_at 0.94 160200_at
102384_at 0.9 93806_at
102384_at 0.92 94865_at
102384_at 0.91 94903_at
102384_at 0.97 96243_f_at
102384_at 0.9 97505_at
102384_at 0.94 98587_at
102384_at 0.91 99962_at
102385_at 0.92 95318_at
102387_at 0.91 102805_at
102387_at 0.92 104661_at
102387_at 0.9 162142_f_at
102387_at 0.92 162471_i_at
102387_at 0.92 92746_at
102387_at 0.93 92866_at
102387_at 0.91 93493_at
102387_at 0.9 93592_at
102387_at 0.91 94215_at
102387_at 0.91 95415_f_at
102387_at 0.96 96029_at
102387_at 0.93 98035_g_at
102387_at 0.95 99811_at
102389_s_at 0.92 160588_at
102389_s_at 0.97 92678_at
102389_s_at 0.95 93588_at
102393_at 0.9 104210_at
102393_at 0.9 160312_at
102393_at 0.92 92602_at
102393_at 0.95 97284_at
102395_at 0.9 102429_at
102395_at 0.94 103529_at
102395_at 0.91 161934_f_at
102395_at 0.93 162328_f_at
102395_at 0.9 93557_at
102395_at 0.93 94169_at
102395_at 0.9 95681_f_at
102396_at 0.92 103268_r_at
102396_at 0.92 103783_at
102396_at 0.94 161129_r_at
102396_at 0.94 98044_at
102397_at 0.92 161263_f_at
102397_at 0.93 93939_at
102397_at 0.93 95645_at
102397_at 0.9 98615_at
102398_at 0.94 161147_f_at
102398_at 0.93 95736_at
102398_at 0.93 96035_at
102399_at 0.9 102685_at
102399_at 0.92 103739_at
102399_at 0.97 103761_at
102399_at 0.91 104539_at
102399_at 0.95 104760_at
102399_at 0.97 160246_at
102399_at 0.95 160549_at
102399_at 0.91 160977_at
102399_at 0.98 161229_at
102399_at 0.94 161515_i_at
102399_at 0.93 161703_f_at
102399_at 0.91 162016_f_at
102399_at 0.92 162140_i_at
102399_at 0.94 92454_at
102399_at 0.93 92558_at
102399_at 0.92 92559_at
102399_at 0.95 92889_r_at
102399_at 0.91 93175_at
102399_at 0.9 93330_at
102399_at 0.91 93593_f_at
102399_at 0.9 93801_at
102399_at 0.94 93931_at
102399_at 0.93 94102_at
102399_at 0.91 94561_at
102399_at 0.93 94568_at
102399_at 0.91 94657_at
102399_at 0.94 95052_at
102399_at 0.92 95546_g_at
102399_at 0.92 96169_at
102399_at 0.95 96408_at
102399_at 0.94 96492_at
102399_at 0.92 96600_at
102399_at 0.96 96857_at
102399_at 0.93 97526_at
102399_at 0.92 97546_at
102399_at 0.91 97718_at
102399_at 0.91 97748_at
102399_at 0.93 98045_s_at
102399_at 0.92 99507_at
102399_at 0.92 _at
100348_at 0.9 101228_at
100348_at 0.9 102622_r_at
100348_at 0.93 160084_at
100348_at 0.91 160241_at
100348_at 0.92 161171_at
100348_at 0.95 95893_at
100348_at 0.96 98318_at
100348_at 0.94 99542_at
100020_at 0.91 100308_at
100020_at 0.91 100432_f_at
100020_at 0.92 100584_at
100020_at 0.91 100956_at
100020_at 0.92 101208_at
100020_at 0.93 101824_at
100020_at 0.9 101959_r_at
100020_at 0.9 102053_at
100020_at 0.96 103084_at
100020_at 0.92 103409_at
100020_at 0.94 103845_at
100020_at 0.91 103855_at
100020_at 0.93 160519_at
100020_at 0.93 160927_at
100020_at 0.91 161006_at
100020_at 0.9 161224_f_at
100020_at 0.92 161292_f_at
100020_at 0.92 161448_f_at
100020_at 0.92 161505_i_at
100020_at 0.92 161643_i_at
100020_at 0.92 161672_at
100020_at 0.91 161704_r_at
100020_at 0.92 161875_at
100020_at 0.93 162140_i_at
100020_at 0.95 162373_r_at
100020_at 0.92 93683_at
100020_at 0.92 93785_at
100020_at 0.9 94375_at
100020_at 0.93 94624_at
100020_at 0.9 95327_at
100020_at 0.94 95350_at
100020_at 0.92 96123_at
100020_at 0.92 96599_at
100020_at 0.91 96643_at
100020_at 0.91 97048_at
100020_at 0.94 97317_at
100020_at 0.91 97779_at
100020_at 0.98 97943_at
100020_at 0.92 98590_at
100020_at 0.94 98776_at
100020_at 0.94 98994_at
102400_at 0.97 96010_at
102400_at 0.95 99171_at
102401_at 0.98 102412_at
102401_at 0.9 104030_at
102401_at 0.97 160377_at
102401_at 0.92 162395_r_at
102401_at 0.92 92339_at
102401_at 0.97 93130_at
102401_at 0.97 93168_at
102401_at 0.9 98573_r_at
102402_at 0.91 160546_at
102402_at 0.91 161235_f_at
102402_at 0.94 98040_at
102403_at 0.9 103602_at
102403_at 0.91 160102_at
102403_at 0.91 161068_at
102403_at 0.95 161392_f_at
102403_at 0.9 161884_r_at
102403_at 0.94 93073_at
102403_at 0.9 93174_at
102403_at 0.93 93433_s_at
102403_at 0.95 93601_at
102403_at 0.93 94636_at
102403_at 0.91 94749_f_at
102403_at 0.9 95385_at
102403_at 0.94 96014_at
102404_at 0.91 102877_at
102404_at 0.95 162394_r_at
102404_at 0.9 93073_at
102404_at 0.99 95729_at
102404_at 0.91 99580_s_at
102405_at 0.9 94339_at
102405_at 0.94 95970_at
102405_at 0.91 96525_at
102406_at 0.94 103378_at
102406_at 0.9 93107_r_at
102406_at 0.92 94566_at
102406_at 0.91 98947_at
102406_at 0.91 99323_at
102407_at 0.93 102930_at
102407_at 0.92 104291_at
102407_at 0.97 161111_f_at
102407_at 0.94 161432_f_at
102407_at 0.92 161777_f_at
102407_at 0.92 93467_at
102407_at 0.96 94069_r_at
102407_at 0.93 94932_at
102407_at 0.97 98405_at
102408_g_at 0.92 102690_at
102408_g_at 0.92 102705_at
102408_g_at 0.95 103703_f_at
102408_g_at 0.96 104103_at
102408_g_at 0.92 160111_at
102408_g_at 0.94 161178_at
102408_g_at 0.94 161536_r_at
102408_g_at 0.98 161841_r_at
102408_g_at 0.93 161925_at
102408_g_at 0.92 161941_r_at
102408_g_at 0.93 162053_i_at
102408_g_at 0.93 162227_r_at
102408_g_at 0.91 92746_at
102408_g_at 0.9 92812_f_at
102408_g_at 0.93 93810_at
102408_g_at 0.96 94334_f_at
102408_g_at 0.9 94633_at
102408_g_at 0.92 94952_at
102408_g_at 0.92 94993_f_at
102408_g_at 0.9 95071_at
102408_g_at 0.91 95228_f_at
102408_g_at 0.96 95285_at
102408_g_at 0.92 96044_at
102408_g_at 0.95 96965_at
102408_g_at 0.93 97384_at
102408_g_at 0.95 97769_at
102408_g_at 0.91 97914_at
102408_g_at 0.95 98459_at
102408_g_at 0.97 98624_at
102408_g_at 0.92 99197_at
102408_g_at 0.93 99585_at
102409_at 0.9 102871_at
102409_at 0.9 102991_s_at
102409_at 0.91 103082_at
102409_at 0.9 103381_at
102409_at 0.9 103542_at
102409_at 0.93 103689_at
102409_at 0.9 160470_at
102409_at 0.94 160955_at
102409_at 0.93 93647_at
102409_at 0.98 93786_i_at
102409_at 0.96 94506_at
102409_at 0.9 95135_at
102409_at 0.91 95656_i_at
102409_at 0.93 96676_at
102409_at 0.9 96779_f_at
102409_at 0.93 96782_at
102409_at 0.9 98104_at
102409_at 0.92 99182_at
102409_at 0.93 99485_at
100349_at 0.96 93886_at
100349_at 0.92 96069_at
102410_at 0.9 102852_at
102410_at 0.92 103457_at
102410_at 0.92 103935_at
102410_at 0.91 104535_at
102410_at 0.96 104603_at
102410_at 0.93 104757_at
102410_at 0.9 160726_at
102410_at 0.91 161943_at
102410_at 0.96 162384_f_at
102410_at 0.94 93654_at
102410_at 0.92 94019_at
102410_at 0.93 96591_at
102410_at 0.92 97543_at
102411_at 0.9 103397_at
102411_at 0.95 93417_at
102411_at 0.93 97268_i_at
102412_at 0.9 104405_at
102412_at 0.93 160377_at
102412_at 0.93 162395_r_at
102412_at 0.93 93130_at
102412_at 0.92 93168_at
102412_at 0.9 93187_at
102413_at 0.91 102940_at
102413_at 0.9 103488_at
102413_at 0.9 103819_at
102413_at 0.95 160230_at
102413_at 0.96 160830_at
102413_at 0.91 92842_r_at
102413_at 0.93 93360_at
102413_at 0.93 97974_at
102413_at 0.91 5_st
102414_i_at 0.92 103876_at
102414_i_at 0.94 98880_at
102414_i_at 0.9 98891_at
102414_i_at 0.92 99085_at
102414_i_at 0.9 99096_at
102415_r_at 0.91 102873_at
102415_r_at 0.91 103384_at
102415_r_at 0.92 161685_r_at
102415_r_at 0.92 161844_at
102415_r_at 0.92 93717_at
102415_r_at 0.91 94856_r_at
102415_r_at 0.9 95275_at
102415_r_at 0.92 96601_at
102415_r_at 0.91 97460_at
102415_r_at 0.92 99561_f_at
102415_r_at 0.91 3_at
102416_at 0.91 93501_f_at
102416_at 0.91 97993_at
102416_at 0.94 98015_at
102416_at 0.91 99410_at
102418_at 0.93 103360_at
102418_at 0.9 103686_at
102418_at 0.9 103978_at
102418_at 0.92 104008_at
102418_at 0.9 104140_s_at
102418_at 0.92 104674_s_at
102418_at 0.93 160537_at
102418_at 0.93 160800_at
102418_at 0.92 161258_at
102418_at 0.9 161456_f_at
102418_at 0.92 161500_i_at
102418_at 0.93 162151_i_at
102418_at 0.9 162216_i_at
102418_at 0.93 162254_f_at
102418_at 0.95 162334_r_at
102418_at 0.91 162386_at
102418_at 0.94 162485_at
102418_at 0.94 92353_at
102418_at 0.91 92821_at
102418_at 0.91 92841_f_at
102418_at 0.93 93640_s_at
102418_at 0.9 93725_at
102418_at 0.92 94409_at
102418_at 0.93 96552_at
102418_at 0.92 97151_at
102418_at 0.94 97934_at
102418_at 0.9 98116_at
102418_at 0.91 98479_f_at
102418_at 0.91 98730_at
102418_at 0.97 99334_at
102418_at 0.93 99512_at
102419_at 0.92 103437_at
102419_at 0.93 103635_at
102419_at 0.93 104558_at
102419_at 0.91 162220_r_at
102419_at 0.92 92372_at
102419_at 0.92 95648_at
102419_at 0.91 96112_at
102419_at 0.91 98424_at
102421_at 0.93 103592_at
102421_at 0.92 160872_f_at
102421_at 0.9 92870_at
102421_at 0.93 93660_at
102421_at 0.94 93674_at
102421_at 0.9 95662_at
100350_at 0.93 101753_s_at
100350_at 0.92 101937_s_at
100350_at 0.93 101943_at
100350_at 0.91 160273_at
100350_at 0.95 160497_at
100350_at 0.9 161584_r_at
100350_at 0.91 161770_f_at
100350_at 0.93 93484_at
100350_at 0.9 93550_at
100350_at 0.9 93669_f_at
100350_at 0.9 94362_at
100350_at 0.91 96621_at
100350_at 0.92 96663_at
100350_at 0.97 97420_at
100350_at 0.92 98144_f_at
100350_at 0.92 99010_at
100350_at 0.94 99095_at
102423_at 0.92 93313_at
102423_at 0.92 95509_at
102424_at 0.9 104335_at
102424_at 0.91 104417_at
102424_at 0.91 162406_f_at
102424_at 0.92 94294_at
102424_at 0.92 98030_at
102425_at 0.93 104639_i_at
102425_at 0.96 95911_at
102426_at 0.91 103647_at
102426_at 0.97 160410_at
102426_at 0.91 92423_at
102426_at 0.91 93490_at
102426_at 0.93 99592_f_at
102427_at 0.91 102646_at
102427_at 0.93 102647_g_at
102427_at 0.9 160705_at
102427_at 0.91 93059_at
102427_at 0.95 94009_at
102429_at 0.9 160833_at
102429_at 0.91 161318_f_at
102429_at 0.93 94694_at
102429_at 0.9 95681_f_at
102429_at 0.91 96127_at
102429_at 0.9 99894_at
102430_at 0.92 102632_at
102430_at 0.92 102887_at
102430_at 0.9 103401_at
102430_at 0.9 160646_at
102430_at 0.9 161292_f_at
102430_at 0.97 94216_at
102430_at 0.93 94782_at
102430_at 0.93 97249_at
102430_at 0.94 99584_at
102431_at 0.93 103288_at
102431_at 0.9 103779_at
102431_at 0.92 104590_at
102431_at 0.92 160541_at
102431_at 0.97 160617_at
102431_at 0.91 161379_at
102431_at 0.9 162243_f_at
102431_at 0.91 92451_at
102431_at 0.95 92943_at
102431_at 0.92 93108_at
102431_at 0.91 94200_at
102431_at 0.9 94233_at
102431_at 0.96 94929_at
102431_at 0.91 97151_at
102431_at 0.91 97925_at
102431_at 0.91 98979_at
102431_at 0.9 98984_f_at
102431_at 0.96 M12481_5_at
102476_f_at 0.91 104336_at
102476_f_at 0.95 104487_at
102476_f_at 0.95 92385_at
102476_f_at 0.95 93264_at
102476_f_at 0.92 94852_at
102476_f_at 0.91 96698_at
102477_at 0.94 103101_at
102477_at 0.91 103264_at
102477_at 0.91 161606_f_at
102477_at 0.93 161752_r_at
102477_at 0.98 93718_at
102477_at 0.91 94804_at
102477_at 0.91 94814_at
102477_at 0.91 95633_r_at
102477_at 0.93 96945_at
102477_at 0.93 98369_f_at
100351_f_at 0.97 102225_at
100351_f_at 0.93 103526_at
100351_f_at 0.9 160714_at
100351_f_at 0.91 161946_r_at
100351_f_at 0.9 98798_at
100351_f_at 0.94 99622_at
102478_f_at 0.9 104201_at
102478_f_at 0.9 93198_at
102478_f_at 0.9 94026_at
102478_f_at 0.92 96571_at
102552_at 0.93 102850_at
102552_at 0.91 102921_s_at
102552_at 0.94 102925_at
102552_at 0.91 103896_f_at
102552_at 0.96 103983_at
102552_at 0.93 104013_at
102552_at 0.95 104320_at
102552_at 0.94 160279_at
102552_at 0.92 160436_at
102552_at 0.9 161048_at
102552_at 0.96 161353_r_at
102552_at 0.93 161555_f_at
102552_at 0.95 161659_f_at
102552_at 0.91 161856_f_at
102552_at 0.93 161945_at
102552_at 0.96 162240_r_at
102552_at 0.93 162309_at
102552_at 0.91 92415_at
102552_at 0.93 94798_at
102552_at 0.91 95562_at
102552_at 0.93 95784_at
102552_at 0.9 96888_at
102552_at 0.97 98154_at
102552_at 0.9 98488_at
102552_at 0.97 99358_at
102552_at 0.92 3_at
102553_at 0.95 161253_i_at
102553_at 0.91 94977_at
102553_at 0.93 99665_at
102554_at 0.9 103822_at
102554_at 0.92 104726_at
102554_at 0.93 161440_r_at
102554_at 0.91 162109_f_at
102554_at 0.94 93604_f_at
102554_at 0.9 97927_at
102554_at 0.9 98977_at
102555_at 0.91 104210_at
102555_at 0.91 104253_at
102555_at 0.91 162372_f_at
102555_at 0.9 92526_f_at
102555_at 0.93 95154_at
102556_at 0.9 103263_at
102556_at 0.95 103355_at
102556_at 0.9 103761_at
102556_at 0.99 103860_at
102556_at 0.9 104096_at
102556_at 0.91 104169_at
102556_at 0.91 104283_at
102556_at 0.91 104519_at
102556_at 0.94 104719_at
102556_at 0.92 160246_at
102556_at 0.9 160757_at
102556_at 0.91 160825_at
102556_at 0.92 160977_at
102556_at 0.9 161229_at
102556_at 0.91 161515_i_at
102556_at 0.93 161574_r_at
102556_at 0.93 161667_r_at
102556_at 0.91 162016_f_at
102556_at 0.92 162302_f_at
102556_at 0.94 92379_f_at
102556_at 0.9 92558_at
102556_at 0.95 92737_at
102556_at 0.95 92806_at
102556_at 0.97 93026_at
102556_at 0.92 93330_at
102556_at 0.92 93332_at
102556_at 0.95 93563_s_at
102556_at 0.91 93593_f_at
102556_at 0.99 93801_at
102556_at 0.92 94309_g_at
102556_at 0.96 94561_at
102556_at 0.93 94657_at
102556_at 0.91 95082_at
102556_at 0.93 95471_at
102556_at 0.93 95546_g_at
102556_at 0.9 95799_s_at
102556_at 0.91 95997_at
102556_at 0.91 96408_at
102556_at 0.94 97473_at
102556_at 0.91 97546_at
102556_at 0.94 97748_at
102556_at 0.9 97795_at
102556_at 0.91 97932_f_at
102556_at 0.91 98045_s_at
102556_at 0.91 98623_g_at
102556_at 0.9 99152_at
102556_at 0.9 99507_at
102557_at 0.91 104387_at
102557_at 0.92 161489_r_at
102557_at 0.91 94456_at
102557_at 0.92 98457_at
102557_at 0.91 99813_g_at
102558_at 0.92 103209_at
102558_at 0.92 92425_at
102558_at 0.96 93667_at
102558_at 0.92 94364_at
102558_at 0.91 97569_at
102559_at 0.9 103830_at
102559_at 0.9 104220_at
102559_at 0.93 104430_at
102559_at 0.91 160554_at
102559_at 0.91 161340_r_at
102559_at 0.97 162345_at
102559_at 0.9 93781_at
102559_at 0.9 94732_at
102559_at 0.95 95022_at
102559_at 0.93 95118_r_at
102559_at 0.91 95625_at
102559_at 0.97 96906_at
102559_at 0.91 99839_at
102560_at 0.91 103231_at
102560_at 0.91 103460_at
102560_at 0.93 104036_at
102560_at 0.94 104669_at
102560_at 0.93 161375_at
102560_at 0.91 92780_f_at
102560_at 0.9 94722_f_at
102560_at 0.92 96588_at
102560_at 0.94 97889_at
102560_at 0.92 98460_at
102560_at 0.95 98856_at
100352_at 0.93 101122_at
100352_at 0.92 160903_at
100352_at 0.93 98574_at
102561_at 0.91 160163_at
102561_at 0.9 160431_at
102561_at 0.9 93382_at
102561_at 0.9 94982_f_at
102562_at 0.91 104608_at
102562_at 0.92 160660_r_at
102562_at 0.9 161804_r_at
102562_at 0.91 97133_at
102562_at 0.93 97751_f_at
102562_at 0.94 98426_at
102562_at 0.95 98469_at
102562_at 0.9 98563_f_at
102562_at 0.94 98944_at
102566_at 0.93 103995_at
102566_at 0.92 104579_r_at
102566_at 0.92 104658_at
102566_at 0.95 160263_r_at
102566_at 0.95 160715_at
102566_at 0.94 161604_r_at
102566_at 0.96 162293_r_at
102566_at 0.94 92516_at
102566_at 0.92 93200_f_at
102566_at 0.9 93958_at
102566_at 0.92 94622_at
102566_at 0.94 95946_at
102566_at 0.93 95985_at
102566_at 0.94 97095_at
102566_at 0.92 97745_at
102566_at 0.91 98821_at
102566_at 0.9 99390_at
102566_at 0.91 99999_at
102567_at 0.92 102619_at
102567_at 0.93 102881_at
102567_at 0.94 104464_s_at
102567_at 0.96 160080_r_at
102567_at 0.9 161252_r_at
102567_at 0.9 161502_r_at
102567_at 0.91 161599_i_at
102567_at 0.9 162477_r_at
102567_at 0.91 92331_at
102567_at 0.93 92726_at
102567_at 0.93 93217_at
102567_at 0.9 94184_at
102567_at 0.96 94784_at
102567_at 0.91 95551_at
102567_at 0.9 95585_at
102567_at 0.91 95861_at
102567_at 0.9 97132_at
102567_at 0.91 97667_at
102567_at 0.92 98277_at
102567_at 0.9 98286_at
102568_at 0.94 103384_at
102568_at 0.94 103521_r_at
102568_at 0.98 103617_at
102568_at 0.93 104142_at
102568_at 0.93 104335_at
102568_at 0.91 160114_at
102568_at 0.9 161216_at
102568_at 0.91 161365_r_at
102568_at 0.92 161393_at
102568_at 0.93 161462_r_at
102568_at 0.9 162062_r_at
102568_at 0.92 162161_r_at
102568_at 0.91 162197_at
102568_at 0.91 162427_r_at
102568_at 0.9 162460_f_at
102568_at 0.95 92760_at
102568_at 0.96 94856_r_at
102568_at 0.94 96237_at
102568_at 0.92 96387_at
102568_at 0.91 99195_at
102568_at 0.91 99348_r_at
102569_at 0.93 160332_at
102569_at 0.94 160562_at
102569_at 0.95 161809_r_at
102569_at 0.93 92251_f_at
102569_at 0.9 97704_at
102569_at 0.96 99700_at
102570_at 0.96 103933_at
102570_at 0.9 92752_r_at
102571_at 0.94 103256_at
102571_at 0.95 104248_at
102571_at 0.9 161420_r_at
102571_at 0.93 162436_at
102571_at 0.9 93067_f_at
102571_at 0.91 93877_at
102571_at 0.91 95246_at
102571_at 0.9 95398_at
102571_at 0.91 97052_at
102572_at 0.9 161460_r_at
102572_at 0.94 162115_i_at
102572_at 0.96 96188_at
102573_at 0.92 103957_at
102573_at 0.91 160969_at
102573_at 0.92 94008_at
102573_at 0.91 99477_at
100353_g_at 0.96 101720_f_at
100353_g_at 0.9 102619_at
100353_g_at 0.91 103054_at
100353_g_at 0.9 103359_at
100353_g_at 0.9 161528_r_at
100353_g_at 0.91 162359_r_at
100353_g_at 0.92 162464_f_at
100353_g_at 0.92 93896_at
100353_g_at 0.9 94618_at
100353_g_at 0.91 95385_at
100353_g_at 0.92 95699_f_at
100353_g_at 0.9 96319_at
102574_at 0.93 160270_at
102574_at 0.93 162224_r_at
102574_at 0.92 93782_at
102574_at 0.96 97652_at
102575_at 0.97 94540_at
102576_at 0.9 102973_f_at
102576_at 0.91 104497_f_at
102576_at 0.9 160305_at
102576_at 0.91 161187_f_at
102576_at 0.96 161550_r_at
102576_at 0.9 162273_at
102576_at 0.9 92918_at
102576_at 0.91 93047_at
102576_at 0.9 93269_at
102576_at 0.91 93481_at
102576_at 0.92 93896_at
102576_at 0.9 95140_at
102576_at 0.9 95722_at
102576_at 0.91 95998_at
102576_at 0.94 96052_at
102576_at 0.9 96064_at
102576_at 0.93 96082_at
102576_at 0.91 96319_at
102576_at 0.91 96502_at
102576_at 0.91 99351_at
102576_at 0.92 99396_at
102576_at 0.92 99406_at
102576_at 0.9 99651_at
102577_at 0.93 160528_at
102577_at 0.91 93416_at
102577_at 0.92 94727_f_at
102577_at 0.96 97327_at
102577_at 0.92 99777_s_at
102578_at 0.93 103335_at
102578_at 0.9 104160_at
102578_at 0.91 161136_r_at
102578_at 0.91 161787_f_at
102578_at 0.95 162443_at
102578_at 0.91 92276_at
102578_at 0.9 93177_at
102578_at 0.9 93975_at
102578_at 0.94 95091_at
102578_at 0.91 95654_at
102578_at 0.94 96053_i_at
102578_at 0.91 96929_at
102578_at 0.93 98434_at
102579_f_at 0.97 102663_at
102579_f_at 0.94 102834_at
102579_f_at 0.91 102876_at
102579_f_at 0.93 103076_at
102579_f_at 0.96 103204_r_at
102579_f_at 0.9 103509_at
102579_f_at 0.91 104089_at
102579_f_at 0.9 104220_at
102579_f_at 0.9 104340_at
102579_f_at 0.9 104430_at
102579_f_at 0.93 104544_at
102579_f_at 0.96 104667_at
102579_f_at 0.94 104712_at
102579_f_at 0.94 161285_r_at
102579_f_at 0.94 161477_r_at
102579_f_at 0.98 161597_r_at
102579_f_at 0.94 161660_r_at
102579_f_at 0.9 161745_f_at
102579_f_at 0.95 162208_f_at
102579_f_at 0.94 92564_at
102579_f_at 0.91 92960_at
102579_f_at 0.94 93566_at
102579_f_at 0.91 93679_at
102579_f_at 0.9 94991_at
102579_f_at 0.9 95022_at
102579_f_at 0.93 95348_at
102579_f_at 0.91 95890_r_at
102579_f_at 0.98 96489_at
102579_f_at 0.96 97006_s_at
102579_f_at 0.92 97278_at
102579_f_at 0.93 98048_at
102579_f_at 0.93 99146_at
102579_f_at 0.97 99346_at
102579_f_at 0.95 99474_at
102579_f_at 0.96 99668_at
102579_f_at 0.9 3_at
102580_r_at 0.91 160784_r_at
102580_r_at 0.92 92235_g_at
102580_r_at 0.91 95907_at
102580_r_at 0.96 98284_f_at
102581_at 0.95 102877_at
102581_at 0.93 103084_at
102581_at 0.91 160342_r_at
102581_at 0.96 160675_at
102581_at 0.91 161627_r_at
102581_at 0.91 94480_at
102581_at 0.92 96321_at
102581_at 0.92 99930_s_at
102582_at 0.91 103199_at
102582_at 0.94 97003_at
102583_at 0.92 103490_at
102583_at 0.91 103793_at
102583_at 0.9 160525_f_at
102583_at 0.96 161079_at
102583_at 0.94 161508_at
102583_at 0.91 161565_r_at
102583_at 0.91 161728_f_at
102583_at 0.9 161897_f_at
102583_at 0.9 92434_at
102583_at 0.91 93719_at
102583_at 0.92 94623_at
102583_at 0.93 96205_at
100354_at 0.93 102285_at
100354_at 0.9 102724_at
100354_at 0.9 160156_at
100354_at 0.9 96031_r_at
100354_at 0.91 96963_s_at
100354_at 0.92 97655_at
100354_at 0.9 5_at
102584_at 0.93 104739_at
102584_at 0.92 161369_r_at
102584_at 0.93 92937_at
102585_f_at 0.9 92630_r_at
102585_f_at 0.92 93425_at
102585_f_at 0.9 95765_at
102585_f_at 0.92 97436_at
102585_f_at 0.9 98126_s_at
102586_at 0.9 102699_at
102586_at 0.91 103365_s_at
102586_at 0.9 160749_at
102586_at 0.9 161419_r_at
102586_at 0.91 161834_at
102586_at 0.94 92917_at
102586_at 0.97 94288_at
102586_at 0.94 94694_at
102586_at 0.91 95798_f_at
102586_at 0.91 97402_at
102586_at 0.93 98053_at
102586_at 0.94 98815_at
102599_at 0.94 103345_at
102599_at 0.91 104428_s_at
102599_at 0.93 160693_at
102599_at 0.9 92884_at
102599_at 0.9 93383_at
102612_at 0.93 103761_at
102612_at 0.91 104256_at
102612_at 0.9 104455_at
102612_at 0.91 104628_at
102612_at 0.92 161333_f_at
102612_at 0.97 92713_at
102612_at 0.93 92759_at
102612_at 0.9 92779_f_at
102612_at 0.93 94017_s_at
102612_at 0.91 94664_at
102612_at 0.91 97680_at
102613_at 0.91 102733_at
102613_at 0.93 102788_s_at
102613_at 0.9 102849_at
102613_at 0.92 103850_at
102613_at 0.9 103974_at
102613_at 0.92 104136_at
102613_at 0.95 104232_at
102613_at 0.91 104355_at
102613_at 0.95 160702_at
102613_at 0.93 160893_at
102613_at 0.98 161196_r_at
102613_at 0.92 161445_at
102613_at 0.91 161527_r_at
102613_at 0.96 161682_f_at
102613_at 0.9 161851_r_at
102613_at 0.94 162007_i_at
102613_at 0.91 162136_r_at
102613_at 0.9 162273_at
102613_at 0.93 92610_at
102613_at 0.93 92918_at
102613_at 0.9 93075_r_at
102613_at 0.98 93334_at
102613_at 0.93 93483_at
102613_at 0.92 94134_at
102613_at 0.93 94152_at
102613_at 0.91 94921_i_at
102613_at 0.92 95043_at
102613_at 0.92 95380_at
102613_at 0.92 96082_at
102613_at 0.92 96311_at
102613_at 0.91 96507_at
102613_at 0.91 96957_at
102613_at 0.94 97698_at
102613_at 0.95 98291_at
102613_at 0.91 99810_at
102613_at 0.92 99966_at
102614_at 0.95 102648_at
102614_at 0.92 102814_f_at
102614_at 0.9 160594_at
102614_at 0.9 160677_at
102614_at 0.91 161207_at
102614_at 0.9 161662_f_at
102614_at 0.9 162056_f_at
102614_at 0.91 162163_at
102614_at 0.91 162334_r_at
102614_at 0.9 92353_at
102614_at 0.93 92371_at
102614_at 0.95 92766_at
102614_at 0.93 94089_at
102614_at 0.9 94172_at
102614_at 0.96 94663_at
102614_at 0.93 95300_at
102614_at 0.93 95863_at
102614_at 0.92 95909_at
102614_at 0.9 96973_f_at
102614_at 0.94 98283_at
102614_at 0.93 98292_at
102614_at 0.9 98561_at
102614_at 0.93 98800_at
102614_at 0.93 98851_at
102619_at 0.9 104464_s_at
102619_at 0.92 160080_r_at
102619_at 0.92 160441_at
102619_at 0.91 161161_r_at
102619_at 0.92 162191_at
102619_at 0.96 92350_at
102619_at 0.9 93065_at
102619_at 0.92 94184_at
102620_at 0.91 104077_at
102620_at 0.9 104139_at
102620_at 0.94 160310_at
102620_at 0.93 94399_at
102620_at 0.9 95357_at
102620_at 0.91 95586_at
102620_at 0.91 96925_at
102621_at 0.94 102980_at
102621_at 0.94 103869_at
102621_at 0.93 103990_at
102621_at 0.94 104058_at
102621_at 0.92 160433_at
102621_at 0.94 160846_at
102621_at 0.93 161013_f_at
102621_at 0.91 162308_f_at
102621_at 0.91 162367_f_at
102621_at 0.91 92821_at
102621_at 0.9 93142_at
102621_at 0.97 94142_at
102621_at 0.94 95854_at
102621_at 0.95 95861_at
102621_at 0.91 96400_at
102621_at 0.94 97053_at
102621_at 0.92 97261_at
102621_at 0.92 98507_at
102621_at 0.9 99099_at
102621_at 0.92 99167_at
100355_g_at 0.93 100882_at
100355_g_at 0.96 100981_at
100355_g_at 0.92 101707_at
100355_g_at 0.9 101824_at
100355_g_at 0.95 104250_at
100355_g_at 0.93 160549_at
100355_g_at 0.92 161001_at
100355_g_at 0.91 161183_at
100355_g_at 0.93 161251_f_at
100355_g_at 0.9 161649_f_at
100355_g_at 0.92 161937_r_at
100355_g_at 0.92 162052_i_at
100355_g_at 0.93 92366_at
100355_g_at 0.94 94198_at
100355_g_at 0.93 95033_at
100355_g_at 0.96 95052_at
100355_g_at 0.94 96545_s_at
100355_g_at 0.94 96754_s_at
100355_g_at 0.96 96980_at
100355_g_at 0.92 97048_at
100355_g_at 0.9 98590_at
100355_g_at 0.92 98732_at
100355_g_at 0.94 99074_at
100355_g_at 0.95 99849_at
102622_r_at 0.95 103458_at
102622_r_at 0.94 160084_at
102622_r_at 0.96 160241_at
102622_r_at 0.93 160420_r_at
102622_r_at 0.9 160606_r_at
102622_r_at 0.92 95955_at
102622_r_at 0.93 99153_at
102622_r_at 0.92 99542_at
102623_at 0.95 102661_at
102623_at 0.92 102970_at
102623_at 0.91 160931_at
102623_at 0.94 161382_at
102623_at 0.94 161398_at
102623_at 0.9 161677_r_at
102623_at 0.94 161721_f_at
102623_at 0.91 162401_f_at
102623_at 0.9 92511_at
102623_at 0.95 92661_at
102623_at 0.91 92814_at
102623_at 0.91 93338_at
102623_at 0.92 93628_at
102623_at 0.96 96096_f_at
102623_at 0.9 98858_at
102623_at 0.91 99569_at
102624_at 0.94 98003_at
102624_at 0.93 98284_f_at
102625_f_at 0.92 102948_at
102625_f_at 0.9 103058_f_at
102625_f_at 0.93 103532_at
102625_f_at 0.94 103818_at
102625_f_at 0.91 103826_at
102625_f_at 0.9 103942_at
102625_f_at 0.91 160114_at
102625_f_at 0.93 160799_at
102625_f_at 0.91 161102_at
102625_f_at 0.91 161408_r_at
102625_f_at 0.91 161570_r_at
102625_f_at 0.96 161651_f_at
102625_f_at 0.9 161952_r_at
102625_f_at 0.9 162048_r_at
102625_f_at 0.9 162062_r_at
102625_f_at 0.92 162085_r_at
102625_f_at 0.9 162161_r_at
102625_f_at 0.91 162197_at
102625_f_at 0.93 162406_f_at
102625_f_at 0.9 92550_at
102625_f_at 0.92 92760_at
102625_f_at 0.91 92957_at
102625_f_at 0.9 93181_r_at
102625_f_at 0.93 93629_s_at
102625_f_at 0.92 93687_r_at
102625_f_at 0.95 93721_at
102625_f_at 0.91 93758_at
102625_f_at 0.91 94090_at
102625_f_at 0.9 94165_at
102625_f_at 0.96 94825_at
102625_f_at 0.92 94928_at
102625_f_at 0.97 95298_at
102625_f_at 0.92 95919_at
102625_f_at 0.93 96550_at
102625_f_at 0.92 96918_at
102625_f_at 0.91 97189_at
102625_f_at 0.91 97721_at
102625_f_at 0.9 98334_at
102625_f_at 0.94 98432_at
102625_f_at 0.97 98774_at
102625_f_at 0.9 99126_at
102625_f_at 0.91 99348_r_at
102625_f_at 0.9 99372_at
102625_f_at 0.91 99826_at
102625_f_at 0.93 99869_at
102625_f_at 0.94 99876_at
102626_r_at 0.91 92360_at
102626_r_at 0.92 95050_at
102626_r_at 0.93 96833_at
102626_r_at 0.9 98621_at
102627_at 0.92 102977_at
102627_at 0.91 103859_at
102627_at 0.9 104161_at
102627_at 0.93 161978_r_at
102627_at 0.94 93783_at
102627_at 0.94 94317_at
102627_at 0.95 94434_at
102627_at 0.92 97141_s_at
102627_at 0.94 97149_at
102627_at 0.91 99099_at
102627_at 0.9 MurIL2_at
102628_at 0.92 161602_at
102629_at 0.9 103462_at
102629_at 0.9 160392_at
102629_at 0.9 160420_r_at
102629_at 0.93 93252_at
102629_at 0.9 94203_at
102629_at 0.94 95032_at
102630_s_at 0.92 104020_at
102630_s_at 0.93 93107_r_at
102630_s_at 0.94 98564_f_at
102631_at 0.92 103553_at
102631_at 0.94 160187_at
102631_at 0.93 160277_at
102631_at 0.94 160411_at
102631_at 0.91 92848_at
102631_at 0.93 97954_at
102631_at 0.94 98824_at
100356_at 0.9 100374_at
100356_at 0.93 100680_at
100356_at 0.91 100879_at
100356_at 0.92 101135_at
100356_at 0.95 101153_at
100356_at 0.94 101696_r_at
100356_at 0.93 101784_f_at
100356_at 0.95 101878_at
100356_at 0.96 102077_at
100356_at 0.94 102089_at
100356_at 0.92 102121_f_at
100356_at 0.9 102139_at
100356_at 0.95 102380_s_at
100356_at 0.9 102625_f_at
100356_at 0.9 102838_at
100356_at 0.98 102948_at
100356_at 0.98 103058_f_at
100356_at 0.91 103273_s_at
100356_at 0.91 103306_at
100356_at 0.9 103327_at
100356_at 0.91 103377_at
100356_at 0.95 103490_at
100356_at 0.95 103532_at
100356_at 0.94 103604_at
100356_at 0.94 103818_at
100356_at 0.95 103941_at
100356_at 0.91 103942_at
100356_at 0.94 104089_at
100356_at 0.92 104230_at
100356_at 0.94 104232_at
100356_at 0.97 104761_at
100356_at 0.96 160619_at
100356_at 0.96 160631_s_at
100356_at 0.93 160685_at
100356_at 0.97 160799_at
100356_at 0.92 160852_at
100356_at 0.91 161091_r_at
100356_at 0.94 161095_i_at
100356_at 0.96 161102_at
100356_at 0.91 161144_r_at
100356_at 0.92 161160_f_at
100356_at 0.93 161172_f_at
100356_at 0.9 161415_r_at
100356_at 0.93 161473_f_at
100356_at 0.93 161570_r_at
100356_at 0.9 161577_f_at
100356_at 0.95 161669_r_at
100356_at 0.93 161728_f_at
100356_at 0.93 161952_r_at
100356_at 0.9 161957_r_at
100356_at 0.94 161976_r_at
100356_at 0.91 162007_i_at
100356_at 0.91 162048_r_at
100356_at 0.96 162059_r_at
100356_at 0.92 162085_r_at
100356_at 0.95 162136_r_at
100356_at 0.92 162146_r_at
100356_at 0.9 162148_r_at
100356_at 0.93 162156_f_at
100356_at 0.9 162222_r_at
100356_at 0.96 162306_at
100356_at 0.93 162315_f_at
100356_at 0.9 162361_at
100356_at 0.95 162416_at
100356_at 0.95 92242_at
100356_at 0.93 92550_at
100356_at 0.91 92750_s_at
100356_at 0.96 92957_at
100356_at 0.95 93181_r_at
100356_at 0.91 93629_s_at
100356_at 0.95 93687_r_at
100356_at 0.93 93719_at
100356_at 0.95 93721_at
100356_at 0.9 93729_at
100356_at 0.95 93862_i_at
100356_at 0.9 93919_at
100356_at 0.96 93941_at
100356_at 0.93 94157_i_at
100356_at 0.92 94291_at
100356_at 0.9 94634_at
100356_at 0.97 94688_at
100356_at 0.96 94736_at
100356_at 0.93 94761_at
100356_at 0.96 95552_at
100356_at 0.91 95555_at
100356_at 0.94 95919_at
100356_at 0.92 96419_f_at
100356_at 0.91 96482_at
100356_at 0.93 96507_at
100356_at 0.94 96540_at
100356_at 0.94 96544_at
100356_at 0.91 96551_at
100356_at 0.95 96918_at
100356_at 0.91 96983_at
100356_at 0.92 97189_at
100356_at 0.92 97300_at
100356_at 0.91 97413_at
100356_at 0.93 97568_at
100356_at 0.93 97771_r_at
100356_at 0.93 98282_at
100356_at 0.91 98334_at
100356_at 0.93 98432_at
100356_at 0.93 98774_at
100356_at 0.9 98785_at
100356_at 0.9 98811_at
100356_at 0.92 98853_at
100356_at 0.94 98902_at
100356_at 0.92 98971_at
100356_at 0.91 99854_at
100356_at 0.91 99867_at
100356_at 0.93 99869_at
100356_at 0.93 99876_at
100356_at 0.93 99914_at
100356_at 0.92 99937_at
100356_at 0.92 5_at
102632_at 0.91 103087_at
102632_at 0.94 160646_at
102632_at 0.9 161233_at
102632_at 0.95 161292_f_at
102632_at 0.93 161505_i_at
102632_at 0.94 94336_at
102632_at 0.91 95452_i_at
102632_at 0.94 97113_at
102632_at 0.91 97779_at
102633_at 0.9 104606_at
102633_at 0.96 161090_i_at
102633_at 0.9 161428_at
102633_at 0.9 161930_r_at
102633_at 0.96 96493_at
102633_at 0.91 97738_r_at
102635_at 0.92 104242_f_at
102635_at 0.91 160937_at
102635_at 0.94 160985_at
102635_at 0.91 93685_at
102635_at 0.92 94870_f_at
102635_at 0.9 96313_at
102635_at 0.93 97829_at
102635_at 0.92 97874_at
102635_at 0.94 97966_at
102635_at 0.91 99179_at
102635_at 0.92 99988_at
102636_at 0.97 102732_at
102636_at 0.95 103051_at
102636_at 0.93 160294_at
102636_at 0.92 94011_at
102636_at 0.91 95730_at
102636_at 0.93 96342_at
102636_at 0.91 97732_at
102636_at 0.91 98810_at
102637_at 0.93 102645_at
102637_at 0.9 104308_at
102637_at 0.92 162257_i_at
102637_at 0.9 95296_r_at
102637_at 0.93 97995_at
102637_at 0.91 98293_g_at
102638_at 0.91 102665_at
102638_at 0.92 102923_at
102638_at 0.92 103644_at
102638_at 0.96 160689_r_at
102638_at 0.92 97194_at
102638_at 0.9 98997_f_at
102638_at 0.91 99816_at
102639_at 0.9 104088_at
102639_at 0.91 104471_at
102639_at 0.92 160602_at
102639_at 0.97 161839_f_at
102639_at 0.91 161908_i_at
102640_at 0.93 102950_at
102640_at 0.93 103830_at
102640_at 0.9 104220_at
102640_at 0.96 104221_at
102640_at 0.9 104633_at
102640_at 0.9 160201_r_at
102640_at 0.92 160554_at
102640_at 0.93 160886_i_at
102640_at 0.92 161173_f_at
102640_at 0.93 161204_r_at
102640_at 0.93 161299_r_at
102640_at 0.96 161340_r_at
102640_at 0.93 161483_r_at
102640_at 0.94 161508_at
102640_at 0.92 161728_f_at
102640_at 0.91 162142_f_at
102640_at 0.9 162146_r_at
102640_at 0.9 162187_f_at
102640_at 0.94 162345_at
102640_at 0.97 92441_at
102640_at 0.9 92472_f_at
102640_at 0.94 93781_at
102640_at 0.96 94004_at
102640_at 0.92 94150_at
102640_at 0.9 94271_at
102640_at 0.94 94732_at
102640_at 0.91 95299_at
102640_at 0.92 96151_at
102640_at 0.9 96958_at
102640_at 0.94 97288_at
102641_at 0.91 103513_at
102641_at 0.92 162261_f_at
102641_at 0.93 94504_at
102642_at 0.9 92542_at
102642_at 0.91 96592_at
100357_g_at 0.92 161141_r_at
100357_g_at 0.9 92668_at
100357_g_at 0.92 93586_at
100357_g_at 0.93 94040_at
100357_g_at 0.92 94826_at
100357_g_at 0.94 94976_at
102643_at 0.94 103716_at
102643_at 0.91 104037_at
102643_at 0.92 160217_at
102643_at 0.93 93098_at
102643_at 0.94 94698_at
102643_at 0.92 95093_at
102643_at 0.93 95622_at
102643_at 0.92 96563_at
102643_at 0.96 97017_f_at
102643_at 0.93 98609_at
102643_at 0.91 98632_at
102644_at 0.92 103409_at
102644_at 0.91 103489_at
102644_at 0.91 103855_at
102644_at 0.94 104697_at
102644_at 0.91 160446_at
102644_at 0.9 160736_at
102644_at 0.92 160886_i_at
102644_at 0.92 161006_at
102644_at 0.92 161350_f_at
102644_at 0.91 161564_r_at
102644_at 0.96 161704_r_at
102644_at 0.93 161867_f_at
102644_at 0.91 162369_f_at
102644_at 0.99 92316_f_at
102644_at 0.91 92754_at
102644_at 0.94 93009_at
102644_at 0.93 93040_at
102644_at 0.93 93683_at
102644_at 0.93 93785_at
102644_at 0.93 94542_at
102644_at 0.95 94624_at
102644_at 0.91 95033_at
102644_at 0.93 95301_at
102644_at 0.95 95350_at
102644_at 0.96 96130_at
102644_at 0.91 96545_s_at
102644_at 0.92 96599_at
102644_at 0.93 96643_at
102644_at 0.94 96980_at
102644_at 0.92 97048_at
102644_at 0.9 97110_at
102644_at 0.95 97317_at
102644_at 0.93 97680_at
102644_at 0.93 97730_at
102644_at 0.92 98054_at
102644_at 0.94 98776_at
102644_at 0.93 99067_at
102644_at 0.9 99460_at
102644_at 0.96 99849_at
102645_at 0.94 94752_s_at
102646_at 0.91 92198_s_at
102646_at 0.93 94009_at
102646_at 0.92 96374_at
102647_g_at 0.91 102786_at
102647_g_at 0.93 93341_r_at
102648_at 0.92 102785_at
102648_at 0.9 102928_at
102648_at 0.91 103336_r_at
102648_at 0.91 160109_at
102648_at 0.92 161207_at
102648_at 0.91 161554_r_at
102648_at 0.94 161662_f_at
102648_at 0.93 161675_f_at
102648_at 0.91 161687_r_at
102648_at 0.98 162163_at
102648_at 0.91 162292_r_at
102648_at 0.94 162334_r_at
102648_at 0.93 92371_at
102648_at 0.9 92841_f_at
102648_at 0.9 93072_at
102648_at 0.92 94089_at
102648_at 0.9 94663_at
102648_at 0.9 94697_at
102648_at 0.96 95909_at
102648_at 0.92 95968_at
102648_at 0.91 98283_at
102648_at 0.94 98298_at
102648_at 0.96 98851_at
102649_s_at 0.91 103040_at
102649_s_at 0.91 161097_at
102649_s_at 0.94 162472_f_at
102650_at 0.91 161301_f_at
102650_at 0.92 93020_at
102650_at 0.91 93921_at
102650_at 0.9 94188_at
102650_at 0.92 94330_at
102651_at 0.93 99048_g_at
102652_at 0.92 103234_at
102652_at 0.92 95034_f_at
102652_at 0.9 97679_at
102652_at 0.9 98874_at
102652_at 0.9 98958_at
100358_s_at 0.92 102637_at
100358_s_at 0.9 102645_at
100358_s_at 0.94 160073_i_at
100358_s_at 0.94 161457_at
100358_s_at 0.98 162257_i_at
100358_s_at 0.91 92485_at
100358_s_at 0.91 95466_at
100358_s_at 0.97 96172_at
100358_s_at 0.92 97995_at
100358_s_at 0.96 98293_g_at
100021_at 0.95 101725_at
100021_at 0.93 101738_at
100021_at 0.95 101804_at
100021_at 0.92 162120_at
100021_at 0.91 93211_at
100021_at 0.94 93485_at
100021_at 0.92 93637_at
100021_at 0.92 94366_at
100021_at 0.93 99836_at
100021_at 0.91 99940_at
100002_at 0.92 101783_i_at
100002_at 0.93 104034_at
100002_at 0.93 95249_at
100002_at 0.91 95879_at
100002_at 0.94 98310_at
102653_at 0.94 95518_at
102653_at 0.95 96748_i_at
102653_at 0.92 97435_at
102653_at 0.91 99570_s_at
102654_at 0.95 104097_at
102654_at 0.94 160303_at
102654_at 0.91 93621_at
102654_at 0.9 94449_at
102654_at 0.9 94863_r_at
102654_at 0.92 99828_at
102655_at 0.9 103575_at
102655_at 0.91 104284_at
102655_at 0.94 104389_at
102655_at 0.91 92595_r_at
102655_at 0.91 92790_at
102655_at 0.94 95312_at
102655_at 0.91 96949_at
102656_at 0.94 103231_at
102656_at 0.92 161901_r_at
102656_at 0.91 95349_g_at
102656_at 0.93 98069_s_at
102657_at 0.97 103570_at
102657_at 0.96 104479_at
102657_at 0.95 160344_at
102657_at 0.92 161173_f_at
102657_at 0.92 161565_r_at
102657_at 0.91 161652_r_at
102657_at 0.95 161774_f_at
102657_at 0.94 161825_f_at
102657_at 0.93 161876_r_at
102657_at 0.92 161920_r_at
102657_at 0.9 92480_f_at
102657_at 0.95 92601_at
102657_at 0.94 92694_at
102657_at 0.91 92939_at
102657_at 0.91 92970_at
102657_at 0.9 93037_i_at
102657_at 0.91 93105_s_at
102657_at 0.96 93194_at
102657_at 0.92 93213_at
102657_at 0.94 93237_s_at
102657_at 0.93 93354_at
102657_at 0.91 93439_f_at
102657_at 0.91 93719_at
102657_at 0.92 93775_at
102657_at 0.9 93919_at
102657_at 0.91 94271_at
102657_at 0.95 95976_at
102657_at 0.97 96431_at
102657_at 0.91 96958_at
102657_at 0.91 98853_at
102658_at 0.92 162448_f_at
102658_at 0.92 92325_at
102658_at 0.93 94216_at
102658_at 0.95 94428_at
102658_at 0.92 94558_g_at
102658_at 0.92 99917_at
102659_at 0.96 104418_at
102659_at 0.92 94463_at
102659_at 0.95 99972_at
102660_at 0.97 103338_at
102660_at 0.92 94218_at
102660_at 0.93 96532_at
102660_at 0.92 97970_at
102661_at 0.9 103043_at
102661_at 0.91 103679_at
102661_at 0.95 160375_at
102661_at 0.94 160711_at
102661_at 0.92 161098_at
102661_at 0.92 161281_f_at
102661_at 0.92 161382_at
102661_at 0.95 161398_at
102661_at 0.97 161664_at
102661_at 0.94 161721_f_at
102661_at 0.92 162072_at
102661_at 0.93 162274_f_at
102661_at 0.93 162401_f_at
102661_at 0.92 92213_at
102661_at 0.94 92661_at
102661_at 0.93 92783_at
102661_at 0.96 93338_at
102661_at 0.92 93628_at
102661_at 0.91 94026_at
102661_at 0.92 95291_r_at
102661_at 0.93 95469_at
102661_at 0.93 98858_at
102661_at 0.92 99416_at
102661_at 0.91 99569_at
102662_at 0.93 102782_at
102662_at 0.91 103911_at
102662_at 0.93 104615_at
102662_at 0.95 104687_at
102662_at 0.95 160136_r_at
102662_at 0.94 92237_at
102662_at 0.92 92639_at
102662_at 0.97 92994_at
[truncated: 1,567,535 more chars]
