# Supplementary material for: Identifying aging-related genes in mouse hippocampus using gateway nodes
Source: BMC Syst Biol. 2014 May 27;8:62. doi: 10.1186/1752-0509-8-62 (PMC4057599; doi:10.1186/1752-0509-8-62)
Supplement: Additional file 2 — The two threshold and p-value filtered correlation networks before clustering. Gene IDs come from GEO Platform GPL81 (Affymetrix Murine Genome U74A Version 2 Array). These can be visualized using any network visualization software GUIS (i.e. Cytoscape) or manipulated in R using the igraph library. [file 1752-0509-8-62-S2.zip › yng_p85_100_pval0005.sif]

100001_at 0.91 102142_r_at
100001_at 0.93 92779_f_at
100001_at 0.9 93643_at
100001_at 0.94 96130_at
96665_at 0.92 97841_at
96665_at 0.9 98022_at
96666_at 0.92 98099_at
96666_at 0.94 98113_at
96667_at 0.9 98047_at
96669_at 0.9 97237_at
96669_at 0.92 97794_at
96669_at 0.97 99034_at
96670_at 0.93 96886_at
96672_at 0.9 97518_at
96676_at 0.9 97652_at
96676_at 0.92 97701_at
101388_at 0.91 160424_f_at
101388_at 0.94 161592_at
101388_at 0.94 93890_at
101388_at 0.91 94025_at
101388_at 0.92 94944_at
101388_at 0.9 96717_at
101388_at 0.93 97945_at
101388_at 0.93 97960_at
101388_at 0.92 99023_at
101388_at 0.91 99514_at
96677_at 0.92 98525_f_at
96678_at 0.9 96778_at
96678_at 0.91 98013_at
96678_at 0.95 99146_at
96684_at 0.96 98868_at
96686_i_at 0.95 97458_at
96686_i_at 0.95 99464_at
96687_f_at 0.98 99036_s_at
96688_at 0.94 99494_at
101389_at 0.94 102399_at
101389_at 0.9 104551_at
101389_at 0.9 93183_at
101389_at 0.9 96493_at
101389_at 0.93 97835_at
96691_at 0.96 96887_at
96693_at 0.9 98135_r_at
96693_at 0.94 99502_at
96694_at 0.92 98564_f_at
96696_at 0.9 96834_at
96699_at 0.92 96802_at
96699_at 0.94 98547_at
96701_at 0.9 97486_at
96701_at 0.93 97844_at
96701_at 0.9 99575_at
101390_at 0.91 103033_at
101390_at 0.9 104534_at
101390_at 0.9 94070_at
101390_at 0.91 96262_at
101390_at 0.91 M_at
96703_at 0.9 98302_at
96703_at 0.91 98817_at
96708_at 0.92 97112_at
96708_at 0.92 99013_f_at
96708_at 0.9 99071_at
96709_at 0.94 97971_at
96709_at 0.95 98470_at
96710_at 0.91 98521_at
96711_at 0.9 98099_at
96716_at 0.9 97744_at
96716_at 0.91 98382_f_at
101392_at 0.96 102663_at
101392_at 0.92 95897_at
101392_at 0.91 99677_at
96717_at 0.98 98864_s_at
96718_at 0.94 99179_at
96719_i_at 0.96 97101_at
96719_i_at 0.91 97167_g_at
96719_i_at 0.91 98152_at
96719_i_at 0.9 99777_s_at
96719_i_at 0.94 99823_r_at
96720_f_at 0.91 96761_at
96722_at 0.94 96812_at
96722_at 0.92 97048_at
96722_at 0.91 97128_at
96722_at 0.91 97235_f_at
96722_at 0.9 97258_at
96722_at 0.98 97576_f_at
96722_at 0.96 97651_at
96722_at 0.98 97741_at
96722_at 0.91 97779_at
96722_at 0.92 98052_at
96722_at 0.95 98281_at
96722_at 0.96 98345_at
96722_at 0.94 98374_at
96722_at 0.92 98406_at
96722_at 0.94 98489_at
96722_at 0.94 98505_i_at
96722_at 0.94 98804_at
96722_at 0.95 99062_at
96722_at 0.94 99357_at
96722_at 0.95 99419_g_at
96722_at 0.99 99420_at
96722_at 0.94 99433_at
96722_at 0.95 99437_at
96722_at 0.98 5_at
96723_f_at 0.92 98371_at
96723_f_at 0.92 98948_at
96725_at 0.95 97429_at
96725_at 0.94 97778_at
96725_at 0.91 98433_at
101393_at 0.93 102277_at
101393_at 0.9 102853_at
101393_at 0.9 160614_at
101393_at 0.9 93821_at
101393_at 0.96 94186_at
101393_at 0.91 95848_at
101393_at 0.91 97793_at
101393_at 0.92 98880_at
96729_at 0.91 97983_s_at
96731_at 0.94 96763_at
96731_at 0.94 96832_at
96731_at 0.9 99552_at
96734_at 0.96 97594_r_at
96734_at 0.95 99451_at
96735_at 0.92 99624_at
96738_at 0.9 98588_at
101394_at 0.95 102167_at
101394_at 0.97 102264_at
101394_at 0.91 161537_f_at
101394_at 0.9 161588_r_at
101394_at 0.91 92415_at
101394_at 0.93 93924_f_at
101394_at 0.95 94623_at
101394_at 0.91 95136_at
101394_at 0.96 96205_at
101394_at 0.91 96501_at
101394_at 0.9 96978_at
101394_at 0.94 98903_at
96741_at 0.93 97347_at
96742_at 0.92 97904_at
96742_at 0.92 97952_at
96742_at 0.9 98386_s_at
96743_at 0.92 98965_at
96747_at 0.9 98120_at
96748_i_at 0.9 97460_at
96748_i_at 0.93 98519_r_at
96748_i_at 0.91 99440_at
96748_i_at 0.91 99929_at
96749_f_at 0.9 99400_at
101395_at 0.91 102849_at
101395_at 0.9 103395_at
101395_at 0.93 103874_r_at
101395_at 0.96 160464_s_at
101395_at 0.9 161619_f_at
101395_at 0.91 162305_f_at
101395_at 0.91 92924_at
101395_at 0.94 96355_at
96750_at 0.91 98155_r_at
96751_at 0.91 96774_at
96751_at 0.92 97407_at
96751_at 0.93 98488_at
96751_at 0.9 98629_f_at
96751_at 0.95 99178_at
96754_s_at 0.94 97381_s_at
96754_s_at 0.91 99120_f_at
96754_s_at 0.9 99370_at
96755_at 0.93 97509_f_at
96755_at 0.92 99027_at
96756_at 0.91 96907_at
96756_at 0.9 98041_at
96758_s_at 0.91 97263_s_at
96758_s_at 0.91 97699_at
96758_s_at 0.92 97718_at
96758_s_at 0.95 97724_at
96758_s_at 0.95 98003_at
101396_at 0.93 101796_at
101396_at 0.9 102879_s_at
101396_at 0.9 103673_at
101396_at 0.91 103974_at
101396_at 0.93 161067_at
101396_at 0.93 162277_r_at
101396_at 0.91 162473_r_at
101396_at 0.92 92333_at
101396_at 0.91 92959_at
101396_at 0.91 93252_at
101396_at 0.96 93639_r_at
101396_at 0.91 93656_g_at
101396_at 0.93 96994_at
101396_at 0.92 97747_r_at
101396_at 0.91 97787_at
101396_at 0.93 5_st
96760_at 0.91 97309_at
96760_at 0.96 99149_at
96761_at 0.92 97095_at
96762_at 0.95 96906_at
96762_at 0.94 97383_at
96762_at 0.93 98499_s_at
96763_at 0.93 96832_at
96764_at 0.92 99108_s_at
96764_at 0.95 99577_at
96765_at 0.96 97352_f_at
96766_s_at 0.94 98028_at
96767_at 0.95 99146_at
96770_at 0.93 97525_at
96770_at 0.93 98868_at
101397_at 0.9 101808_at
101397_at 0.92 104362_at
101397_at 0.94 104624_at
101397_at 0.92 160716_at
101397_at 0.93 162392_r_at
101397_at 0.95 94788_f_at
101397_at 0.92 97800_at
101397_at 0.92 99372_at
96771_at 0.91 97192_at
96771_at 0.91 97404_at
96772_at 0.95 99064_at
96773_at 0.91 96858_at
96773_at 0.95 99058_at
96774_at 0.96 97445_at
96774_at 0.9 97994_at
96774_at 0.92 98629_f_at
96774_at 0.92 99178_at
96774_at 0.91 99462_at
96774_at 0.95 99587_at
96778_at 0.92 98767_at
96778_at 0.9 99129_at
96778_at 0.91 99175_at
96778_at 0.93 99532_at
96779_f_at 0.91 97446_at
96780_at 0.93 96871_at
101398_at 0.91 102026_s_at
101398_at 0.94 102115_r_at
101398_at 0.91 104434_at
101398_at 0.91 160789_at
101398_at 0.9 160898_at
101398_at 0.92 161931_r_at
101398_at 0.92 93063_at
101398_at 0.91 94109_at
101398_at 0.93 96106_at
101398_at 0.91 96537_at
101398_at 0.9 99998_at
100133_at 0.9 101303_at
100133_at 0.92 101662_at
100133_at 0.95 103668_at
100133_at 0.91 104058_at
100133_at 0.9 93486_at
100133_at 0.9 94440_at
100133_at 0.94 95902_at
100133_at 0.9 95944_at
100133_at 0.94 97957_at
96782_at 0.91 96996_at
96782_at 0.91 97728_at
96783_at 0.91 98792_at
96783_at 0.93 99074_at
96784_at 0.91 97295_at
96784_at 0.91 97746_f_at
96784_at 0.93 97904_at
96784_at 0.91 98529_at
96784_at 0.96 98568_at
96784_at 0.91 98582_at
96784_at 0.94 98796_at
96784_at 0.92 99046_at
96784_at 0.94 99561_f_at
96784_at 0.92 3_st
96785_at 0.92 97894_at
96785_at 0.93 98475_at
96785_at 0.91 99984_at
96787_at 0.91 98509_at
96789_i_at 0.91 99909_at
96791_at 0.95 96866_at
96791_at 0.92 99038_at
96792_at 0.91 97780_at
96792_at 0.91 98385_at
96792_at 0.92 99895_at
96792_at 0.92 99933_at
96792_at 0.93 99997_at
101399_at 0.91 101402_at
101399_at 0.96 103084_at
101399_at 0.95 103322_at
101399_at 0.92 160130_at
101399_at 0.9 161965_r_at
101399_at 0.96 92741_g_at
101399_at 0.92 93880_at
101399_at 0.96 95532_at
101399_at 0.92 95915_at
101399_at 0.92 96536_at
101399_at 0.94 96938_at
101399_at 0.92 97166_at
101399_at 0.91 97413_at
96795_at 0.97 97709_at
96795_at 0.91 98439_at
96795_at 0.91 98599_at
96795_at 0.92 98837_at
96795_at 0.93 98839_at
96795_at 0.96 99564_at
96795_at 0.94 99876_at
96795_at 0.9 L09192_5_at
96796_f_at 0.91 96819_at
96796_f_at 0.92 99059_at
96797_s_at 0.9 97003_at
96798_r_at 0.93 96900_at
96798_r_at 0.9 96918_at
96798_r_at 0.92 98760_at
96798_r_at 0.91 98974_at
96798_r_at 0.92 99579_at
96798_r_at 0.97 99582_at
96798_r_at 0.95 99972_at
96799_at 0.91 98554_at
96801_at 0.95 98131_at
96801_at 0.91 98394_at
96801_at 0.9 99475_at
96802_at 0.92 98547_at
101401_at 0.9 102143_at
101401_at 0.9 102152_f_at
101401_at 0.97 102567_at
101401_at 0.95 102674_at
101401_at 0.93 102722_g_at
101401_at 0.91 103730_at
101401_at 0.91 104642_at
101401_at 0.93 161202_r_at
101401_at 0.94 161204_r_at
101401_at 0.9 161554_r_at
101401_at 0.9 161777_f_at
101401_at 0.95 161781_at
101401_at 0.9 161784_f_at
101401_at 0.93 161908_i_at
101401_at 0.92 162271_f_at
101401_at 0.91 162390_r_at
101401_at 0.92 92371_at
101401_at 0.93 92953_at
101401_at 0.93 92965_at
101401_at 0.96 93931_at
101401_at 0.91 94035_at
101401_at 0.92 96492_at
101401_at 0.96 96945_at
101401_at 0.95 98941_r_at
101401_at 0.91 99348_r_at
101401_at 0.9 99474_at
101401_at 0.93 99627_r_at
96804_at 0.92 98589_at
96804_at 0.9 99085_at
96806_at 0.94 99595_at
96808_at 0.93 99011_at
96810_at 0.93 99644_at
96811_at 0.94 97267_at
96811_at 0.95 99592_f_at
96812_at 0.93 97576_f_at
96812_at 0.91 97741_at
96812_at 0.94 97779_at
96812_at 0.9 98281_at
96812_at 0.9 98336_s_at
96812_at 0.91 98406_at
96812_at 0.92 98505_i_at
96812_at 0.95 99062_at
96812_at 0.94 99419_g_at
96812_at 0.91 99420_at
96812_at 0.93 99437_at
96812_at 0.92 99567_at
96812_at 0.96 99843_at
96812_at 0.93 5_at
96813_f_at 0.91 98822_at
96813_f_at 0.9 99662_at
96814_r_at 0.96 99374_at
96817_at 0.93 97919_at
96817_at 0.91 98965_at
101402_at 0.91 102143_at
101402_at 0.94 102393_at
101402_at 0.91 103084_at
101402_at 0.93 104710_at
101402_at 0.91 161457_at
101402_at 0.91 162385_i_at
101402_at 0.93 92853_at
101402_at 0.93 93651_r_at
101402_at 0.9 96373_at
101402_at 0.95 96938_at
101402_at 0.95 97166_at
101402_at 0.9 99411_at
101402_at 0.92 99623_s_at
101402_at 0.91 X57349_5_at
96818_at 0.93 96831_at
96818_at 0.92 98960_s_at
96818_at 0.9 99325_at
96818_at 0.94 99441_at
96822_at 0.92 97345_at
96822_at 0.9 98553_at
96824_at 0.93 97397_at
96824_at 0.92 97952_at
96824_at 0.94 98386_s_at
96826_at 0.93 97702_at
96826_at 0.92 98320_at
96826_at 0.93 99809_at
96828_at 0.93 96964_at
96828_at 0.92 98317_at
96828_at 0.95 98860_at
96828_at 0.97 99049_at
96828_at 0.98 99237_at
96828_at 0.92 99395_at
96828_at 0.91 99473_at
96828_at 0.93 5_at
96829_at 0.94 99405_at
96831_at 0.9 98960_s_at
101403_at 0.93 94286_at
101403_at 0.92 96565_at
96832_at 0.9 99552_at
96838_at 0.92 97720_at
96840_at 0.92 97171_f_at
96840_at 0.9 99980_at
96841_at 0.92 97082_at
101404_at 0.9 102859_at
101404_at 0.93 103364_f_at
101404_at 0.91 99054_at
101404_at 0.93 99629_at
96843_at 0.92 97123_at
96843_at 0.9 97413_at
96843_at 0.93 98782_at
96843_at 0.91 98953_at
96843_at 0.91 99196_at
96843_at 0.94 99403_at
96843_at 0.91 99804_at
96845_at 0.93 98884_r_at
96845_at 0.92 3_at
96846_at 0.94 97535_at
96846_at 0.9 97703_at
96846_at 0.95 99906_at
96847_at 0.9 99581_at
96848_at 0.91 98092_at
96848_at 0.94 98408_at
96848_at 0.91 98933_at
96849_at 0.93 96947_at
96850_at 0.91 99456_at
96852_at 0.9 97146_g_at
96852_at 0.93 97278_at
96852_at 0.9 97767_at
96852_at 0.93 98366_at
96852_at 0.92 98830_at
96852_at 0.9 99368_at
96852_at 0.94 99381_at
96852_at 0.91 3_at
96855_at 0.91 98827_i_at
101405_at 0.95 102266_at
101405_at 0.9 103975_at
101405_at 0.92 92649_at
101405_at 0.9 94098_at
101405_at 0.92 94119_at
101405_at 0.9 94340_at
101405_at 0.94 96799_at
101405_at 0.91 96865_at
101405_at 0.91 98587_at
96856_at 0.94 99377_at
96857_at 0.93 97133_at
96857_at 0.93 98469_at
96858_at 0.94 97753_at
96858_at 0.91 99524_at
96858_at 0.91 99799_at
96859_at 0.93 96919_at
96859_at 0.93 97696_r_at
96859_at 0.94 97767_at
96859_at 0.93 98085_f_at
96859_at 0.91 98759_f_at
96859_at 0.92 99183_at
96859_at 0.92 99660_f_at
96859_at 0.95 M12481_3_at
96859_at 0.92 M32599_5_at
96862_at 0.96 98610_at
96862_at 0.93 98627_at
96865_at 0.91 97304_at
96865_at 0.91 98824_at
96866_at 0.91 98918_at
96867_at 0.93 99828_at
101406_at 0.92 102761_at
101406_at 0.92 103506_f_at
101406_at 0.92 103756_at
101406_at 0.92 161229_at
101406_at 0.92 161512_r_at
101406_at 0.92 161647_f_at
101406_at 0.94 161875_at
101406_at 0.95 162345_at
101406_at 0.9 92402_at
101406_at 0.93 93450_at
101406_at 0.9 96682_at
101406_at 0.9 97360_at
101406_at 0.91 97691_at
101406_at 0.9 97749_at
101406_at 0.92 99344_at
96868_at 0.91 96948_at
96869_at 0.92 97499_at
96870_at 0.94 99183_at
96870_at 0.9 99865_at
96870_at 0.91 M32599_5_at
96871_at 0.92 97328_at
96872_at 0.94 98603_s_at
96872_at 0.94 98805_at
96873_at 0.93 99370_at
96874_g_at 0.9 97994_at
96874_g_at 0.91 99143_at
96874_g_at 0.93 99501_at
96874_g_at 0.9 99504_at
96875_r_at 0.91 97269_f_at
96875_r_at 0.92 98534_at
96878_at 0.91 97865_g_at
96878_at 0.92 98379_r_at
96878_at 0.9 99564_at
101407_at 0.9 101474_at
101407_at 0.95 104013_at
101407_at 0.91 94739_at
101407_at 0.94 94944_at
101407_at 0.9 96936_at
101407_at 0.93 96993_at
101407_at 0.91 97945_at
96879_at 0.9 97593_f_at
96881_at 0.94 99169_at
96882_at 0.92 97921_at
96883_at 0.91 97277_at
96884_at 0.92 96931_at
96884_at 0.9 97564_f_at
96884_at 0.92 98828_at
96884_at 0.95 98983_at
96885_at 0.91 97825_at
96885_at 0.94 98073_at
96885_at 0.95 99917_at
96888_at 0.97 99581_at
96890_at 0.9 97475_at
101408_at 0.9 161558_f_at
101408_at 0.9 92440_at
101408_at 0.91 95888_at
101408_at 0.91 98328_at
96891_at 0.96 98054_at
96891_at 0.91 99978_s_at
96895_at 0.96 97153_at
96895_at 0.9 97349_at
96895_at 0.94 97931_i_at
96895_at 0.9 98305_at
96895_at 0.94 98311_at
96895_at 0.97 98387_at
96895_at 0.9 98398_s_at
96895_at 0.92 98479_f_at
96895_at 0.93 98568_at
96895_at 0.97 99048_g_at
96895_at 0.97 99074_at
96895_at 0.95 99238_at
96895_at 0.95 99708_at
96895_at 0.92 99897_at
96895_at 0.94 3_st
96896_at 0.92 96931_at
96896_at 0.97 98284_f_at
96898_at 0.91 97666_r_at
96900_at 0.9 97281_at
96900_at 0.92 97514_at
96900_at 0.94 98342_at
96900_at 0.96 99582_at
96900_at 0.93 99972_at
96902_at 0.91 96999_at
101409_at 0.92 103579_at
100134_at 0.91 104058_at
100134_at 0.91 160423_at
100134_at 0.9 95014_at
96905_at 0.91 96931_at
96905_at 0.97 97564_f_at
96905_at 0.91 98983_at
96905_at 0.9 99445_at
96905_at 0.93 99881_at
96905_at 0.94 99928_at
96906_at 0.9 96972_f_at
96906_at 0.92 97247_at
96906_at 0.97 98499_s_at
96906_at 0.91 99507_at
96908_at 0.94 97423_at
96908_at 0.9 97497_at
96910_at 0.93 98474_r_at
96911_at 0.9 97331_at
96911_at 0.92 97820_at
96912_s_at 0.9 97890_at
96913_at 0.91 99828_at
96915_f_at 0.91 97109_at
96915_f_at 0.9 98926_at
101410_at 0.9 101645_f_at
101410_at 0.91 102933_at
101410_at 0.92 104064_at
101410_at 0.93 160928_at
101410_at 0.9 161073_at
101410_at 0.96 161877_f_at
101410_at 0.92 162178_r_at
101410_at 0.93 162256_r_at
101410_at 0.91 92895_at
101410_at 0.95 93238_at
101410_at 0.91 95328_at
101410_at 0.92 95642_at
101410_at 0.91 95734_at
101410_at 0.92 96635_at
101410_at 0.92 98784_at
96916_at 0.9 98937_at
96918_at 0.96 97124_at
96918_at 0.95 97317_at
96918_at 0.9 97428_at
96918_at 0.9 97431_at
96918_at 0.95 97730_at
96918_at 0.92 98117_at
96918_at 0.92 98974_at
96918_at 0.95 99911_at
96919_at 0.9 98085_f_at
96919_at 0.92 99183_at
96919_at 0.94 M32599_5_at
96920_at 0.92 97324_at
96920_at 0.9 99894_at
96920_at 0.9 99939_at
96921_at 0.92 97976_at
96921_at 0.9 98808_at
96921_at 0.91 99668_at
96924_at 0.9 99140_at
96925_at 0.91 97377_at
96925_at 0.91 99188_at
96925_at 0.91 99880_at
96926_at 0.96 97054_at
96926_at 0.9 98874_at
96926_at 0.92 99658_f_at
96926_at 0.92 99834_at
96929_at 0.92 98462_s_at
96929_at 0.92 98928_at
101412_at 0.92 94071_at
101412_at 0.91 96202_at
96930_at 0.91 97845_at
96930_at 0.92 99489_at
96931_at 0.92 97564_f_at
96931_at 0.93 98284_f_at
96931_at 0.91 98828_at
96931_at 0.91 98983_at
96932_at 0.92 97392_at
96932_at 0.93 97516_at
96932_at 0.93 99016_at
96935_at 0.92 97256_at
96936_at 0.91 97864_at
96936_at 0.92 98490_at
96936_at 0.94 99800_at
96937_at 0.92 97748_at
96937_at 0.91 99663_g_at
96938_at 0.95 97166_at
96938_at 0.93 97413_at
96938_at 0.92 99881_at
96938_at 0.9 X00686_M_at
96939_at 0.9 97553_at
101413_at 0.98 97232_at
96942_at 0.95 98015_at
96942_at 0.91 99163_at
96943_at 0.9 3_at
96945_at 0.93 99627_r_at
96946_at 0.93 99151_at
96947_at 0.9 99491_at
96948_at 0.9 99493_at
96951_at 0.92 97181_f_at
96951_at 0.95 98111_at
96951_at 0.96 98138_at
96951_at 0.94 98319_at
96951_at 0.9 99524_at
101414_at 0.92 103999_at
101414_at 0.9 104042_at
101414_at 0.91 104095_at
101414_at 0.95 160152_at
101414_at 0.95 93108_at
101414_at 0.92 94543_at
101414_at 0.92 96143_at
96952_at 0.9 96999_at
96953_at 0.91 97341_at
96956_at 0.92 97451_at
96956_at 0.96 98555_at
96958_at 0.93 97448_at
96958_at 0.91 98342_at
96958_at 0.9 98368_at
96959_at 0.9 97965_at
96961_at 0.91 98155_r_at
96961_at 0.94 98832_at
101415_i_at 0.91 103889_at
101415_i_at 0.92 161113_at
101415_i_at 0.92 96011_at
96963_s_at 0.94 97336_at
96963_s_at 0.92 98933_at
96964_at 0.96 97914_at
96964_at 0.9 98317_at
96964_at 0.92 98860_at
96964_at 0.9 99049_at
96964_at 0.92 99237_at
96964_at 0.91 99395_at
96966_at 0.95 96997_at
96966_at 0.95 97389_at
96966_at 0.91 97546_at
96966_at 0.91 97574_f_at
96966_at 0.95 97765_g_at
96966_at 0.91 97774_at
96966_at 0.95 98388_at
96966_at 0.93 98785_at
96966_at 0.98 98825_at
96966_at 0.93 99236_at
96966_at 0.92 99396_at
96968_at 0.92 97873_at
96969_at 0.9 99005_at
96970_at 0.9 99902_at
96971_f_at 0.93 97910_at
96971_f_at 0.92 98852_at
96971_f_at 0.92 99269_g_at
96971_f_at 0.93 MurIL10_at
96972_f_at 0.91 98499_s_at
96972_f_at 0.93 99195_at
96972_f_at 0.93 99507_at
101416_f_at 0.91 103603_at
101416_f_at 0.94 160625_f_at
101416_f_at 0.92 161343_r_at
101416_f_at 0.92 92590_at
101416_f_at 0.9 93075_r_at
101416_f_at 0.97 93570_at
101416_f_at 0.92 93662_s_at
101416_f_at 0.91 93688_at
101416_f_at 0.9 94839_at
101416_f_at 0.91 94973_at
101416_f_at 0.9 95546_g_at
101416_f_at 0.91 97052_at
101416_f_at 0.95 97171_f_at
101416_f_at 0.93 97523_i_at
101416_f_at 0.91 97690_at
101416_f_at 0.92 98435_at
101416_f_at 0.91 98570_at
101416_f_at 0.9 99358_at
96974_at 0.92 98967_at
96976_f_at 0.9 98081_at
96976_f_at 0.91 98472_at
96977_at 0.9 99108_s_at
96977_at 0.91 99349_at
96979_at 0.91 97061_g_at
96979_at 0.92 98803_at
96980_at 0.9 98795_at
96980_at 0.92 99915_at
96982_g_at 0.94 99446_at
101417_at 0.96 104436_at
101417_at 0.93 162113_r_at
101417_at 0.9 93090_at
101417_at 0.9 94713_at
96984_at 0.91 98920_g_at
96984_at 0.96 99646_at
96985_at 0.9 97992_at
96986_at 0.94 99196_at
96987_at 0.9 97571_r_at
96993_at 0.9 97864_at
96994_at 0.99 97169_f_at
96994_at 0.94 97747_r_at
96995_at 0.91 97133_at
96995_at 0.9 98848_at
101419_at 0.94 92543_at
101419_at 0.9 92895_at
101419_at 0.93 96745_at
96997_at 0.92 97389_at
96997_at 0.95 97574_f_at
96997_at 0.92 97783_at
96997_at 0.96 98388_at
96997_at 0.92 98785_at
96997_at 0.94 98825_at
96997_at 0.92 98927_at
96997_at 0.91 99018_at
96997_at 0.97 99236_at
96997_at 0.92 99396_at
96997_at 0.93 99417_at
96997_at 0.9 99867_at
96997_at 0.91 5_st
96998_at 0.93 97196_at
96998_at 0.96 98298_at
96998_at 0.99 98370_at
96998_at 0.91 99814_at
96998_at 0.92 99867_at
96999_at 0.9 97958_at
96999_at 0.93 99840_at
97000_s_at 0.91 3_at
97000_s_at 0.92 5_st
97001_r_at 0.9 99544_at
97002_f_at 0.94 97766_at
97003_at 0.91 98783_at
97004_at 0.96 97884_at
97004_at 0.91 98860_at
97006_s_at 0.93 97009_f_at
97006_s_at 0.91 98301_at
97006_s_at 0.92 98575_at
101420_at 0.91 101713_at
101420_at 0.93 161694_f_at
101420_at 0.91 92456_at
101420_at 0.91 95574_f_at
97007_at 0.95 97138_at
97007_at 0.93 99123_s_at
97008_f_at 0.92 98364_at
97008_f_at 0.91 98500_at
97008_f_at 0.91 98795_at
97009_f_at 0.99 98301_at
97009_f_at 0.95 98575_at
97012_f_at 0.92 98035_g_at
97017_f_at 0.9 97158_at
97017_f_at 0.92 97180_f_at
97017_f_at 0.92 97478_at
97017_f_at 0.91 98140_at
97017_f_at 0.9 99776_at
97048_at 0.97 97128_at
97048_at 0.91 97235_f_at
97048_at 0.91 97576_f_at
97048_at 0.93 97741_at
97048_at 0.93 98505_i_at
97048_at 0.95 98843_at
97048_at 0.92 99420_at
97048_at 0.91 99427_at
97048_at 0.96 99433_at
97048_at 0.91 99474_at
97048_at 0.9 5_at
97048_at 0.91 _at
97049_at 0.91 98139_at
97049_at 0.95 98809_s_at
97052_at 0.91 97171_f_at
101421_at 0.94 92499_at
101421_at 0.92 95472_f_at
100136_at 0.94 100716_at
100136_at 0.92 103421_at
100136_at 0.9 93155_at
100136_at 0.97 93384_at
100136_at 0.91 95373_at
100136_at 0.93 97300_at
100136_at 0.95 98561_at
100136_at 0.9 99327_at
97054_at 0.92 97295_at
97054_at 0.92 98803_at
97054_at 0.94 99658_f_at
97054_at 0.91 99834_at
97055_s_at 0.93 99576_at
97060_at 0.9 97082_at
97060_at 0.93 98416_at
97060_at 0.91 98799_g_at
97061_g_at 0.94 97107_at
97073_at 0.93 97996_at
97073_at 0.91 98821_at
97073_at 0.92 98974_at
97077_f_at 0.95 99585_at
97080_at 0.92 99648_at
101422_at 0.92 103797_at
97083_at 0.93 97713_at
97083_at 0.9 97748_at
97084_at 0.96 97764_at
97084_at 0.9 5_at
97085_at 0.93 97338_at
97087_f_at 0.91 97993_at
97088_at 0.9 97889_at
97089_at 0.91 97738_r_at
97089_at 0.92 99583_at
97091_at 0.91 97287_at
97091_at 0.92 97768_at
97091_at 0.91 98357_at
97091_at 0.92 99153_at
97091_at 0.92 99826_at
101423_at 0.93 102665_at
101423_at 0.91 103928_at
101423_at 0.95 103952_at
101423_at 0.92 103974_at
101423_at 0.91 161233_at
101423_at 0.9 161919_r_at
101423_at 0.9 92335_at
101423_at 0.93 98927_at
97095_at 0.91 97269_f_at
97096_at 0.91 97191_at
97096_at 0.9 97508_at
97096_at 0.91 98064_at
97096_at 0.95 98375_at
97096_at 0.91 98791_at
97096_at 0.92 99016_at
97096_at 0.91 99956_at
97097_at 0.9 99529_f_at
97099_at 0.9 97119_at
97099_at 0.92 97122_at
97099_at 0.91 97187_at
97099_at 0.91 98893_at
97099_at 0.95 99843_at
97101_at 0.93 97132_at
97101_at 0.91 97248_at
97101_at 0.93 98294_at
97101_at 0.93 99777_s_at
97101_at 0.92 99823_r_at
97102_at 0.94 97610_f_at
97102_at 0.91 98336_s_at
97102_at 0.9 98416_at
97102_at 0.93 99920_at
97103_at 0.93 97719_at
101424_at 0.93 101807_at
101424_at 0.92 102089_at
101424_at 0.93 102560_at
101424_at 0.95 102968_at
101424_at 0.94 103073_i_at
101424_at 0.9 103589_at
101424_at 0.9 103606_r_at
101424_at 0.9 103778_at
101424_at 0.95 104429_at
101424_at 0.9 104603_at
101424_at 0.9 104745_at
101424_at 0.94 160796_at
101424_at 0.94 161288_r_at
101424_at 0.92 161351_r_at
101424_at 0.94 161718_at
101424_at 0.92 162492_at
101424_at 0.91 92579_at
101424_at 0.95 93569_f_at
101424_at 0.91 93823_at
101424_at 0.9 93986_at
101424_at 0.91 95096_at
101424_at 0.94 96331_at
101424_at 0.95 96647_at
101424_at 0.9 97941_at
101424_at 0.93 98113_at
101424_at 0.92 98884_r_at
101424_at 0.95 99026_at
101424_at 0.91 3_at
97105_at 0.9 97168_at
97105_at 0.91 97524_f_at
97107_at 0.91 97896_r_at
97109_at 0.92 98474_r_at
97111_at 0.92 97297_at
97111_at 0.91 97919_at
97111_at 0.92 97994_at
97111_at 0.91 98143_at
97111_at 0.9 98840_at
97111_at 0.92 99462_at
97111_at 0.92 99504_at
97111_at 0.9 99630_at
97112_at 0.91 99013_f_at
101425_at 0.96 101890_f_at
101425_at 0.92 104584_f_at
101425_at 0.93 95155_at
101425_at 0.9 96276_r_at
101425_at 0.99 96555_at
101425_at 0.93 98770_at
97116_at 0.93 97703_at
97116_at 0.9 98468_r_at
97116_at 0.93 99099_at
97116_at 0.92 99463_at
97116_at 0.9 99839_at
97116_at 0.9 99906_at
97116_at 0.9 99908_at
97116_at 0.91 M_at
97117_at 0.9 98972_at
97118_at 0.9 97184_at
97119_at 0.93 98282_at
97119_at 0.9 98367_at
97119_at 0.96 3_at
97121_at 0.96 98518_f_at
97121_at 0.93 99605_at
97122_at 0.93 99445_at
97122_at 0.92 99843_at
97123_at 0.94 98804_at
97123_at 0.95 99357_at
101426_at 0.92 93016_at
101426_at 0.91 99639_at
101426_at 0.92 99861_at
97124_at 0.91 97317_at
97124_at 0.91 99801_at
97127_f_at 0.9 97191_at
97127_f_at 0.91 97470_at
97127_f_at 0.97 97508_at
97127_f_at 0.93 97565_r_at
97128_at 0.91 97576_f_at
97128_at 0.91 97741_at
97128_at 0.91 98518_f_at
97128_at 0.9 98804_at
97128_at 0.96 99433_at
97129_at 0.95 97265_at
97129_at 0.9 98941_r_at
97129_at 0.94 99399_at
97131_at 0.93 99045_at
97132_at 0.91 97187_at
97132_at 0.9 98844_at
97132_at 0.95 99777_s_at
97132_at 0.92 M_at
97133_at 0.91 97653_at
101428_at 0.93 101538_i_at
101428_at 0.93 101584_at
101428_at 0.9 101605_at
101428_at 0.9 101674_at
101428_at 0.91 102247_at
101428_at 0.9 102625_f_at
101428_at 0.91 102673_at
101428_at 0.9 102975_at
101428_at 0.9 103003_i_at
101428_at 0.94 103205_at
101428_at 0.9 103549_at
101428_at 0.91 103811_at
101428_at 0.96 104012_at
101428_at 0.93 104491_at
101428_at 0.9 160132_at
101428_at 0.92 160563_at
101428_at 0.94 160986_r_at
101428_at 0.9 161088_r_at
101428_at 0.91 161178_at
101428_at 0.92 161290_r_at
101428_at 0.93 161313_at
101428_at 0.92 161402_r_at
101428_at 0.93 161415_r_at
101428_at 0.9 161437_f_at
101428_at 0.92 161568_f_at
101428_at 0.91 161570_r_at
101428_at 0.9 161725_r_at
101428_at 0.91 161904_f_at
101428_at 0.91 161934_f_at
101428_at 0.93 161972_r_at
101428_at 0.91 162000_r_at
101428_at 0.91 162043_i_at
101428_at 0.93 162092_f_at
101428_at 0.94 162100_r_at
101428_at 0.9 162148_r_at
101428_at 0.91 162158_r_at
101428_at 0.91 162170_r_at
101428_at 0.96 162187_f_at
101428_at 0.92 162239_at
101428_at 0.92 162276_i_at
101428_at 0.96 162289_at
101428_at 0.95 162306_at
101428_at 0.93 92217_s_at
101428_at 0.9 92258_at
101428_at 0.92 92315_at
101428_at 0.93 92453_at
101428_at 0.91 92494_at
101428_at 0.9 92759_at
101428_at 0.94 92955_at
101428_at 0.9 93015_at
101428_at 0.91 93103_at
101428_at 0.95 93107_r_at
101428_at 0.92 93196_at
101428_at 0.93 93476_at
101428_at 0.92 93628_at
101428_at 0.92 93657_at
101428_at 0.94 93725_at
101428_at 0.91 93781_at
101428_at 0.95 93969_at
101428_at 0.94 94102_at
101428_at 0.9 94217_f_at
101428_at 0.92 94690_at
101428_at 0.9 94763_at
101428_at 0.9 94779_f_at
101428_at 0.91 94848_at
101428_at 0.94 94952_at
101428_at 0.93 95577_at
101428_at 0.93 95877_at
101428_at 0.97 95878_at
101428_at 0.91 96000_at
101428_at 0.91 96237_at
101428_at 0.91 96421_at
101428_at 0.9 97287_at
101428_at 0.94 97389_at
101428_at 0.91 97568_at
101428_at 0.96 98247_at
101428_at 0.91 98391_at
101428_at 0.92 98776_at
101428_at 0.91 98785_at
101428_at 0.94 98830_at
101428_at 0.91 98856_at
101428_at 0.92 99236_at
101428_at 0.93 99363_at
101428_at 0.91 99368_at
101428_at 0.9 99814_at
101428_at 0.9 99850_at
101428_at 0.96 MURINE_b1_at
97135_at 0.97 97351_i_at
97135_at 0.97 97371_at
97136_at 0.92 97338_at
97136_at 0.91 97524_f_at
97136_at 0.96 97745_at
97136_at 0.9 98444_g_at
97136_at 0.93 99671_at
97136_at 0.9 99998_at
97137_at 0.94 97270_at
97137_at 0.91 97783_at
97137_at 0.95 98326_f_at
97137_at 0.9 98775_at
97137_at 0.93 99867_at
97139_at 0.92 99817_at
97141_s_at 0.9 97431_at
97141_s_at 0.95 97482_at
97142_at 0.91 97339_at
97142_at 0.94 97452_at
97142_at 0.92 99027_at
97142_at 0.96 99558_at
97142_at 0.94 99656_at
97143_at 0.9 98379_r_at
97143_at 0.93 98462_s_at
97143_at 0.93 99466_at
97143_at 0.91 99557_at
101429_at 0.91 94420_f_at
101429_at 0.9 97492_at
101429_at 0.9 99365_at
97146_g_at 0.91 98297_at
97146_g_at 0.9 98334_at
97146_g_at 0.92 98773_s_at
97146_g_at 0.94 99368_at
97146_g_at 0.95 99381_at
97147_at 0.91 97257_at
97148_at 0.91 98030_at
97151_at 0.91 97471_at
97151_at 0.94 97858_at
97151_at 0.91 99521_at
97152_at 0.93 97168_at
97152_at 0.94 97745_at
97152_at 0.96 97969_at
97152_at 0.91 98391_at
97152_at 0.9 99349_at
97152_at 0.92 99885_at
97153_at 0.96 97931_i_at
97153_at 0.96 98305_at
97153_at 0.96 98311_at
97153_at 0.95 98387_at
97153_at 0.92 98398_s_at
97153_at 0.97 98479_f_at
97153_at 0.92 98792_at
97153_at 0.91 99048_g_at
97153_at 0.96 99074_at
97153_at 0.97 99238_at
97153_at 0.91 99708_at
97153_at 0.93 3_st
101430_at 0.92 102704_at
101430_at 0.92 160087_at
101430_at 0.9 92896_s_at
101430_at 0.95 94934_at
101430_at 0.91 96795_at
97155_at 0.9 98292_at
97155_at 0.92 98338_at
97155_at 0.91 98489_at
97155_at 0.94 98495_at
97155_at 0.94 98994_at
97155_at 0.9 99357_at
97156_at 0.93 97839_at
97157_at 0.93 98815_at
97157_at 0.91 99997_at
97160_at 0.9 98065_at
97162_at 0.91 98884_r_at
101431_at 0.92 101516_at
101431_at 0.96 101526_at
101431_at 0.9 101733_at
101431_at 0.94 101753_s_at
101431_at 0.92 101779_at
101431_at 0.94 101845_s_at
101431_at 0.96 101877_at
101431_at 0.99 101881_g_at
101431_at 0.98 102016_at
101431_at 0.94 102070_at
101431_at 0.91 102629_at
101431_at 0.9 102690_at
101431_at 0.97 102748_at
101431_at 0.93 102973_f_at
101431_at 0.97 103041_at
101431_at 0.92 103556_at
101431_at 0.9 103845_at
101431_at 0.93 104716_at
101431_at 0.9 160436_at
101431_at 0.91 160817_at
101431_at 0.9 161372_f_at
101431_at 0.94 161531_r_at
101431_at 0.92 161599_i_at
101431_at 0.92 161788_f_at
101431_at 0.96 162151_i_at
101431_at 0.98 162302_f_at
101431_at 0.98 162334_r_at
101431_at 0.91 162378_r_at
101431_at 0.97 162485_at
101431_at 0.94 92289_at
101431_at 0.93 92457_at
101431_at 0.97 92476_at
101431_at 0.97 92505_g_at
101431_at 0.97 92742_at
101431_at 0.95 92926_at
101431_at 0.92 92997_g_at
101431_at 0.91 93083_at
101431_at 0.93 93085_at
101431_at 0.95 93146_at
101431_at 0.92 93209_at
101431_at 0.98 93330_at
101431_at 0.94 93349_at
101431_at 0.9 93353_at
101431_at 0.94 93574_at
101431_at 0.95 93785_at
101431_at 0.94 93807_at
101431_at 0.94 94515_at
101431_at 0.91 94714_at
101431_at 0.91 94781_at
101431_at 0.91 95030_at
101431_at 0.96 95323_at
101431_at 0.97 95350_at
101431_at 0.91 95471_at
101431_at 0.91 96123_at
101431_at 0.95 96203_at
101431_at 0.92 96426_at
101431_at 0.95 96507_at
101431_at 0.93 96515_at
101431_at 0.91 96918_at
101431_at 0.95 97317_at
101431_at 0.95 97431_at
101431_at 0.93 97730_at
101431_at 0.93 98627_at
101431_at 0.94 98760_at
101431_at 0.93 98974_at
101431_at 0.98 99404_at
101431_at 0.9 99579_at
97164_at 0.9 98435_at
97165_r_at 0.96 98729_at
97165_r_at 0.91 99915_at
97166_at 0.91 99389_at
97166_at 0.9 99623_s_at
97166_at 0.9 99881_at
97166_at 0.92 X57349_5_at
97167_g_at 0.91 97751_f_at
97167_g_at 0.91 97780_at
97167_g_at 0.91 98357_at
97167_g_at 0.94 98780_at
97168_at 0.94 98282_at
97168_at 0.93 98391_at
97169_f_at 0.91 97747_r_at
97170_at 0.99 97235_f_at
97170_at 0.92 97973_at
97170_at 0.91 98126_s_at
97170_at 0.92 98406_at
97170_at 0.91 98489_at
97170_at 0.94 99343_at
97170_at 0.93 99433_at
97171_f_at 0.91 97523_i_at
97171_f_at 0.92 97690_at
97171_f_at 0.94 97870_s_at
97171_f_at 0.95 98435_at
97171_f_at 0.92 98790_s_at
97172_s_at 0.92 99940_at
97173_f_at 0.93 97995_at
97173_f_at 0.97 98002_at
101432_at 0.98 103776_at
101432_at 0.94 160148_at
101432_at 0.92 93133_at
101432_at 0.9 93793_at
101432_at 0.91 97966_at
100138_f_at 0.98 101961_at
100138_f_at 0.94 160391_at
97175_at 0.92 X00686_M_at
97176_at 0.91 97234_at
97176_at 0.92 97721_at
97176_at 0.91 99059_at
97178_at 0.94 98794_at
97179_at 0.94 98791_at
97179_at 0.91 99833_at
97182_at 0.95 98871_at
97182_at 0.91 99130_at
97182_at 0.91 99997_at
97184_at 0.91 97195_at
97185_at 0.92 97654_at
97185_at 0.91 97702_at
97185_at 0.9 99873_at
97187_at 0.94 99843_at
97189_at 0.91 99503_at
97190_f_at 0.92 98962_at
97190_f_at 0.9 99103_at
97190_f_at 0.93 99657_at
97191_at 0.9 97391_at
97191_at 0.92 97516_at
97191_at 0.92 98337_at
97194_at 0.97 98851_at
97194_at 0.91 99948_at
101435_at 0.9 103907_at
101435_at 0.9 94396_at
101435_at 0.91 95961_at
101435_at 0.92 96929_at
97195_at 0.93 98786_at
97196_at 0.95 98370_at
97196_at 0.92 98776_at
97196_at 0.92 99814_at
97197_r_at 0.9 98892_at
97197_r_at 0.95 99058_at
97200_f_at 0.92 99070_at
97203_at 0.95 97759_at
97203_at 0.92 98596_s_at
97205_at 0.9 97694_at
101436_at 0.95 102061_at
101436_at 0.93 102219_at
101436_at 0.96 102239_at
101436_at 0.9 102838_at
101436_at 0.94 103264_at
101436_at 0.91 103279_at
101436_at 0.91 103629_g_at
101436_at 0.91 103987_at
101436_at 0.97 104495_f_at
101436_at 0.93 161420_r_at
101436_at 0.9 161622_f_at
101436_at 0.94 162101_f_at
101436_at 0.94 162254_f_at
101436_at 0.92 162257_i_at
101436_at 0.97 162342_at
101436_at 0.95 162424_f_at
101436_at 0.91 162454_f_at
101436_at 0.91 92656_at
101436_at 0.95 92674_at
101436_at 0.9 92677_s_at
101436_at 0.93 92970_at
101436_at 0.92 93817_at
101436_at 0.96 93883_at
101436_at 0.92 94699_at
101436_at 0.91 95552_at
101436_at 0.93 95925_at
101436_at 0.94 95981_at
101436_at 0.9 96012_f_at
101436_at 0.92 96215_f_at
101436_at 0.97 96311_at
101436_at 0.96 96422_at
101436_at 0.91 96601_at
101436_at 0.95 96895_at
101436_at 0.92 97153_at
101436_at 0.91 97349_at
101436_at 0.91 98305_at
101436_at 0.92 98387_at
101436_at 0.93 98479_f_at
101436_at 0.91 98568_at
101436_at 0.91 99047_at
101436_at 0.91 99048_g_at
101436_at 0.92 99074_at
101436_at 0.92 99238_at
101436_at 0.9 99708_at
101436_at 0.95 3_st
97206_at 0.94 98116_at
97206_at 0.95 99642_i_at
97206_at 0.9 99884_at
97207_f_at 0.93 99053_at
97207_f_at 0.91 99194_at
97207_f_at 0.92 99327_at
97210_at 0.91 97784_at
97210_at 0.91 98544_at
97210_at 0.94 99844_at
97211_at 0.91 97342_at
97213_at 0.93 98332_at
97213_at 0.91 99571_at
97220_at 0.95 97426_at
97222_at 0.93 99856_r_at
101437_at 0.94 101704_at
101437_at 0.92 102209_at
101437_at 0.94 102763_at
101437_at 0.91 160721_at
101437_at 0.91 161377_at
101437_at 0.9 161697_r_at
101437_at 0.9 95574_f_at
101437_at 0.9 96174_at
101437_at 0.92 97701_at
101437_at 0.94 97766_at
97224_at 0.91 97228_at
97228_at 0.91 97914_at
97228_at 0.92 98007_at
97228_at 0.93 99063_at
97228_at 0.91 99473_at
97229_at 0.93 99383_at
97232_at 0.9 97686_r_at
97234_at 0.91 98577_f_at
97234_at 0.97 99895_at
97235_f_at 0.93 97741_at
97235_f_at 0.91 97973_at
97235_f_at 0.92 98489_at
97235_f_at 0.91 98728_at
97235_f_at 0.9 98843_at
97235_f_at 0.95 99343_at
97235_f_at 0.91 99420_at
97235_f_at 0.95 99433_at
97236_r_at 0.9 99156_at
97237_at 0.9 97406_at
97237_at 0.91 97811_at
101439_at 0.91 102378_at
101439_at 0.92 97339_at
97238_at 0.91 97678_r_at
97238_at 0.92 98113_at
97238_at 0.93 98829_at
97238_at 0.9 98884_r_at
97238_at 0.97 99026_at
97238_at 0.93 99364_at
97238_at 0.93 99385_at
97238_at 0.92 99416_at
97238_at 0.91 99955_at
97238_at 0.96 3_at
97239_at 0.93 99326_at
97239_at 0.91 99591_i_at
97241_at 0.94 99014_at
97243_at 0.95 98285_at
97243_at 0.94 99948_at
97247_at 0.95 98499_s_at
97247_at 0.91 99507_at
97248_at 0.92 99972_at
97249_at 0.93 98951_at
97249_at 0.96 99890_at
97250_at 0.91 97705_at
101440_at 0.9 101553_at
101440_at 0.91 102578_at
101440_at 0.95 102870_at
101440_at 0.92 161496_r_at
101440_at 0.97 161769_r_at
101440_at 0.92 95957_at
97251_at 0.9 99130_at
97252_at 0.91 97346_at
97253_at 0.92 98343_s_at
97255_at 0.9 97340_at
97255_at 0.9 97394_at
97255_at 0.91 97812_at
97255_at 0.94 97994_at
97255_at 0.94 98539_at
97255_at 0.92 99175_at
97255_at 0.94 99504_at
97258_at 0.91 98345_at
97258_at 0.91 98804_at
97258_at 0.9 99420_at
97258_at 0.9 5_at
97259_at 0.93 98562_at
97259_at 0.91 98600_at
97259_at 0.9 98608_at
101441_i_at 0.91 104129_at
101441_i_at 0.9 160142_at
101441_i_at 0.94 160811_at
101441_i_at 0.9 94963_at
101441_i_at 0.91 96095_i_at
97261_at 0.92 98901_at
97262_at 0.91 99114_r_at
97263_s_at 0.91 97699_at
97263_s_at 0.91 98003_at
97264_r_at 0.93 97757_at
97264_r_at 0.95 98067_at
97264_r_at 0.92 98801_at
97267_at 0.9 98387_at
97268_i_at 0.91 97379_at
97270_at 0.91 97389_at
97270_at 0.91 97574_f_at
97270_at 0.91 98326_f_at
97270_at 0.91 98388_at
97270_at 0.94 99818_at
97270_at 0.96 99867_at
101442_f_at 0.9 104462_at
101442_f_at 0.92 160579_at
101442_f_at 0.96 92362_at
101442_f_at 0.94 93821_at
101442_f_at 0.9 95557_at
101442_f_at 0.95 99925_f_at
97276_at 0.93 98340_at
97276_at 0.93 98481_at
97278_at 0.91 98053_at
97278_at 0.93 99814_at
97278_at 0.94 99958_at
97278_at 0.91 5_st
97281_at 0.9 97448_at
97281_at 0.9 99115_at
97281_at 0.9 99147_at
97283_at 0.93 99369_f_at
101443_at 0.93 103438_at
101443_at 0.9 103933_at
101443_at 0.91 104337_f_at
101443_at 0.94 161035_at
101443_at 0.9 97269_f_at
101443_at 0.93 99051_at
97284_at 0.93 98544_at
97285_f_at 0.9 97421_at
97287_at 0.94 97389_at
97287_at 0.91 97546_at
97287_at 0.92 97568_at
97287_at 0.92 97768_at
97287_at 0.91 97926_s_at
97287_at 0.91 98247_at
97287_at 0.9 98380_at
97287_at 0.91 98388_at
97287_at 0.91 98773_s_at
97287_at 0.94 98785_at
97287_at 0.92 98856_at
97287_at 0.93 99363_at
97287_at 0.9 99368_at
97287_at 0.91 99377_at
97287_at 0.9 99396_at
97287_at 0.92 99818_at
97287_at 0.94 99826_at
97287_at 0.9 99873_at
97287_at 0.94 99927_at
97287_at 0.91 99957_at
97292_at 0.92 97498_at
97292_at 0.9 97939_at
97292_at 0.94 98841_at
97292_at 0.93 98929_at
97292_at 0.91 99410_at
97295_at 0.92 97754_at
97295_at 0.93 97904_at
97295_at 0.9 98529_at
97297_at 0.93 97908_at
97297_at 0.91 97919_at
97297_at 0.91 99504_at
97300_at 0.94 98561_at
101444_at 0.9 104217_at
101444_at 0.95 104480_at
101444_at 0.91 160498_at
101444_at 0.94 95571_at
100139_at 0.91 100738_at
100139_at 0.91 101296_at
100139_at 0.92 101802_at
100139_at 0.91 101871_f_at
100139_at 0.92 160087_at
100139_at 0.9 160510_f_at
100139_at 0.92 160830_at
100139_at 0.94 162240_r_at
100139_at 0.93 92992_i_at
100139_at 0.94 98928_at
97301_at 0.93 97430_at
97301_at 0.91 99095_at
97302_at 0.9 97309_at
97307_f_at 0.94 97868_at
97307_f_at 0.91 99384_at
97307_f_at 0.93 99702_at
97308_at 0.9 99586_at
97309_at 0.91 98001_at
97310_at 0.91 97786_at
97310_at 0.92 98619_at
101445_at 0.95 101754_f_at
101445_at 0.92 101855_at
101445_at 0.91 102231_at
101445_at 0.94 102345_at
101445_at 0.93 102683_at
101445_at 0.93 103859_at
101445_at 0.93 104105_at
101445_at 0.9 161373_r_at
101445_at 0.93 94090_at
101445_at 0.91 95014_at
101445_at 0.97 95026_at
101445_at 0.9 95930_at
101445_at 0.96 96310_at
101445_at 0.9 96333_g_at
101445_at 0.93 97336_at
101445_at 0.91 98086_r_at
97313_at 0.91 97788_at
97313_at 0.95 99320_at
97313_at 0.92 99608_at
97316_at 0.92 97327_at
97317_at 0.94 97431_at
97317_at 0.94 97730_at
97317_at 0.92 98079_at
97317_at 0.94 98139_at
97317_at 0.94 98760_at
97317_at 0.93 98974_at
97317_at 0.91 99404_at
97319_at 0.91 97575_f_at
97320_at 0.91 99824_at
97322_at 0.9 97658_f_at
97322_at 0.92 97846_at
97322_at 0.95 98830_at
97322_at 0.96 99417_at
97322_at 0.96 99657_at
97322_at 0.9 MURINE_b1_at
97324_at 0.93 99894_at
97325_at 0.91 97358_at
97328_at 0.96 98356_at
97329_at 0.92 98827_i_at
97330_at 0.93 99028_at
97331_at 0.9 98458_at
97332_at 0.92 99517_at
97332_at 0.91 99851_at
97335_at 0.9 98051_at
101447_at 0.91 101764_at
101447_at 0.92 93030_at
101447_at 0.9 93853_at
101447_at 0.92 97726_at
97338_at 0.92 97546_at
97338_at 0.94 97745_at
97338_at 0.93 97783_at
97338_at 0.9 99396_at
97338_at 0.93 99671_at
97338_at 0.93 99998_at
97339_at 0.92 97770_s_at
97339_at 0.9 98573_r_at
97339_at 0.91 99558_at
97340_at 0.93 97812_at
97340_at 0.9 98037_at
97340_at 0.92 98065_at
97340_at 0.93 99175_at
97340_at 0.97 99951_at
97341_at 0.9 97807_at
97341_at 0.91 98285_at
97346_at 0.91 97778_at
97347_at 0.9 97509_f_at
97347_at 0.95 98055_at
97347_at 0.91 98129_at
97347_at 0.9 98778_at
97347_at 0.94 99598_g_at
97349_at 0.9 98305_at
97349_at 0.92 99074_at
101448_at 0.93 104140_s_at
101448_at 0.93 104363_at
101448_at 0.9 160403_at
101448_at 0.91 160874_r_at
101448_at 0.96 161535_at
101448_at 0.9 161633_r_at
101448_at 0.93 161644_f_at
101448_at 0.96 161736_r_at
101448_at 0.93 161826_r_at
101448_at 0.96 162013_f_at
101448_at 0.92 162089_r_at
101448_at 0.97 162098_i_at
101448_at 0.9 162238_r_at
101448_at 0.91 162263_f_at
101448_at 0.96 162435_f_at
101448_at 0.97 92193_r_at
101448_at 0.93 92743_at
101448_at 0.94 94075_at
101448_at 0.93 96008_at
101448_at 0.92 96615_at
101448_at 0.9 97101_at
101448_at 0.93 98294_at
101448_at 0.94 99777_s_at
97351_i_at 0.92 97371_at
97353_at 0.93 97859_at
97354_at 0.9 97970_at
97355_at 0.93 99666_at
97356_at 0.93 98820_g_at
97357_at 0.91 97394_at
97357_at 0.93 97812_at
97357_at 0.92 98087_at
97359_at 0.92 98851_at
101449_at 0.93 101891_at
101449_at 0.95 102732_at
101449_at 0.9 160333_at
101449_at 0.91 160670_at
101449_at 0.93 95120_at
101449_at 0.92 96675_at
101449_at 0.92 96756_at
101449_at 0.92 97160_at
101449_at 0.93 98041_at
97363_at 0.92 98915_at
97364_at 0.91 97709_at
97364_at 0.91 98379_r_at
97364_at 0.91 99832_at
97364_at 0.91 99965_at
97365_at 0.9 99934_at
97369_g_at 0.95 98818_at
97369_g_at 0.9 99947_at
97372_at 0.92 98859_at
97372_at 0.92 98902_at
97372_at 0.92 98941_r_at
97372_at 0.91 99399_at
97372_at 0.92 99591_i_at
97372_at 0.9 MUR_b2_at
101450_at 0.92 160466_at
101450_at 0.91 161394_f_at
101450_at 0.94 95351_at
101450_at 0.9 96952_at
97373_at 0.91 97865_g_at
97373_at 0.9 98403_at
97375_at 0.92 98766_at
97379_at 0.92 99473_at
97380_at 0.9 97498_at
97380_at 0.9 99410_at
97381_s_at 0.95 99370_at
97382_at 0.91 97912_at
97382_at 0.91 98954_f_at
97384_at 0.93 97411_at
97384_at 0.91 98018_at
97384_at 0.93 98023_r_at
97384_at 0.91 98345_at
97384_at 0.92 99420_at
101451_at 0.91 160314_at
101451_at 0.94 92439_at
101451_at 0.91 95457_at
101451_at 0.92 95472_f_at
101451_at 0.91 99672_at
101451_at 0.93 99880_at
97387_at 0.91 3_at
97389_at 0.98 97546_at
97389_at 0.95 97574_f_at
97389_at 0.93 97765_g_at
97389_at 0.91 97783_at
97389_at 0.93 98247_at
97389_at 0.97 98388_at
97389_at 0.91 98391_at
97389_at 0.9 98773_s_at
97389_at 0.93 98776_at
97389_at 0.98 98785_at
97389_at 0.95 98825_at
97389_at 0.9 98830_at
97389_at 0.93 98856_at
97389_at 0.95 99236_at
97389_at 0.95 99363_at
97389_at 0.9 99368_at
97389_at 0.95 99396_at
97389_at 0.91 99671_at
97389_at 0.96 99818_at
97389_at 0.92 99927_at
97389_at 0.92 5_st
97390_at 0.9 99829_at
97391_at 0.92 97500_g_at
97391_at 0.94 99130_at
97391_at 0.93 99446_at
97392_at 0.95 98344_f_at
97392_at 0.94 99030_at
97394_at 0.9 98514_at
97394_at 0.9 98539_at
97394_at 0.9 99864_at
101453_at 0.92 101873_at
101453_at 0.92 104363_at
101453_at 0.93 160672_at
101453_at 0.91 161363_r_at
101453_at 0.97 162189_r_at
101453_at 0.91 93578_at
101453_at 0.92 93638_s_at
101453_at 0.96 97248_at
97397_at 0.91 97853_at
97398_at 0.93 97782_at
97398_at 0.91 99472_at
97398_at 0.92 99884_at
97398_at 0.95 99977_at
97400_at 0.91 97920_at
97400_at 0.94 97984_i_at
97401_at 0.93 98049_at
97401_at 0.96 98766_at
97405_at 0.94 97749_at
97406_at 0.92 99025_at
97407_at 0.91 99178_at
101455_at 0.98 102645_at
101455_at 0.9 103525_at
101455_at 0.97 103569_at
101455_at 0.92 103710_at
101455_at 0.94 162245_f_at
101455_at 0.94 92359_at
101455_at 0.91 92966_g_at
101455_at 0.91 93274_at
101455_at 0.93 94530_at
101455_at 0.94 95585_at
101455_at 0.94 96818_at
101455_at 0.94 97897_at
101455_at 0.91 99577_at
97410_at 0.93 97886_at
97410_at 0.9 97900_at
97411_at 0.95 98018_at
97411_at 0.91 98495_at
97411_at 0.96 98843_at
97412_at 0.92 97982_at
97412_at 0.93 99878_at
97414_at 0.93 99344_at
97414_at 0.95 99836_at
97415_at 0.95 L09192_MA_at
97420_at 0.92 98771_at
97420_at 0.92 99402_at
97420_at 0.91 99942_s_at
101456_at 0.94 102672_g_at
101456_at 0.96 103478_at
101456_at 0.95 104532_at
101456_at 0.91 160641_at
101456_at 0.92 160733_at
101456_at 0.92 160748_at
101456_at 0.91 161434_r_at
101456_at 0.91 162162_f_at
101456_at 0.91 162427_r_at
101456_at 0.96 92285_at
101456_at 0.91 92459_at
101456_at 0.94 98325_at
101456_at 0.96 98727_at
101456_at 0.91 98816_s_at
101456_at 0.93 99832_at
100141_at 0.92 102878_at
100141_at 0.9 103794_i_at
100141_at 0.91 160700_i_at
100141_at 0.93 161493_at
100141_at 0.97 96954_at
100141_at 0.93 99486_at
97421_at 0.9 99441_at
97422_at 0.91 98604_at
97423_at 0.94 97499_at
97427_at 0.94 98140_at
97427_at 0.97 99142_at
97427_at 0.92 99530_at
97428_at 0.9 97431_at
97428_at 0.91 97730_at
97428_at 0.92 98627_at
97428_at 0.93 99911_at
97429_at 0.92 97778_at
97429_at 0.95 99817_at
101457_at 0.91 102854_s_at
101457_at 0.9 103421_at
101457_at 0.94 160070_at
101457_at 0.93 160638_at
101457_at 0.92 162228_f_at
101457_at 0.91 92441_at
101457_at 0.93 92581_at
101457_at 0.9 92733_at
101457_at 0.92 92841_f_at
101457_at 0.93 94184_at
101457_at 0.9 94786_at
101457_at 0.94 96578_r_at
101457_at 0.91 97207_f_at
101457_at 0.94 99327_at
101457_at 0.94 99811_at
97431_at 0.96 97730_at
97431_at 0.95 98627_at
97431_at 0.91 99404_at
97431_at 0.91 99911_at
97433_at 0.91 98026_g_at
97433_at 0.92 98796_at
97434_at 0.9 99649_at
97435_at 0.92 97721_at
97435_at 0.91 98437_at
97435_at 0.9 98830_at
97435_at 0.91 99236_at
97435_at 0.94 99381_at
97435_at 0.91 99417_at
97435_at 0.9 99457_at
97435_at 0.9 99850_at
97437_f_at 0.9 98111_at
97438_r_at 0.92 97703_at
97438_r_at 0.93 98468_r_at
97438_r_at 0.91 99595_at
97438_r_at 0.91 MurFAS_at
97441_at 0.9 97755_at
97441_at 0.91 98987_at
97442_at 0.92 99835_at
101458_at 0.92 101500_at
101458_at 0.95 103087_at
101458_at 0.93 162018_r_at
101458_at 0.94 94106_at
101458_at 0.94 94362_at
101458_at 0.94 99622_at
97445_at 0.92 99587_at
97446_at 0.91 97523_i_at
97446_at 0.95 97593_f_at
97446_at 0.91 97690_at
97446_at 0.94 98071_f_at
97449_at 0.94 98083_at
97451_at 0.91 97972_at
97451_at 0.9 98097_r_at
97451_at 0.92 99593_at
97452_at 0.97 99558_at
101459_at 0.91 102654_at
101459_at 0.91 103440_at
101459_at 0.96 104047_at
101459_at 0.93 92325_at
101459_at 0.91 94710_g_at
101459_at 0.9 94980_at
101459_at 0.92 98001_at
101459_at 0.9 98376_at
101459_at 0.92 98842_at
101459_at 0.91 99332_at
97459_at 0.92 97548_at
97464_at 0.9 98041_at
97469_at 0.91 99699_at
97469_at 0.92 99848_at
97471_at 0.9 97763_at
97471_at 0.92 97858_at
97471_at 0.94 98980_at
97471_at 0.94 M32599_3_st
97473_at 0.93 97554_at
97473_at 0.93 98059_s_at
97473_at 0.9 99188_at
97473_at 0.94 99458_i_at
97474_r_at 0.92 97693_at
97474_r_at 0.91 98110_at
97478_at 0.95 99629_at
97479_at 0.9 98507_at
97479_at 0.91 99668_at
101462_r_at 0.91 102144_f_at
101462_r_at 0.91 102197_at
101462_r_at 0.91 102725_at
101462_r_at 0.91 102736_at
101462_r_at 0.92 160246_at
101462_r_at 0.9 162109_f_at
101462_r_at 0.9 93390_g_at
101462_r_at 0.93 94820_r_at
101462_r_at 0.91 95147_at
101462_r_at 0.91 97474_r_at
101462_r_at 0.92 97693_at
101462_r_at 0.9 98126_s_at
101462_r_at 0.91 99616_s_at
97482_at 0.9 98552_at
97483_at 0.92 98759_f_at
97483_at 0.92 99631_f_at
97483_at 0.93 99944_at
97483_at 0.9 3_at
97484_at 0.93 99555_at
97485_at 0.91 97813_at
97486_at 0.92 99006_at
97487_at 0.9 98032_at
97487_at 0.93 99148_at
97488_at 0.91 3_st
97490_at 0.9 97692_at
97490_at 0.92 97845_at
97490_at 0.93 98010_at
97490_at 0.91 99388_at
97491_at 0.96 97697_at
97491_at 0.9 99511_at
101463_at 0.9 102121_f_at
101463_at 0.91 102152_f_at
101463_at 0.92 102567_at
101463_at 0.92 102869_at
101463_at 0.97 161007_at
101463_at 0.9 161202_r_at
101463_at 0.93 161624_r_at
101463_at 0.91 162329_r_at
101463_at 0.91 162390_r_at
101463_at 0.92 92991_at
101463_at 0.91 93106_i_at
101463_at 0.9 93226_i_at
101463_at 0.92 94441_at
101463_at 0.9 94895_at
101463_at 0.9 95621_at
101463_at 0.9 96287_at
101463_at 0.92 96538_at
101463_at 0.92 99427_at
101463_at 0.9 _at
97492_at 0.91 99355_r_at
97496_f_at 0.94 99607_at
97497_at 0.91 99970_at
97498_at 0.93 98841_at
97498_at 0.98 99410_at
97500_g_at 0.9 97682_r_at
97500_g_at 0.9 97768_at
97500_g_at 0.93 98064_at
97500_g_at 0.91 99426_at
97500_g_at 0.93 99956_at
97502_at 0.94 99139_at
97504_at 0.91 99981_at
97505_at 0.92 99613_at
97506_at 0.9 97557_at
101464_at 0.9 102145_f_at
101464_at 0.91 103933_at
101464_at 0.93 104374_at
101464_at 0.91 161035_at
101464_at 0.93 94079_at
101464_at 0.91 96596_at
97507_at 0.91 97917_at
97507_at 0.92 98552_at
97507_at 0.92 98760_at
97507_at 0.91 99549_at
97509_f_at 0.92 98055_at
97509_f_at 0.93 98778_at
97510_at 0.91 97680_at
97510_at 0.91 98856_at
97511_at 0.92 98143_at
97511_at 0.91 99537_at
97514_at 0.9 99582_at
97514_at 0.91 99972_at
97515_at 0.92 98013_at
97515_at 0.91 98822_at
97516_at 0.91 97911_at
97516_at 0.9 99016_at
97516_at 0.9 99964_at
101465_at 0.9 102043_at
101465_at 0.91 102637_at
101465_at 0.93 160709_at
101465_at 0.92 160887_at
101465_at 0.9 161018_at
101465_at 0.92 161539_f_at
101465_at 0.9 92942_at
101465_at 0.9 97761_f_at
97518_at 0.9 97800_at
97518_at 0.91 98064_at
97518_at 0.92 99608_at
97519_at 0.93 97541_f_at
97519_at 0.94 98423_at
97519_at 0.95 98623_g_at
97519_at 0.9 99870_at
97521_at 0.91 98007_at
97521_at 0.92 98616_f_at
97523_i_at 0.96 97690_at
97523_i_at 0.9 98344_f_at
97523_i_at 0.94 98381_at
97523_i_at 0.9 98435_at
97523_i_at 0.97 98565_at
97523_i_at 0.94 98790_s_at
97523_i_at 0.98 99358_at
97523_i_at 0.94 99776_at
97524_f_at 0.91 97577_f_at
97525_at 0.95 98409_at
97525_at 0.91 98555_at
97525_at 0.9 99464_at
97525_at 0.91 99593_at
97526_at 0.94 98531_g_at
97527_at 0.91 99880_at
101466_at 0.92 160847_at
101466_at 0.91 94186_at
101466_at 0.91 95916_at
101466_at 0.9 98880_at
101466_at 0.93 99080_at
97529_at 0.9 97743_at
97530_at 0.95 99107_at
97531_at 0.92 98538_at
97531_at 0.93 99896_at
97533_at 0.95 97846_at
97533_at 0.93 98440_at
97533_at 0.95 98867_at
97533_at 0.9 MURINE_b1_at
97535_at 0.9 97703_at
97535_at 0.9 99839_at
97535_at 0.95 99906_at
97539_at 0.92 98142_at
97539_at 0.9 98319_at
97539_at 0.92 98488_at
97539_at 0.93 99575_at
97540_f_at 0.94 97789_at
101467_at 0.93 101851_at
101467_at 0.91 103913_at
101467_at 0.92 104317_at
101467_at 0.92 160246_at
101467_at 0.96 162495_r_at
101467_at 0.93 93179_at
101467_at 0.91 94691_at
101467_at 0.94 94845_at
101467_at 0.9 95513_at
101467_at 0.95 97097_at
101467_at 0.94 99169_at
100142_at 0.92 103224_at
100142_at 0.91 104504_at
100142_at 0.91 160659_at
100142_at 0.9 160712_r_at
100142_at 0.94 93534_at
100142_at 0.94 93972_at
100142_at 0.94 96256_at
100142_at 0.95 97450_s_at
100142_at 0.93 99005_at
97541_f_at 0.91 98423_at
97541_f_at 0.92 98623_g_at
97542_at 0.93 97987_at
97542_at 0.91 98385_at
97542_at 0.93 98813_at
97542_at 0.9 99445_at
97542_at 0.94 99591_i_at
97544_at 0.93 98254_f_at
97544_at 0.91 M32599_M_at
97546_at 0.93 97574_f_at
97546_at 0.94 97745_at
97546_at 0.93 97765_g_at
97546_at 0.92 97783_at
97546_at 0.92 98247_at
97546_at 0.96 98388_at
97546_at 0.91 98391_at
97546_at 0.98 98785_at
97546_at 0.91 98825_at
97546_at 0.92 98856_at
97546_at 0.92 98976_at
97546_at 0.91 99236_at
97546_at 0.92 99363_at
97546_at 0.92 99368_at
97546_at 0.97 99396_at
97546_at 0.94 99671_at
97546_at 0.92 99818_at
97546_at 0.94 99998_at
97546_at 0.91 5_st
97548_at 0.93 99126_at
97549_at 0.92 97857_at
97551_at 0.95 99135_at
97553_at 0.9 99134_at
101468_at 0.94 101861_at
101468_at 0.92 102552_at
101468_at 0.92 103831_at
101468_at 0.93 161234_f_at
101468_at 0.93 162308_f_at
101468_at 0.92 96028_at
101468_at 0.9 98315_at
97554_at 0.97 99166_at
97557_at 0.9 98069_s_at
97559_at 0.92 99183_at
97560_at 0.92 98599_at
97560_at 0.9 98837_at
97560_at 0.91 98944_at
97560_at 0.92 99020_at
97560_at 0.94 99157_at
97562_r_at 0.93 98364_at
97562_r_at 0.92 98506_r_at
97564_f_at 0.92 99928_at
101469_at 0.92 101698_f_at
101469_at 0.92 104266_at
101469_at 0.92 104754_at
101469_at 0.91 160755_at
101469_at 0.9 162069_at
101469_at 0.95 162335_at
101469_at 0.93 95284_at
101469_at 0.92 97469_at
101469_at 0.93 98868_at
101469_at 0.91 99681_at
101469_at 0.96 99848_at
97565_r_at 0.9 97749_at
97567_f_at 0.95 99493_at
97567_f_at 0.9 99551_f_at
97567_f_at 0.95 99854_at
97568_at 0.95 97926_s_at
97568_at 0.9 98380_at
97568_at 0.91 98773_s_at
97568_at 0.9 98856_at
97568_at 0.91 99363_at
97568_at 0.91 99818_at
97568_at 0.92 99873_at
97568_at 0.93 MURINE_b1_at
97569_at 0.94 97598_at
97569_at 0.92 99198_at
97569_at 0.9 99920_at
97570_at 0.96 98597_at
97570_at 0.93 98998_r_at
97570_at 0.91 99997_at
97571_r_at 0.9 97912_at
97573_at 0.93 99820_f_at
97574_f_at 0.98 97783_at
97574_f_at 0.94 98388_at
97574_f_at 0.91 98444_g_at
97574_f_at 0.91 98776_at
97574_f_at 0.95 98785_at
97574_f_at 0.92 98825_at
97574_f_at 0.92 98830_at
97574_f_at 0.92 98962_at
97574_f_at 0.94 99236_at
97574_f_at 0.91 99363_at
97574_f_at 0.92 99396_at
97574_f_at 0.93 99417_at
97574_f_at 0.92 99657_at
97574_f_at 0.93 99671_at
97574_f_at 0.9 99818_at
97574_f_at 0.92 99867_at
97574_f_at 0.91 99871_f_at
97574_f_at 0.9 5_st
101470_at 0.91 103409_at
101470_at 0.91 161367_f_at
101470_at 0.9 97714_r_at
101470_at 0.91 97723_at
97576_f_at 0.94 97651_at
97576_f_at 0.98 97741_at
97576_f_at 0.93 98052_at
97576_f_at 0.97 98281_at
97576_f_at 0.91 98345_at
97576_f_at 0.91 98374_at
97576_f_at 0.91 98406_at
97576_f_at 0.94 98489_at
97576_f_at 0.92 98505_i_at
97576_f_at 0.94 98804_at
97576_f_at 0.9 99062_at
97576_f_at 0.96 99357_at
97576_f_at 0.95 99419_g_at
97576_f_at 0.98 99420_at
97576_f_at 0.93 99433_at
97576_f_at 0.97 99437_at
97576_f_at 0.91 99843_at
97576_f_at 0.98 5_at
97577_f_at 0.92 X00686_3_at
97578_at 0.96 98623_g_at
97578_at 0.93 99870_at
97581_at 0.91 97655_at
97581_at 0.9 98016_at
97581_at 0.93 98882_s_at
97593_f_at 0.95 98071_f_at
97593_f_at 0.92 98947_at
97598_at 0.95 98338_at
97598_at 0.92 98871_at
97598_at 0.93 99198_at
101471_at 0.94 103649_at
101471_at 0.9 161236_r_at
101471_at 0.93 161470_r_at
101471_at 0.91 161795_r_at
101471_at 0.93 162132_f_at
101471_at 0.92 162372_f_at
101471_at 0.96 98342_at
101471_at 0.95 98368_at
97645_f_at 0.9 99419_g_at
97645_f_at 0.94 99995_at
97651_at 0.94 97741_at
97651_at 0.91 97779_at
97651_at 0.91 98052_at
97651_at 0.91 98281_at
97651_at 0.91 98345_at
97651_at 0.95 98374_at
97651_at 0.92 98489_at
97651_at 0.93 98505_i_at
97651_at 0.92 98804_at
97651_at 0.9 99062_at
97651_at 0.96 99357_at
97651_at 0.9 99419_g_at
97651_at 0.96 99420_at
97651_at 0.94 99433_at
97651_at 0.92 99437_at
97651_at 0.95 5_at
97652_at 0.9 99447_at
97653_at 0.91 98034_at
97653_at 0.92 99856_r_at
97654_at 0.91 97702_at
97654_at 0.91 99615_at
97655_at 0.9 97720_at
97655_at 0.91 99619_at
97658_f_at 0.91 99417_at
97658_f_at 0.9 99657_at
101472_s_at 0.93 103539_at
101472_s_at 0.93 160303_at
101472_s_at 0.91 161635_f_at
101472_s_at 0.93 162488_at
101472_s_at 0.91 94127_at
101472_s_at 0.91 96051_at
101472_s_at 0.9 98992_at
97660_s_at 0.98 5_at
97666_r_at 0.95 98334_at
97667_at 0.92 97703_at
97667_at 0.92 98456_at
97667_at 0.95 99906_at
97667_at 0.91 99958_at
97678_r_at 0.93 97941_at
97678_r_at 0.92 99026_at
97678_r_at 0.91 3_at
101473_at 0.96 103446_at
101473_at 0.95 161550_r_at
101473_at 0.91 161795_r_at
101473_at 0.94 92269_r_at
101473_at 0.93 97771_r_at
101473_at 0.91 99665_at
97682_r_at 0.91 98322_at
97682_r_at 0.95 98632_at
97682_r_at 0.93 99363_at
97682_r_at 0.93 99901_at
97684_at 0.96 99041_at
97685_at 0.9 98729_at
97685_at 0.91 98917_at
97685_at 0.9 99334_at
97685_at 0.92 99537_at
97689_at 0.91 98168_at
97690_at 0.91 98283_at
97690_at 0.95 98381_at
97690_at 0.93 98435_at
97690_at 0.98 98565_at
97690_at 0.91 98790_s_at
97690_at 0.98 99358_at
97690_at 0.92 99776_at
101474_at 0.92 101830_at
101474_at 0.91 103243_at
101474_at 0.9 103434_at
101474_at 0.96 160564_at
101474_at 0.92 92518_at
101474_at 0.9 93074_g_at
101474_at 0.93 95620_at
101474_at 0.93 95800_s_at
101474_at 0.95 96352_at
97693_at 0.91 98892_at
97696_r_at 0.96 97767_at
97696_r_at 0.92 98053_at
97696_r_at 0.94 98085_f_at
97696_r_at 0.9 98492_at
97696_r_at 0.92 98759_f_at
97696_r_at 0.9 98815_at
97696_r_at 0.94 99479_at
97696_r_at 0.98 99660_f_at
97696_r_at 0.95 M12481_3_at
97696_r_at 0.94 3_at
97696_r_at 0.9 M32599_3_at
97696_r_at 0.94 M32599_5_at
97696_r_at 0.91 M32599_M_at
97697_at 0.94 99511_at
97697_at 0.91 99874_at
97698_at 0.9 98529_at
97698_at 0.94 98582_at
97698_at 0.95 99937_at
97699_at 0.9 98003_at
97699_at 0.93 98361_at
97699_at 0.92 99882_at
97699_at 0.91 99883_g_at
97699_at 0.91 L09192_MA_at
97699_at 0.93 L09192_MB_at
97700_at 0.9 99172_at
101475_at 0.91 101598_at
101475_at 0.93 104220_at
101475_at 0.9 93723_at
101475_at 0.92 95136_at
101475_at 0.9 96868_at
97703_at 0.91 98819_at
97703_at 0.96 99906_at
97703_at 0.94 99908_at
97704_at 0.93 98932_at
97705_at 0.91 98303_at
97707_at 0.92 97789_at
97707_at 0.9 99021_at
97707_at 0.9 99860_at
97708_at 0.94 98282_at
97708_at 0.91 99958_at
97708_at 0.91 5_st
97709_at 0.9 98439_at
97709_at 0.95 98599_at
97709_at 0.95 98839_at
97709_at 0.93 99564_at
101476_at 0.9 162370_r_at
101476_at 0.91 94548_at
101476_at 0.96 99440_at
97712_at 0.94 97717_at
97719_at 0.94 99893_at
97720_at 0.91 99067_at
97721_at 0.9 98334_at
97721_at 0.94 99059_at
97721_at 0.92 99381_at
97722_at 0.92 98844_at
97722_at 0.93 M_at
100143_at 0.94 100548_at
100143_at 0.94 102351_at
100143_at 0.92 103552_at
100143_at 0.96 161586_f_at
100143_at 0.9 92306_at
100143_at 0.9 94107_at
100143_at 0.9 97956_g_at
100143_at 0.92 98279_at
100143_at 0.91 99411_at
97724_at 0.96 98003_at
97724_at 0.9 98786_at
97725_at 0.95 99845_at
97727_at 0.9 99151_at
97728_at 0.91 98730_at
97730_at 0.94 98627_at
97730_at 0.92 99404_at
97730_at 0.92 99578_at
97730_at 0.98 99911_at
97732_at 0.94 97796_at
101481_at 0.92 102696_s_at
101481_at 0.93 103746_at
101481_at 0.94 94020_at
101481_at 0.92 94115_at
97735_at 0.91 98394_at
97737_f_at 0.9 98625_s_at
97738_r_at 0.92 99583_at
97739_at 0.9 98104_at
97739_at 0.95 99039_g_at
97740_at 0.92 98022_at
97741_at 0.91 97779_at
97741_at 0.94 98052_at
97741_at 0.96 98281_at
97741_at 0.94 98345_at
97741_at 0.94 98489_at
97741_at 0.95 98505_i_at
97741_at 0.9 98843_at
97741_at 0.92 99062_at
97741_at 0.93 99357_at
97741_at 0.98 99419_g_at
97741_at 0.98 99420_at
97741_at 0.95 99433_at
97741_at 0.96 99437_at
97741_at 0.97 5_at
97742_s_at 0.93 98381_at
97742_s_at 0.94 98790_s_at
97742_s_at 0.93 99776_at
97743_at 0.93 98123_at
97743_at 0.9 98372_at
101482_at 0.92 93762_at
101482_at 0.91 99887_at
97745_at 0.91 98391_at
97745_at 0.93 98444_g_at
97745_at 0.96 99671_at
97745_at 0.95 99998_at
97746_f_at 0.92 97904_at
97747_r_at 0.92 99543_s_at
97747_r_at 0.91 X00686_3_at
97750_at 0.9 99623_s_at
97751_f_at 0.94 97780_at
97751_f_at 0.9 98327_at
97751_f_at 0.91 99901_at
97751_f_at 0.92 5_st
97752_at 0.94 97781_at
97753_at 0.95 98110_at
97753_at 0.94 98143_at
97753_at 0.94 98840_at
97753_at 0.91 99799_at
101483_at 0.93 102831_s_at
101483_at 0.95 104310_at
101483_at 0.96 160860_at
101483_at 0.9 160879_at
101483_at 0.92 160919_r_at
101483_at 0.9 96833_at
101483_at 0.96 98538_at
97755_at 0.93 97756_s_at
97755_at 0.94 98800_at
97756_s_at 0.93 98800_at
97757_at 0.92 97760_at
97757_at 0.98 98067_at
97757_at 0.91 98786_at
97757_at 0.92 99424_at
97758_at 0.96 99054_at
97759_at 0.91 98008_at
97759_at 0.91 98027_at
97760_at 0.97 98067_at
97760_at 0.92 98462_s_at
97760_at 0.93 99397_at
97760_at 0.93 99424_at
97760_at 0.93 L09192_5_at
97761_f_at 0.91 99394_at
97761_f_at 0.91 99418_at
97762_f_at 0.91 98770_at
97762_f_at 0.93 99516_at
97762_f_at 0.9 WBP1_at
97763_at 0.96 99344_at
97763_at 0.91 99422_at
97763_at 0.9 M32599_3_st
101484_at 0.9 102654_at
101484_at 0.93 102912_at
101484_at 0.93 161113_at
101484_at 0.9 162066_f_at
101484_at 0.94 93664_at
101484_at 0.9 95563_at
101484_at 0.92 96176_at
101484_at 0.9 99621_s_at
97764_at 0.9 5_at
97765_g_at 0.91 98388_at
97765_g_at 0.93 98773_s_at
97765_g_at 0.95 98785_at
97765_g_at 0.9 98856_at
97765_g_at 0.94 98962_at
97767_at 0.98 98085_f_at
97767_at 0.92 99183_at
97767_at 0.91 99643_f_at
97767_at 0.95 99660_f_at
97767_at 0.98 M12481_3_at
97767_at 0.92 3_at
97767_at 0.94 M32599_5_at
97767_at 0.95 M32599_M_at
97767_at 0.92 MURINE_B2_at
97768_at 0.91 98814_at
97768_at 0.95 99826_at
97768_at 0.9 99927_at
97768_at 0.9 99957_at
97769_at 0.92 99816_at
97773_at 0.94 M_at
101485_at 0.91 93723_at
101485_at 0.9 94541_at
101485_at 0.9 98015_at
101485_at 0.92 98348_at
97774_at 0.9 98440_at
97774_at 0.94 98825_at
97774_at 0.93 99185_at
97774_at 0.9 99349_at
97777_at 0.91 99472_at
97777_at 0.93 99488_at
97777_at 0.91 99884_at
97777_at 0.92 X00686_M_at
97778_at 0.91 99450_at
97779_at 0.94 98336_s_at
97779_at 0.91 98345_at
97779_at 0.92 98505_i_at
97779_at 0.9 99062_at
97779_at 0.92 99419_g_at
97779_at 0.92 99437_at
97779_at 0.91 99843_at
97779_at 0.9 99920_at
97779_at 0.92 5_at
97780_at 0.91 98385_at
97780_at 0.9 98405_at
97780_at 0.92 99446_at
97780_at 0.9 99777_s_at
97780_at 0.93 99997_at
97782_at 0.92 99977_at
97783_at 0.91 98388_at
97783_at 0.93 98785_at
97783_at 0.92 98832_at
97783_at 0.9 98962_at
97783_at 0.91 99396_at
97783_at 0.9 99657_at
97783_at 0.96 99671_at
101486_at 0.91 101580_at
101486_at 0.9 104332_at
101486_at 0.92 160320_at
101486_at 0.91 160477_at
101486_at 0.91 92377_at
101486_at 0.91 94777_at
101486_at 0.96 95893_at
101486_at 0.96 97316_at
101486_at 0.92 97771_r_at
97784_at 0.91 98544_at
97784_at 0.91 98595_at
97786_at 0.93 98619_at
97787_at 0.9 99543_s_at
97788_at 0.93 99608_at
97788_at 0.93 99844_at
97792_at 0.93 97974_at
97792_at 0.96 99160_s_at
97792_at 0.95 99987_at
97793_at 0.92 98880_at
101487_f_at 0.91 102869_at
101487_f_at 0.91 160893_at
101487_f_at 0.92 161877_f_at
101487_f_at 0.92 162036_r_at
101487_f_at 0.9 162381_f_at
101487_f_at 0.95 93555_at
101487_f_at 0.94 95642_at
97796_at 0.96 99015_at
97796_at 0.91 X00686_M_at
97797_at 0.92 98427_s_at
97798_at 0.96 99701_f_at
97800_at 0.91 98934_at
97803_at 0.91 98524_f_at
101488_r_at 0.92 104493_at
101488_r_at 0.91 162145_r_at
101488_r_at 0.9 95183_i_at
101488_r_at 0.91 96962_at
101488_r_at 0.92 99808_at
97811_at 0.9 97957_at
97812_at 0.94 98065_at
97812_at 0.96 99175_at
97813_at 0.94 98560_at
97814_at 0.9 98432_at
97817_at 0.92 97988_at
97818_at 0.91 98783_at
97820_at 0.95 98788_at
101489_at 0.9 92320_f_at
97821_at 0.94 98292_at
97822_at 0.91 98871_at
97822_at 0.93 99055_at
97822_at 0.94 99407_at
97825_at 0.93 98073_at
97826_at 0.9 99594_at
97829_at 0.94 99383_at
97830_at 0.91 99583_at
97832_at 0.91 98025_at
101490_at 0.91 104343_f_at
101490_at 0.93 160734_at
100144_at 0.91 103455_at
100144_at 0.9 92360_at
100144_at 0.91 92430_at
100144_at 0.92 95068_at
100144_at 0.93 96582_at
100144_at 0.91 96692_at
97833_at 0.91 98036_at
97833_at 0.93 99571_at
97836_at 0.93 97943_at
97841_at 0.92 98022_at
97844_at 0.92 98545_at
97844_at 0.95 99587_at
101492_at 0.93 92636_f_at
101492_at 0.93 95070_at
97846_at 0.9 98440_at
97847_at 0.95 98339_at
97847_at 0.95 98726_at
97848_at 0.91 98528_at
97849_at 0.92 97892_at
97849_at 0.93 99323_at
97849_at 0.94 99899_at
97849_at 0.92 99991_at
97849_at 0.9 M_st
97857_at 0.9 99664_at
97859_at 0.93 98024_at
101493_at 0.93 102870_at
101493_at 0.94 103991_at
101493_at 0.9 161338_i_at
101493_at 0.92 162040_r_at
101493_at 0.92 98583_at
101493_at 0.92 99403_at
97864_at 0.92 99390_at
97865_g_at 0.91 98003_at
97865_g_at 0.96 X57349_3_at
97868_at 0.9 99824_at
97871_at 0.91 98032_at
101494_at 0.96 101834_at
101494_at 0.91 102727_at
101494_at 0.91 102781_at
101494_at 0.91 103295_at
101494_at 0.92 104161_at
101494_at 0.91 104694_at
101494_at 0.91 161049_at
101494_at 0.91 92596_at
101494_at 0.91 93990_at
101494_at 0.9 96743_at
101494_at 0.91 98441_at
101494_at 0.9 99994_at
97876_at 0.98 98112_r_at
97876_at 0.92 98401_at
97876_at 0.9 99830_at
97880_at 0.92 98146_at
97885_at 0.97 98141_at
97886_at 0.95 97900_at
101495_at 0.92 101588_at
101495_at 0.9 101919_at
101495_at 0.91 104097_at
101495_at 0.91 162143_f_at
101495_at 0.9 93885_g_at
101495_at 0.93 95291_r_at
101495_at 0.9 97695_s_at
97888_at 0.94 98415_at
97891_at 0.9 97929_r_at
97891_at 0.92 99597_at
97892_at 0.92 99323_at
97896_r_at 0.91 98037_at
97896_r_at 0.91 98138_at
97896_r_at 0.92 99536_at
97897_at 0.93 99577_at
101498_at 0.9 104286_at
101498_at 0.9 104289_at
101498_at 0.91 104641_f_at
101498_at 0.9 96016_at
101498_at 0.93 96779_f_at
101498_at 0.91 97446_at
97900_at 0.9 98051_at
97900_at 0.91 99527_at
97901_at 0.92 98434_at
97901_at 0.91 99950_at
97903_at 0.92 99608_at
97906_at 0.91 98278_at
97908_at 0.9 98917_at
97910_at 0.96 98852_at
97910_at 0.93 99887_at
97912_at 0.93 98783_at
97912_at 0.9 99062_at
97914_at 0.91 97993_at
97914_at 0.91 98107_at
97914_at 0.92 99063_at
97917_at 0.91 99579_at
97918_at 0.93 98443_at
97920_at 0.93 98768_at
97921_at 0.9 98408_at
97921_at 0.92 99638_at
97922_at 0.9 99032_at
101500_at 0.91 103663_at
101500_at 0.91 162018_r_at
101500_at 0.92 93167_f_at
101500_at 0.94 94409_at
101500_at 0.91 96680_at
101500_at 0.92 96910_at
101500_at 0.9 99622_at
101500_at 0.91 99875_at
97923_at 0.93 99172_at
97923_at 0.92 99182_at
97923_at 0.91 99583_at
97926_s_at 0.93 98380_at
97926_s_at 0.9 98856_at
97926_s_at 0.91 99363_at
97926_s_at 0.97 99377_at
97926_s_at 0.91 99873_at
97926_s_at 0.92 3_at
97927_at 0.92 98983_at
97927_at 0.9 99928_at
97928_at 0.91 98146_at
97929_r_at 0.91 99119_at
97929_r_at 0.93 99161_at
97929_r_at 0.93 99597_at
97931_i_at 0.94 98311_at
97931_i_at 0.95 98387_at
97931_i_at 0.95 98479_f_at
97931_i_at 0.93 98568_at
97931_i_at 0.9 98792_at
97931_i_at 0.93 99074_at
97931_i_at 0.94 99238_at
97931_i_at 0.95 99561_f_at
97931_i_at 0.94 99708_at
97931_i_at 0.94 3_st
97932_f_at 0.91 99004_r_at
97932_f_at 0.92 99447_at
101501_r_at 0.94 103027_at
101501_r_at 0.92 104149_at
101501_r_at 0.92 160131_at
101501_r_at 0.93 160885_at
101501_r_at 0.91 93301_at
101501_r_at 0.91 96753_at
97934_at 0.91 98016_at
97934_at 0.95 98612_at
97934_at 0.93 99114_r_at
97934_at 0.91 99534_at
97940_at 0.97 99889_at
97941_at 0.93 98884_r_at
97941_at 0.91 99026_at
97941_at 0.9 99385_at
97941_at 0.93 99467_at
97942_g_at 0.93 99348_r_at
97943_at 0.9 99997_at
97943_at 0.9 3_at
101502_at 0.95 103046_at
101502_at 0.91 103354_at
101502_at 0.91 104064_at
101502_at 0.91 160950_at
101502_at 0.91 161587_at
101502_at 0.93 162440_r_at
101502_at 0.96 162459_f_at
101502_at 0.9 94211_at
101502_at 0.93 94272_g_at
101502_at 0.96 96200_at
101502_at 0.9 96559_at
101502_at 0.96 96610_at
101502_at 0.92 97500_g_at
101502_at 0.91 97768_at
101502_at 0.95 98040_at
97944_f_at 0.91 99087_at
97944_f_at 0.96 99492_at
97945_at 0.92 97960_at
97945_at 0.9 99023_at
97946_at 0.92 M_at
97947_at 0.93 98087_at
97947_at 0.91 98415_at
97952_at 0.95 98386_s_at
97953_g_at 0.95 98122_at
101503_at 0.9 101947_at
101503_at 0.94 103352_at
101503_at 0.91 104458_at
101503_at 0.91 161237_at
101503_at 0.9 94403_at
101503_at 0.93 97935_at
100147_at 0.9 161059_at
100147_at 0.93 94696_at
100147_at 0.9 95952_at
100012_at 0.95 160880_at
100012_at 0.91 98084_at
97954_at 0.9 97963_at
97954_at 0.91 99197_at
97956_g_at 0.96 98421_at
97958_at 0.91 99840_at
97960_at 0.9 99023_at
97963_at 0.91 98104_at
101505_at 0.94 93165_at
101505_at 0.91 93533_at
101505_at 0.94 95351_at
97966_at 0.9 98289_at
97966_at 0.92 99151_at
97969_at 0.94 98302_at
97969_at 0.97 99885_at
97969_at 0.9 5_st
97971_at 0.94 98470_at
97971_at 0.93 99162_at
97972_at 0.91 97976_at
97976_at 0.91 99635_at
101506_at 0.9 101558_s_at
101506_at 0.94 103922_f_at
101506_at 0.91 104382_at
101506_at 0.93 160184_at
101506_at 0.9 160715_at
101506_at 0.91 160915_at
101506_at 0.91 92426_at
101506_at 0.93 94982_f_at
101506_at 0.92 95232_at
101506_at 0.93 95430_f_at
101506_at 0.95 95491_at
101506_at 0.92 95884_at
101506_at 0.94 98122_at
101506_at 0.93 99662_at
97977_at 0.91 98298_at
97977_at 0.92 98838_at
97984_i_at 0.91 98443_at
97986_at 0.9 98478_at
97986_at 0.94 99535_at
97987_at 0.94 98385_at
97987_at 0.92 98467_at
97987_at 0.97 98813_at
97987_at 0.93 99445_at
97987_at 0.91 99895_at
97987_at 0.9 M_at
101507_at 0.91 104168_at
101507_at 0.92 95044_at
101507_at 0.9 96735_at
101507_at 0.91 98453_at
101507_at 0.93 99624_at
97990_at 0.9 98423_at
97990_at 0.91 99010_at
97990_at 0.93 99935_at
97991_at 0.93 98401_at
97993_at 0.95 99847_at
97994_at 0.93 98539_at
97994_at 0.95 99462_at
97994_at 0.96 99504_at
97995_at 0.9 98883_r_at
101508_at 0.91 101511_at
101508_at 0.91 94506_at
101508_at 0.91 94708_at
101508_at 0.95 94719_at
101508_at 0.92 97190_f_at
101508_at 0.93 97886_at
101508_at 0.95 97900_at
98000_at 0.97 98451_at
98000_at 0.94 98792_at
98000_at 0.96 99429_at
98001_at 0.9 99332_at
98002_at 0.9 98061_at
98003_at 0.91 98806_s_at
98003_at 0.9 98837_at
98003_at 0.95 X57349_3_at
98004_at 0.94 98604_at
98004_at 0.91 99136_at
98004_at 0.9 99497_at
98005_at 0.93 99139_at
98005_at 0.9 99511_at
98007_at 0.94 98616_f_at
101509_at 0.94 101973_at
101509_at 0.9 102981_at
101509_at 0.97 103582_r_at
101509_at 0.92 103765_at
101509_at 0.91 93443_at
101509_at 0.93 93830_at
101509_at 0.91 94253_at
101509_at 0.92 94478_at
101509_at 0.95 99465_at
98013_at 0.9 99532_at
98016_at 0.91 98152_at
98016_at 0.95 99114_r_at
98016_at 0.94 99534_at
98017_at 0.93 98617_at
98018_at 0.92 98843_at
98019_at 0.93 99340_at
98019_at 0.92 99406_at
101510_at 0.9 104313_at
101510_at 0.96 95053_s_at
101510_at 0.9 96672_at
101510_at 0.9 99101_at
98023_r_at 0.91 99154_s_at
98023_r_at 0.91 99171_at
98023_r_at 0.94 99348_r_at
98025_at 0.92 98763_at
98025_at 0.92 98872_at
98028_at 0.94 99662_at
98030_at 0.9 3_at
101511_at 0.93 103005_s_at
101511_at 0.93 104001_at
101511_at 0.91 160285_at
101511_at 0.92 160633_at
101511_at 0.94 92575_at
101511_at 0.93 93956_at
101511_at 0.93 97886_at
101511_at 0.95 97900_at
101511_at 0.98 99527_at
98036_at 0.91 98070_at
98036_at 0.9 98909_at
98036_at 0.92 99000_at
98036_at 0.91 99640_at
98037_at 0.91 98065_at
98037_at 0.94 99536_at
98038_at 0.92 99842_at
98039_at 0.9 99837_at
98040_at 0.92 98405_at
98040_at 0.9 98618_at
101513_at 0.9 101584_at
101513_at 0.9 102668_at
101513_at 0.92 102879_s_at
101513_at 0.9 161143_r_at
101513_at 0.95 161335_r_at
101513_at 0.96 161931_r_at
101513_at 0.95 162056_f_at
101513_at 0.93 162078_at
101513_at 0.91 162477_r_at
101513_at 0.91 93011_at
101513_at 0.92 93063_at
101513_at 0.92 93259_at
101513_at 0.93 98437_at
101513_at 0.95 99566_at
98042_at 0.91 99042_s_at
98045_s_at 0.93 99805_at
98047_at 0.92 99361_at
98048_at 0.9 98991_at
98052_at 0.96 98281_at
98052_at 0.91 99357_at
98052_at 0.94 99419_g_at
98052_at 0.93 99420_at
98052_at 0.91 5_at
98053_at 0.93 98815_at
98053_at 0.94 99324_at
98053_at 0.92 99660_f_at
98053_at 0.92 5_st
98054_at 0.91 98908_at
98054_at 0.93 99978_s_at
101514_at 0.91 102090_f_at
101514_at 0.92 103334_at
101514_at 0.9 104044_at
101514_at 0.9 92414_at
101514_at 0.93 95027_at
98055_at 0.92 98778_at
98056_at 0.95 99811_at
98056_at 0.93 99911_at
98059_s_at 0.91 99188_at
98059_s_at 0.96 99458_i_at
98063_at 0.92 98089_at
98063_at 0.93 98123_at
98064_at 0.97 98375_at
98064_at 0.91 99016_at
98064_at 0.92 99098_at
98064_at 0.9 99956_at
101515_at 0.9 98823_at
101515_at 0.91 98881_at
100148_at 0.9 100397_at
100148_at 0.92 104437_at
100148_at 0.95 93104_at
100148_at 0.91 95386_at
100148_at 0.9 98005_at
100148_at 0.9 99139_at
100148_at 0.91 99497_at
98067_at 0.92 99397_at
98067_at 0.94 99424_at
98067_at 0.9 99938_at
98069_s_at 0.91 99164_at
98069_s_at 0.93 99600_at
98070_at 0.92 98563_f_at
98070_at 0.98 99000_at
98070_at 0.93 99113_at
98071_f_at 0.91 99428_at
98073_at 0.92 99917_at
98073_at 0.91 99935_at
98075_at 0.91 5_at
98076_at 0.91 99185_at
98077_at 0.97 98767_at
98078_at 0.94 99652_at
101516_at 0.91 101733_at
101516_at 0.91 101753_s_at
101516_at 0.94 101845_s_at
101516_at 0.92 101881_g_at
101516_at 0.93 102016_at
101516_at 0.91 102644_at
101516_at 0.92 102748_at
101516_at 0.93 103556_at
101516_at 0.9 103845_at
101516_at 0.91 160443_at
101516_at 0.9 161350_f_at
101516_at 0.92 161372_f_at
101516_at 0.91 161654_r_at
101516_at 0.91 161788_f_at
101516_at 0.93 162151_i_at
101516_at 0.96 162302_f_at
101516_at 0.96 162334_r_at
101516_at 0.91 162485_at
101516_at 0.98 92289_at
101516_at 0.9 92401_at
101516_at 0.91 92476_at
101516_at 0.91 92485_at
101516_at 0.91 92505_g_at
101516_at 0.91 92546_r_at
101516_at 0.93 92742_at
101516_at 0.9 92926_at
101516_at 0.9 93083_at
101516_at 0.97 93085_at
101516_at 0.93 93146_at
101516_at 0.91 93330_at
101516_at 0.91 93349_at
101516_at 0.9 93574_at
101516_at 0.92 93807_at
101516_at 0.96 93962_at
101516_at 0.93 95030_at
101516_at 0.9 95291_r_at
101516_at 0.9 95323_at
101516_at 0.92 95350_at
101516_at 0.96 96123_at
101516_at 0.93 97073_at
101516_at 0.93 97431_at
101516_at 0.9 97730_at
101516_at 0.95 98623_g_at
101516_at 0.92 98974_at
98079_at 0.91 98525_f_at
98079_at 0.9 98974_at
98079_at 0.94 99805_at
98081_at 0.94 99569_at
98082_at 0.92 98942_r_at
98082_at 0.94 99369_f_at
98082_at 0.9 99955_at
98084_at 0.92 98616_f_at
98084_at 0.91 99442_at
98085_f_at 0.95 99183_at
98085_f_at 0.96 99660_f_at
98085_f_at 0.97 M12481_3_at
98085_f_at 0.91 M32599_3_at
98085_f_at 0.95 M32599_5_at
98085_f_at 0.96 M32599_M_at
98085_f_at 0.94 MURINE_B2_at
98086_r_at 0.9 98787_at
98089_at 0.91 M_st
101517_at 0.91 102650_at
101517_at 0.97 95302_at
101517_at 0.95 97140_at
98090_at 0.96 99144_s_at
98090_at 0.92 99830_at
98096_f_at 0.94 98483_at
98102_at 0.96 99903_at
98104_at 0.91 99039_g_at
101518_at 0.96 103403_at
101518_at 0.9 160458_at
98106_at 0.92 98355_at
98106_at 0.92 98961_at
98107_at 0.91 99442_at
98108_at 0.92 99499_at
98110_at 0.96 98892_at
98110_at 0.92 99058_at
98113_at 0.94 98884_r_at
98113_at 0.92 99026_at
98113_at 0.9 99364_at
98113_at 0.91 99385_at
98113_at 0.93 99955_at
98116_at 0.9 99642_i_at
98116_at 0.93 99884_at
101519_at 0.91 102780_at
101519_at 0.92 104589_at
101519_at 0.94 160249_at
101519_at 0.9 160296_at
101519_at 0.92 92989_f_at
101519_at 0.91 94300_f_at
101519_at 0.94 94417_at
101519_at 0.93 98836_at
101519_at 0.91 99322_at
98118_at 0.92 99451_at
98118_at 0.9 3_st
98125_at 0.91 99927_at
98126_s_at 0.96 98374_at
98126_s_at 0.92 98406_at
98126_s_at 0.92 99433_at
101520_at 0.9 101648_at
101520_at 0.9 102061_at
101520_at 0.96 102416_at
101520_at 0.95 102838_at
101520_at 0.93 102864_at
101520_at 0.95 103987_at
101520_at 0.9 104453_at
101520_at 0.91 104495_f_at
101520_at 0.92 104544_at
101520_at 0.92 160119_at
101520_at 0.92 160909_at
101520_at 0.92 161185_i_at
101520_at 0.9 162424_f_at
101520_at 0.92 92264_at
101520_at 0.91 94079_at
101520_at 0.91 97153_at
101520_at 0.96 97433_at
101520_at 0.96 98026_g_at
98131_at 0.93 99910_at
98133_at 0.94 99027_at
98134_at 0.93 98864_s_at
98135_r_at 0.9 99502_at
101521_at 0.91 101663_s_at
101521_at 0.96 102928_at
101521_at 0.92 103946_at
101521_at 0.91 92600_f_at
101521_at 0.91 93950_at
101521_at 0.91 96509_at
101521_at 0.95 97146_g_at
101521_at 0.91 97680_at
101521_at 0.98 98297_at
101521_at 0.9 98773_s_at
101521_at 0.94 99996_at
98137_at 0.94 98432_at
98137_at 0.92 99059_at
98138_at 0.94 98319_at
98138_at 0.92 98488_at
98138_at 0.92 99524_at
98139_at 0.91 99846_at
98140_at 0.98 99142_at
98140_at 0.94 99530_at
98143_at 0.97 98840_at
98144_f_at 0.9 99620_at
98147_at 0.96 99506_at
101522_at 0.95 104261_at
101522_at 0.91 104713_at
101522_at 0.91 95146_at
101522_at 0.95 95692_at
98148_at 0.94 98922_at
98152_at 0.9 98948_at
98153_at 0.92 98504_at
98153_at 0.93 98635_at
98153_at 0.93 99441_at
98155_r_at 0.91 99367_at
101523_at 0.93 92263_at
101523_at 0.93 97986_at
101523_at 0.94 98478_at
101523_at 0.91 98929_at
98240_at 0.91 98821_at
98240_at 0.9 99407_at
98247_at 0.9 98327_at
98247_at 0.95 98391_at
98247_at 0.9 98776_at
98247_at 0.92 98785_at
98247_at 0.92 98856_at
98247_at 0.92 99363_at
98247_at 0.96 99368_at
98247_at 0.9 99814_at
98278_at 0.92 99087_at
98278_at 0.91 M32599_3_at
98278_at 0.9 M32599_5_at
98279_at 0.94 99411_at
98280_at 0.9 98427_s_at
98281_at 0.93 98345_at
98281_at 0.91 98804_at
98281_at 0.9 99348_r_at
98281_at 0.94 99357_at
98281_at 0.9 99399_at
98281_at 0.94 99419_g_at
98281_at 0.97 99420_at
98281_at 0.93 99437_at
98281_at 0.96 5_at
101524_at 0.92 103968_at
101524_at 0.92 92257_at
101524_at 0.96 94243_at
101524_at 0.92 96980_at
101524_at 0.94 99497_at
101524_at 0.91 99915_at
98282_at 0.92 98391_at
98282_at 0.96 3_at
98283_at 0.93 99701_f_at
98284_f_at 0.94 99894_at
98286_at 0.91 99907_at
98287_at 0.91 99566_at
98289_at 0.9 99151_at
98291_at 0.9 98979_at
101525_at 0.9 101853_f_at
101525_at 0.95 101991_at
101525_at 0.93 102728_f_at
101525_at 0.92 104097_at
101525_at 0.91 162242_at
101525_at 0.92 92572_at
101525_at 0.93 93026_at
101525_at 0.9 95681_f_at
100149_at 0.9 100476_at
100149_at 0.93 92396_at
100149_at 0.92 92561_at
100149_at 0.95 93429_at
100149_at 0.93 93685_at
100149_at 0.91 94773_at
100149_at 0.91 96228_at
100149_at 0.9 97088_at
100149_at 0.91 97133_at
100149_at 0.91 97135_at
100149_at 0.9 97194_at
100149_at 0.92 97351_i_at
98292_at 0.94 98941_r_at
98292_at 0.9 99348_r_at
98293_g_at 0.95 98858_at
98294_at 0.95 99777_s_at
98294_at 0.93 M_at
98296_at 0.94 98780_at
98296_at 0.9 99457_at
98298_at 0.95 98370_at
98300_at 0.9 99535_at
98301_at 0.92 98575_at
101526_at 0.93 101733_at
101526_at 0.91 101779_at
101526_at 0.92 101877_at
101526_at 0.94 101881_g_at
101526_at 0.91 102973_f_at
101526_at 0.95 103041_at
101526_at 0.92 103251_at
101526_at 0.91 104716_at
101526_at 0.93 161531_r_at
101526_at 0.96 161599_i_at
101526_at 0.94 161788_f_at
101526_at 0.91 162151_i_at
101526_at 0.93 162302_f_at
101526_at 0.95 162334_r_at
101526_at 0.91 162382_f_at
101526_at 0.94 162485_at
101526_at 0.92 92476_at
101526_at 0.95 92505_g_at
101526_at 0.96 93083_at
101526_at 0.91 93330_at
101526_at 0.96 93349_at
101526_at 0.94 95323_at
101526_at 0.92 95350_at
101526_at 0.92 95471_at
101526_at 0.92 96203_at
101526_at 0.92 97317_at
101526_at 0.95 97507_at
101526_at 0.91 97917_at
101526_at 0.91 98760_at
101526_at 0.91 99404_at
101526_at 0.94 99549_at
101526_at 0.93 99579_at
98302_at 0.93 3_at
98305_at 0.96 98311_at
98305_at 0.92 98387_at
98305_at 0.95 98479_f_at
98305_at 0.94 99074_at
98305_at 0.9 99238_at
98305_at 0.91 99708_at
98305_at 0.92 3_st
98307_at 0.9 98801_at
98308_at 0.91 98325_at
98308_at 0.92 98873_at
98310_at 0.91 98470_at
98311_at 0.97 98387_at
98311_at 0.94 98479_f_at
98311_at 0.92 98792_at
98311_at 0.96 99074_at
98311_at 0.95 99708_at
98311_at 0.92 3_st
101527_at 0.92 160955_at
101527_at 0.94 92420_at
101527_at 0.97 94340_at
101527_at 0.9 95440_at
101527_at 0.94 96865_at
101527_at 0.92 98824_at
98316_at 0.94 99584_at
98317_at 0.91 98730_at
98317_at 0.96 98860_at
98317_at 0.92 99049_at
98317_at 0.92 99063_at
98317_at 0.9 99237_at
98318_at 0.91 98764_at
98319_at 0.94 99524_at
98320_at 0.9 98380_at
98321_at 0.96 98528_at
98321_at 0.92 99488_at
101528_at 0.97 103543_at
101528_at 0.91 94048_at
101528_at 0.91 97928_at
101528_at 0.92 99603_g_at
98322_at 0.94 99619_at
98325_at 0.93 98379_r_at
98325_at 0.93 98727_at
98325_at 0.91 98816_s_at
98325_at 0.94 98873_at
98325_at 0.91 99832_at
98326_f_at 0.9 98775_at
98326_f_at 0.92 99867_at
98327_at 0.9 99850_at
98327_at 0.92 5_st
101529_g_at 0.9 103275_at
101529_g_at 0.92 104010_at
101529_g_at 0.9 104269_at
101529_g_at 0.9 161150_at
101529_g_at 0.9 96070_at
101529_g_at 0.93 98360_at
98332_at 0.91 98569_at
98334_at 0.93 99087_at
98334_at 0.92 99566_at
98334_at 0.93 MURINE_B2_at
98335_at 0.94 98946_at
98336_s_at 0.92 98916_at
98336_s_at 0.92 99920_at
98337_at 0.94 98385_at
98338_at 0.91 98994_at
98338_at 0.93 99488_at
98341_f_at 0.9 99077_at
101530_at 0.93 103653_at
101530_at 0.91 103953_at
101530_at 0.91 104376_at
101530_at 0.97 92497_at
101530_at 0.95 94119_at
101530_at 0.92 95386_at
101530_at 0.95 96865_at
101530_at 0.91 97824_at
101530_at 0.92 98433_at
98342_at 0.94 98368_at
98344_f_at 0.9 98630_at
98345_at 0.96 99062_at
98345_at 0.92 99419_g_at
98345_at 0.96 99420_at
98345_at 0.93 5_at
98346_at 0.96 99513_at
98348_at 0.92 99891_at
98350_at 0.94 99639_at
101531_at 0.9 101553_at
101531_at 0.94 101907_s_at
101531_at 0.97 102990_at
101531_at 0.91 160408_at
101531_at 0.93 161417_r_at
101531_at 0.93 161457_at
101531_at 0.92 161687_r_at
101531_at 0.95 161866_at
101531_at 0.91 161950_at
101531_at 0.9 162063_f_at
101531_at 0.91 162155_f_at
101531_at 0.93 162184_at
101531_at 0.93 162286_r_at
101531_at 0.92 93904_f_at
101531_at 0.93 95331_at
101531_at 0.94 95786_at
101531_at 0.94 96474_at
101531_at 0.9 97109_at
101531_at 0.93 98468_r_at
101531_at 0.92 98505_i_at
101531_at 0.96 99389_at
98352_r_at 0.92 98436_s_at
98355_at 0.9 99901_at
98357_at 0.92 98373_at
98357_at 0.93 99823_r_at
98358_at 0.92 98976_at
98358_at 0.92 99124_at
98361_at 0.91 L09192_MB_at
98362_s_at 0.92 98867_at
98362_s_at 0.91 99908_at
101532_g_at 0.9 103046_at
101532_g_at 0.94 103599_at
101532_g_at 0.94 160489_at
101532_g_at 0.98 160687_r_at
101532_g_at 0.92 160950_at
101532_g_at 0.92 162304_r_at
101532_g_at 0.96 92271_at
101532_g_at 0.9 92575_at
101532_g_at 0.94 93313_at
101532_g_at 0.97 94101_at
101532_g_at 0.92 94704_at
101532_g_at 0.92 95454_at
101532_g_at 0.9 97702_at
101532_g_at 0.9 98791_at
101532_g_at 0.95 99382_at
101532_g_at 0.93 99439_at
98364_at 0.9 99984_at
98366_at 0.93 99615_at
98366_at 0.91 99626_i_at
98366_at 0.91 3_at
98367_at 0.91 98776_at
98367_at 0.9 99850_at
98368_at 0.92 99580_s_at
98370_at 0.9 99814_at
98370_at 0.91 99867_at
98370_at 0.92 MurIL2_at
98371_at 0.98 99667_at
98372_at 0.93 M_at
101534_at 0.93 103047_at
101534_at 0.91 104089_at
101534_at 0.91 104425_at
101534_at 0.91 161850_at
101534_at 0.91 162126_r_at
101534_at 0.91 92789_r_at
101534_at 0.91 93858_at
101534_at 0.94 95479_at
101534_at 0.96 95655_at
101534_at 0.91 98420_at
98373_at 0.9 98791_at
98374_at 0.9 98406_at
98374_at 0.95 98804_at
98374_at 0.92 99357_at
98374_at 0.92 99420_at
98374_at 0.9 MurFAS_at
98374_at 0.94 5_at
98375_at 0.91 98405_at
98375_at 0.91 98980_at
98375_at 0.96 99016_at
98375_at 0.91 99098_at
98376_at 0.92 98768_at
98376_at 0.94 98772_at
98376_at 0.92 99069_at
98379_r_at 0.91 98805_at
98379_r_at 0.91 99832_at
98380_at 0.93 99377_at
98381_at 0.97 98565_at
98381_at 0.95 98790_s_at
98381_at 0.98 99358_at
98381_at 0.98 99776_at
98382_f_at 0.91 5_st
98383_r_at 0.94 99803_at
98383_r_at 0.9 99920_at
98384_at 0.93 98955_at
101536_at 0.96 103704_at
101536_at 0.91 104334_at
101536_at 0.97 160202_at
101536_at 0.92 160265_at
101536_at 0.91 160629_at
101536_at 0.95 92658_at
101536_at 0.93 94248_at
101536_at 0.9 94435_at
101536_at 0.91 94857_at
101536_at 0.91 96280_at
101536_at 0.91 97292_at
101536_at 0.91 97939_at
101536_at 0.95 98593_at
101536_at 0.93 98841_at
98385_at 0.95 98813_at
98385_at 0.92 99445_at
98385_at 0.91 99446_at
98385_at 0.91 99895_at
98387_at 0.93 98479_f_at
98387_at 0.91 98568_at
98387_at 0.93 99048_g_at
98387_at 0.99 99074_at
98387_at 0.92 99238_at
98387_at 0.97 99708_at
98387_at 0.96 3_st
98388_at 0.9 98773_s_at
98388_at 0.91 98776_at
98388_at 0.98 98785_at
98388_at 0.94 98814_at
98388_at 0.94 98825_at
98388_at 0.97 99236_at
98388_at 0.91 99363_at
98388_at 0.99 99396_at
98388_at 0.95 99818_at
98388_at 0.91 99927_at
98388_at 0.94 5_st
98391_at 0.93 98444_g_at
98391_at 0.94 98776_at
98391_at 0.9 98838_at
98391_at 0.91 99814_at
98391_at 0.9 99998_at
98392_at 0.9 99904_at
98395_at 0.92 98469_at
98395_at 0.9 98797_at
98395_at 0.9 98858_at
101537_at 0.91 101826_at
101537_at 0.92 103440_at
101537_at 0.98 161110_at
101537_at 0.91 161131_r_at
101537_at 0.96 161488_r_at
101537_at 0.97 162257_i_at
101537_at 0.91 162267_r_at
101537_at 0.93 162462_r_at
101537_at 0.91 92288_at
101537_at 0.97 93122_at
101537_at 0.92 93244_at
101537_at 0.9 93422_at
101537_at 0.92 93637_at
101537_at 0.91 93883_at
101537_at 0.91 95165_at
101537_at 0.9 95880_s_at
101537_at 0.92 96895_at
101537_at 0.93 98801_at
101537_at 0.94 98842_at
101537_at 0.94 99048_g_at
101537_at 0.95 99897_at
100150_f_at 0.96 100340_at
100150_f_at 0.92 100445_f_at
100150_f_at 0.91 100680_at
100150_f_at 0.93 100956_at
100150_f_at 0.99 101431_at
100150_f_at 0.95 101516_at
100150_f_at 0.96 101526_at
100150_f_at 0.9 101539_f_at
100150_f_at 0.9 101733_at
100150_f_at 0.93 101753_s_at
100150_f_at 0.92 101779_at
100150_f_at 0.97 101845_s_at
100150_f_at 0.93 101877_at
100150_f_at 0.98 101881_g_at
100150_f_at 0.98 102016_at
100150_f_at 0.93 102070_at
100150_f_at 0.92 102690_at
100150_f_at 0.98 102748_at
100150_f_at 0.93 102973_f_at
100150_f_at 0.97 103041_at
100150_f_at 0.91 103556_at
100150_f_at 0.93 103845_at
100150_f_at 0.9 104716_at
100150_f_at 0.92 160436_at
100150_f_at 0.91 161372_f_at
100150_f_at 0.96 161531_r_at
100150_f_at 0.9 161599_i_at
100150_f_at 0.91 161775_f_at
100150_f_at 0.93 161788_f_at
100150_f_at 0.98 162151_i_at
100150_f_at 0.99 162302_f_at
100150_f_at 0.99 162334_r_at
100150_f_at 0.91 162382_f_at
100150_f_at 0.98 162485_at
100150_f_at 0.95 92289_at
100150_f_at 0.96 92457_at
100150_f_at 0.98 92476_at
100150_f_at 0.9 92485_at
100150_f_at 0.96 92505_g_at
100150_f_at 0.96 92742_at
100150_f_at 0.97 92926_at
100150_f_at 0.93 92997_g_at
100150_f_at 0.93 93083_at
100150_f_at 0.96 93085_at
100150_f_at 0.93 93146_at
100150_f_at 0.93 93209_at
100150_f_at 0.97 93330_at
100150_f_at 0.95 93349_at
100150_f_at 0.91 93574_at
100150_f_at 0.95 93785_at
100150_f_at 0.94 93807_at
100150_f_at 0.9 93906_s_at
100150_f_at 0.92 94515_at
100150_f_at 0.9 94714_at
100150_f_at 0.93 95030_at
100150_f_at 0.95 95323_at
100150_f_at 0.97 95350_at
100150_f_at 0.93 95471_at
100150_f_at 0.95 96123_at
100150_f_at 0.94 96203_at
100150_f_at 0.94 96426_at
100150_f_at 0.95 96507_at
100150_f_at 0.94 96515_at
100150_f_at 0.9 96798_r_at
100150_f_at 0.92 96918_at
100150_f_at 0.96 97317_at
100150_f_at 0.94 97431_at
100150_f_at 0.92 97730_at
100150_f_at 0.94 98760_at
100150_f_at 0.97 98974_at
100150_f_at 0.96 99404_at
100150_f_at 0.92 99579_at
98398_s_at 0.93 99074_at
98398_s_at 0.95 99238_at
98398_s_at 0.91 99827_at
98401_at 0.92 99830_at
98402_at 0.91 98414_at
98403_at 0.92 X57349_M_at
98405_at 0.92 98784_at
98405_at 0.95 99016_at
98406_at 0.91 99433_at
98406_at 0.91 99437_at
101538_i_at 0.91 101584_at
101538_i_at 0.93 101670_at
101538_i_at 0.9 102396_at
101538_i_at 0.92 102673_at
101538_i_at 0.94 102899_at
101538_i_at 0.92 103205_at
101538_i_at 0.94 103549_at
101538_i_at 0.91 104012_at
101538_i_at 0.92 104291_at
101538_i_at 0.98 104491_at
101538_i_at 0.91 104636_at
101538_i_at 0.91 160563_at
101538_i_at 0.92 160631_s_at
101538_i_at 0.91 160986_r_at
101538_i_at 0.95 161088_r_at
101538_i_at 0.93 161207_at
101538_i_at 0.91 161313_at
101538_i_at 0.92 161435_i_at
101538_i_at 0.92 161437_f_at
101538_i_at 0.93 161568_f_at
101538_i_at 0.9 161700_i_at
101538_i_at 0.91 161904_f_at
101538_i_at 0.93 161981_r_at
101538_i_at 0.9 162000_r_at
101538_i_at 0.97 162043_i_at
101538_i_at 0.94 162100_r_at
101538_i_at 0.94 162187_f_at
101538_i_at 0.91 162197_at
101538_i_at 0.93 162268_at
101538_i_at 0.93 162276_i_at
101538_i_at 0.93 162289_at
101538_i_at 0.9 92315_at
101538_i_at 0.93 92453_at
101538_i_at 0.94 92494_at
101538_i_at 0.9 92843_r_at
101538_i_at 0.92 92955_at
101538_i_at 0.94 93103_at
101538_i_at 0.92 93725_at
101538_i_at 0.9 93934_at
101538_i_at 0.92 93969_at
101538_i_at 0.96 94102_at
101538_i_at 0.95 94217_f_at
101538_i_at 0.94 94350_f_at
101538_i_at 0.9 94779_f_at
101538_i_at 0.93 94822_at
101538_i_at 0.94 94952_at
101538_i_at 0.91 95019_at
101538_i_at 0.93 95729_at
101538_i_at 0.98 95877_at
101538_i_at 0.94 95878_at
101538_i_at 0.94 96094_at
101538_i_at 0.92 97168_at
101538_i_at 0.93 97389_at
101538_i_at 0.93 97546_at
101538_i_at 0.97 98247_at
101538_i_at 0.93 98327_at
101538_i_at 0.98 98391_at
101538_i_at 0.95 98776_at
101538_i_at 0.9 98785_at
101538_i_at 0.91 98976_at
101538_i_at 0.91 99368_at
101538_i_at 0.9 99814_at
98408_at 0.94 98633_at
98408_at 0.92 98933_at
98409_at 0.94 99593_at
98414_at 0.91 99418_at
98416_at 0.91 98528_at
98417_at 0.91 99185_at
98418_at 0.9 99023_at
98418_at 0.93 99161_at
98418_at 0.9 M12481_5_at
98419_at 0.92 98844_at
98419_at 0.93 99509_s_at
101539_f_at 0.9 102016_at
101539_f_at 0.93 102748_at
101539_f_at 0.92 102844_at
101539_f_at 0.92 102977_at
101539_f_at 0.91 104667_at
101539_f_at 0.92 161691_at
101539_f_at 0.98 161775_f_at
101539_f_at 0.91 161868_r_at
101539_f_at 0.9 162151_i_at
101539_f_at 0.97 92457_at
101539_f_at 0.91 92926_at
101539_f_at 0.97 92997_g_at
101539_f_at 0.92 96289_at
101539_f_at 0.93 98774_at
101539_f_at 0.92 98974_at
98423_at 0.94 98623_g_at
98428_at 0.91 WBP1_at
98429_at 0.9 98449_at
101540_at 0.93 101796_at
101540_at 0.93 104571_at
101540_at 0.94 161254_r_at
101540_at 0.9 161278_r_at
101540_at 0.91 162015_f_at
101540_at 0.91 93252_at
101540_at 0.94 93639_r_at
101540_at 0.93 93919_at
101540_at 0.97 94139_at
101540_at 0.91 94535_at
101540_at 0.92 96994_at
101540_at 0.92 97747_r_at
101540_at 0.95 99594_at
98435_at 0.9 99358_at
98437_at 0.93 99566_at
98437_at 0.9 MURINE_B2_at
98438_f_at 0.91 99004_r_at
98439_at 0.94 98727_at
98439_at 0.95 98779_at
98439_at 0.94 99564_at
98439_at 0.93 99832_at
98439_at 0.93 99876_at
98440_at 0.91 99349_at
98441_at 0.91 98761_i_at
101541_at 0.92 101920_at
101541_at 0.93 104750_at
101541_at 0.96 95308_at
101541_at 0.9 95753_at
101541_at 0.9 96083_s_at
101541_at 0.92 98924_at
101541_at 0.9 99995_at
98444_g_at 0.93 98522_at
98444_g_at 0.91 98830_at
98444_g_at 0.93 99103_at
98444_g_at 0.91 99349_at
98444_g_at 0.9 99363_at
98444_g_at 0.95 99394_at
98444_g_at 0.91 99518_at
98444_g_at 0.94 99901_at
98445_at 0.92 98926_at
98447_at 0.97 98464_at
98449_at 0.92 99143_at
98451_at 0.9 98796_at
98451_at 0.94 99429_at
98453_at 0.93 99423_at
98453_at 0.91 99624_at
101542_f_at 0.94 160948_at
101542_f_at 0.93 162365_i_at
98454_at 0.92 98469_at
98454_at 0.9 98797_at
98454_at 0.93 99821_at
98455_at 0.96 98824_at
98456_at 0.94 98819_at
98456_at 0.94 99838_at
98458_at 0.9 98918_at
98459_at 0.93 98569_at
98462_s_at 0.93 98837_at
98462_s_at 0.99 99466_at
98462_s_at 0.96 L09192_5_at
98462_s_at 0.91 X57349_3_at
101543_f_at 0.9 93729_at
101543_f_at 0.9 97483_at
101543_f_at 0.92 98764_at
98465_f_at 0.91 99460_at
98467_at 0.92 98813_at
98467_at 0.91 98815_at
98467_at 0.93 99488_at
98469_at 0.95 98797_at
98469_at 0.94 98858_at
98469_at 0.91 99354_s_at
98469_at 0.91 99821_at
98472_at 0.95 99387_at
101546_at 0.92 101577_at
101546_at 0.9 104467_at
101546_at 0.91 161792_f_at
101546_at 0.92 93296_at
98474_r_at 0.91 99341_r_at
98475_at 0.91 99164_at
98476_at 0.9 98764_at
98478_at 0.9 99501_at
98479_f_at 0.91 99047_at
98479_f_at 0.91 99074_at
98479_f_at 0.95 99238_at
98479_f_at 0.92 99708_at
98479_f_at 0.94 3_st
98480_s_at 0.94 99834_at
98480_s_at 0.95 99975_at
101548_at 0.9 103355_at
101548_at 0.9 160701_at
101548_at 0.91 161974_r_at
101548_at 0.92 162025_r_at
101548_at 0.94 162438_f_at
101548_at 0.93 93997_at
101548_at 0.93 98120_at
101548_at 0.91 98380_at
98485_at 0.9 99923_at
98488_at 0.91 98579_at
98489_at 0.94 98505_i_at
98489_at 0.9 98811_at
98489_at 0.91 98843_at
98489_at 0.92 99099_at
98489_at 0.91 99343_at
98489_at 0.95 99357_at
98489_at 0.95 99420_at
98489_at 0.91 99433_at
98489_at 0.98 99437_at
98489_at 0.91 99881_at
98489_at 0.96 5_at
98490_at 0.9 99362_at
98492_at 0.92 99479_at
98492_at 0.98 M32599_3_at
98492_at 0.93 M32599_5_at
98495_at 0.92 99341_r_at
101550_at 0.9 103285_at
101550_at 0.93 104348_at
101550_at 0.9 104443_at
101550_at 0.9 161440_r_at
101550_at 0.91 161529_r_at
101550_at 0.91 92495_at
101550_at 0.9 96059_at
101550_at 0.91 96595_at
101550_at 0.9 96920_at
101550_at 0.95 97821_at
101550_at 0.91 98828_at
98496_at 0.91 99120_f_at
98497_at 0.94 99941_at
98499_s_at 0.9 99507_at
98501_at 0.93 99356_r_at
98501_at 0.92 99982_at
98502_at 0.95 98514_at
98502_at 0.92 98572_at
98502_at 0.95 99864_at
98503_at 0.93 98972_at
98504_at 0.93 99441_at
98505_i_at 0.9 98811_at
98505_i_at 0.94 98843_at
98505_i_at 0.92 99077_at
98505_i_at 0.94 99419_g_at
98505_i_at 0.93 99420_at
98505_i_at 0.92 99433_at
98505_i_at 0.95 99437_at
98505_i_at 0.91 99474_at
98505_i_at 0.96 5_at
98505_i_at 0.92 _at
101551_s_at 0.92 101605_at
101551_s_at 0.97 101674_at
101551_s_at 0.91 101688_at
101551_s_at 0.9 101702_at
101551_s_at 0.93 101768_at
101551_s_at 0.91 101953_at
101551_s_at 0.93 102026_s_at
101551_s_at 0.9 102950_at
101551_s_at 0.93 103407_at
101551_s_at 0.94 160132_at
101551_s_at 0.93 160799_at
101551_s_at 0.93 161283_i_at
101551_s_at 0.9 161415_r_at
101551_s_at 0.93 161450_r_at
101551_s_at 0.94 161556_at
101551_s_at 0.94 161692_r_at
101551_s_at 0.9 161700_i_at
101551_s_at 0.94 161732_at
101551_s_at 0.94 161904_f_at
101551_s_at 0.93 162100_r_at
101551_s_at 0.95 162197_at
101551_s_at 0.93 162239_at
101551_s_at 0.9 162264_s_at
101551_s_at 0.91 162421_r_at
101551_s_at 0.91 92217_s_at
101551_s_at 0.9 92502_at
101551_s_at 0.96 92865_at
101551_s_at 0.95 92883_at
101551_s_at 0.91 92955_at
101551_s_at 0.92 93103_at
101551_s_at 0.92 93628_at
101551_s_at 0.9 93725_at
101551_s_at 0.92 93927_f_at
101551_s_at 0.92 94102_at
101551_s_at 0.91 94152_at
101551_s_at 0.91 94763_at
101551_s_at 0.91 94779_f_at
101551_s_at 0.92 95882_at
101551_s_at 0.91 95953_at
101551_s_at 0.93 95964_at
101551_s_at 0.93 95979_at
101551_s_at 0.93 96010_at
101551_s_at 0.91 96044_at
101551_s_at 0.91 96421_at
101551_s_at 0.93 97287_at
101551_s_at 0.93 97389_at
101551_s_at 0.94 97546_at
101551_s_at 0.93 98125_at
101551_s_at 0.92 98388_at
101551_s_at 0.93 98785_at
101551_s_at 0.9 98814_at
101551_s_at 0.95 99396_at
101551_s_at 0.9 99818_at
101551_s_at 0.99 99927_at
101551_s_at 0.91 5_st
100151_at 0.94 104343_f_at
100151_at 0.97 104618_at
100151_at 0.91 160534_at
100151_at 0.92 160678_at
100151_at 0.91 160734_at
100151_at 0.92 93424_at
100151_at 0.93 97451_at
100151_at 0.9 97972_at
100151_at 0.91 98112_r_at
98507_at 0.94 98969_at
98513_at 0.95 98846_f_at
98514_at 0.92 98572_at
98514_at 0.94 99864_at
98515_at 0.93 99988_at
101552_at 0.9 93565_at
101552_at 0.9 95045_at
101552_at 0.91 96131_at
98518_f_at 0.91 98804_at
98518_f_at 0.96 99605_at
98522_at 0.93 99518_at
98522_at 0.93 99901_at
98528_at 0.9 99595_at
101553_at 0.92 101635_f_at
101553_at 0.95 101689_at
101553_at 0.92 102121_f_at
101553_at 0.91 102567_at
101553_at 0.94 102578_at
101553_at 0.92 102717_at
101553_at 0.98 102722_g_at
101553_at 0.92 102723_at
101553_at 0.92 102990_at
101553_at 0.9 103227_at
101553_at 0.93 103259_at
101553_at 0.9 103310_at
101553_at 0.94 103463_at
101553_at 0.91 103730_at
101553_at 0.91 103980_at
101553_at 0.92 104468_at
101553_at 0.95 104481_at
101553_at 0.94 104617_at
101553_at 0.94 161037_at
101553_at 0.93 161053_at
101553_at 0.91 161204_r_at
101553_at 0.92 161242_f_at
101553_at 0.94 161322_r_at
101553_at 0.91 161417_r_at
101553_at 0.94 161431_i_at
101553_at 0.92 161471_f_at
101553_at 0.94 161517_at
101553_at 0.94 161720_r_at
101553_at 0.93 161866_at
101553_at 0.96 161910_at
101553_at 0.96 161950_at
101553_at 0.91 162137_f_at
101553_at 0.93 162208_f_at
101553_at 0.92 162209_r_at
101553_at 0.91 162286_r_at
101553_at 0.92 162346_f_at
101553_at 0.92 162376_r_at
101553_at 0.93 162390_r_at
101553_at 0.92 162401_f_at
101553_at 0.93 162410_s_at
101553_at 0.92 92218_at
101553_at 0.93 92235_g_at
101553_at 0.91 92238_at
101553_at 0.91 92371_at
101553_at 0.91 92421_at
101553_at 0.92 92536_at
101553_at 0.94 92722_f_at
101553_at 0.92 92873_f_at
101553_at 0.91 92972_at
101553_at 0.93 93106_i_at
101553_at 0.93 93228_at
101553_at 0.92 93514_at
101553_at 0.91 93526_at
101553_at 0.91 93904_f_at
101553_at 0.93 93931_at
101553_at 0.94 94045_at
101553_at 0.92 94118_r_at
101553_at 0.94 94185_at
101553_at 0.91 94317_at
101553_at 0.98 94370_at
101553_at 0.9 94664_at
101553_at 0.92 95148_at
101553_at 0.92 95246_at
101553_at 0.96 95281_at
101553_at 0.91 95331_at
101553_at 0.94 95871_at
101553_at 0.9 96588_at
101553_at 0.91 96722_at
101553_at 0.96 97123_at
101553_at 0.93 97576_f_at
101553_at 0.9 97651_at
101553_at 0.9 97777_at
101553_at 0.93 98374_at
101553_at 0.92 98489_at
101553_at 0.9 98505_i_at
101553_at 0.96 98804_at
101553_at 0.92 98811_at
101553_at 0.96 99357_at
101553_at 0.91 99420_at
101553_at 0.94 99437_at
101553_at 0.91 99843_at
101553_at 0.91 99881_at
101553_at 0.95 5_at
98529_at 0.93 98582_at
98529_at 0.96 99626_i_at
98529_at 0.93 99937_at
98529_at 0.9 99973_s_at
98530_at 0.9 99126_at
98530_at 0.93 99269_g_at
98534_at 0.93 99778_at
98535_at 0.9 99593_at
98539_at 0.9 99175_at
98539_at 0.93 99462_at
98539_at 0.92 99504_at
101554_at 0.95 103654_at
101554_at 0.91 161148_f_at
101554_at 0.9 161928_at
101554_at 0.91 162171_f_at
101554_at 0.91 162412_r_at
101554_at 0.93 96716_at
98549_at 0.9 99152_at
98552_at 0.9 98760_at
98552_at 0.92 99801_at
98554_at 0.91 98999_at
98555_at 0.9 99593_at
101555_at 0.91 101888_at
101555_at 0.96 102313_at
101555_at 0.93 102423_at
101555_at 0.91 104256_at
101555_at 0.91 160145_at
101555_at 0.9 161100_at
101555_at 0.95 93288_at
101555_at 0.93 95060_at
101555_at 0.9 95673_s_at
101555_at 0.9 96934_at
101555_at 0.91 97956_g_at
101555_at 0.93 98116_at
98563_f_at 0.98 99113_at
98565_at 0.92 98790_s_at
98565_at 0.9 99344_at
98565_at 0.99 99358_at
98565_at 0.95 99776_at
101557_at 0.96 160283_at
101557_at 0.91 94878_at
101557_at 0.9 97694_at
101557_at 0.9 98515_at
98568_at 0.91 98796_at
98568_at 0.9 99046_at
98568_at 0.95 99048_g_at
98568_at 0.9 99238_at
98568_at 0.92 99561_f_at
98568_at 0.94 3_st
98572_at 0.9 99334_at
98572_at 0.91 99610_at
98577_f_at 0.9 99389_at
98577_f_at 0.91 99431_at
98577_f_at 0.92 99895_at
101558_s_at 0.9 103052_r_at
101558_s_at 0.9 103071_at
101558_s_at 0.93 104429_at
101558_s_at 0.9 160777_at
101558_s_at 0.9 92426_at
101558_s_at 0.95 92879_at
101558_s_at 0.9 93986_at
101558_s_at 0.91 95462_at
101558_s_at 0.93 95477_at
101558_s_at 0.9 96339_at
101558_s_at 0.93 96781_at
101558_s_at 0.9 98122_at
98579_at 0.9 99469_at
98579_at 0.91 99524_at
98579_at 0.9 99799_at
98582_at 0.92 99561_f_at
98582_at 0.91 99937_at
98582_at 0.92 99973_s_at
98582_at 0.9 M_at
98583_at 0.91 98957_at
98586_at 0.9 99369_f_at
98588_at 0.91 99379_f_at
98589_at 0.9 99511_at
98590_at 0.94 99668_at
101560_at 0.92 102073_at
101560_at 0.93 160951_at
101560_at 0.9 161599_i_at
101560_at 0.91 93953_at
101560_at 0.9 98990_at
101560_at 0.9 99404_at
98594_at 0.9 99467_at
98597_at 0.92 98998_r_at
98597_at 0.9 99130_at
98597_at 0.91 99446_at
98604_at 0.94 98625_s_at
101561_at 0.92 101591_at
101561_at 0.93 101668_at
101561_at 0.95 101859_at
101561_at 0.97 160371_at
101561_at 0.93 160680_at
101561_at 0.91 92542_at
101561_at 0.94 93364_at
101561_at 0.91 93596_i_at
101561_at 0.94 94195_r_at
98605_at 0.91 99981_at
98608_at 0.91 98956_at
98609_at 0.9 98791_at
98609_at 0.9 99439_at
98616_f_at 0.96 99599_s_at
101562_at 0.94 102319_at
101562_at 0.94 104403_at
101562_at 0.93 161240_f_at
101562_at 0.91 93007_at
101562_at 0.93 93173_at
101562_at 0.9 93939_at
101562_at 0.9 97554_at
101562_at 0.93 98995_at
101562_at 0.9 99880_at
98618_at 0.9 99320_at
98622_at 0.93 99585_at
98622_at 0.92 99659_r_at
98622_at 0.92 99957_at
98623_g_at 0.9 98869_g_at
98623_g_at 0.96 99870_at
98627_at 0.91 99366_at
98627_at 0.91 99404_at
101564_at 0.92 101946_at
101564_at 0.9 160669_at
101564_at 0.93 95613_at
101564_at 0.92 98761_i_at
101564_at 0.91 98880_at
101564_at 0.92 98905_at
100152_at 0.91 100354_at
100152_at 0.93 100754_at
100152_at 0.91 100971_at
100152_at 0.91 101314_at
100152_at 0.91 101329_f_at
100152_at 0.94 101349_at
100152_at 0.9 101553_at
100152_at 0.92 101760_at
100152_at 0.92 101797_at
100152_at 0.91 102121_f_at
100152_at 0.91 102583_at
100152_at 0.91 102660_at
100152_at 0.94 102717_at
100152_at 0.92 102938_at
100152_at 0.92 103270_at
100152_at 0.91 103462_at
100152_at 0.91 103980_at
100152_at 0.9 104481_at
100152_at 0.93 104617_at
100152_at 0.93 160523_at
100152_at 0.9 160729_f_at
100152_at 0.92 160952_r_at
100152_at 0.93 161007_at
100152_at 0.9 161037_at
100152_at 0.93 161123_i_at
100152_at 0.91 161194_r_at
100152_at 0.94 161225_r_at
100152_at 0.91 161242_f_at
100152_at 0.98 161274_at
100152_at 0.92 161321_i_at
100152_at 0.95 161417_r_at
100152_at 0.91 161431_i_at
100152_at 0.98 161471_f_at
100152_at 0.9 161593_r_at
100152_at 0.93 161617_f_at
100152_at 0.95 161774_f_at
100152_at 0.98 161793_at
100152_at 0.94 161982_at
100152_at 0.95 162154_i_at
100152_at 0.91 162184_at
100152_at 0.95 162208_f_at
100152_at 0.95 162209_r_at
100152_at 0.93 162259_f_at
100152_at 0.93 162329_r_at
100152_at 0.97 162346_f_at
100152_at 0.97 162376_r_at
100152_at 0.9 92218_at
100152_at 0.91 92475_g_at
100152_at 0.91 92873_f_at
100152_at 0.94 93001_at
100152_at 0.94 93106_i_at
100152_at 0.91 93317_at
100152_at 0.92 93441_at
100152_at 0.92 93514_at
100152_at 0.94 93904_f_at
100152_at 0.94 94118_r_at
100152_at 0.95 94441_at
100152_at 0.92 94718_at
100152_at 0.92 95399_at
100152_at 0.92 95786_at
100152_at 0.98 95947_at
100152_at 0.91 95957_at
100152_at 0.93 96229_at
100152_at 0.91 96419_f_at
100152_at 0.92 96474_at
100152_at 0.96 96517_at
100152_at 0.94 96538_at
100152_at 0.96 96812_at
100152_at 0.95 97099_at
100152_at 0.91 97576_f_at
100152_at 0.91 97779_at
100152_at 0.95 98406_at
100152_at 0.93 99437_at
100152_at 0.97 99843_at
98628_f_at 0.92 98629_f_at
98629_f_at 0.9 99143_at
98629_f_at 0.9 99178_at
98632_at 0.93 99671_at
98632_at 0.9 99991_at
98726_at 0.92 98887_at
98727_at 0.94 98779_at
98727_at 0.96 98816_s_at
98727_at 0.92 98873_at
98727_at 0.96 99832_at
98727_at 0.96 99876_at
98728_at 0.95 99330_at
98728_at 0.91 RIP1_at
101565_f_at 0.95 101864_at
101565_f_at 0.91 102795_at
101565_f_at 0.91 102840_at
101565_f_at 0.91 103244_at
101565_f_at 0.91 103541_at
101565_f_at 0.98 104712_at
101565_f_at 0.98 161340_r_at
101565_f_at 0.91 162075_r_at
101565_f_at 0.93 162316_f_at
101565_f_at 0.92 93087_r_at
101565_f_at 0.94 95331_at
101565_f_at 0.93 95399_at
101565_f_at 0.92 96846_at
101565_f_at 0.91 96938_at
101565_f_at 0.9 97438_r_at
101565_f_at 0.93 97535_at
101565_f_at 0.92 97667_at
101565_f_at 0.91 97703_at
101565_f_at 0.91 98321_at
101565_f_at 0.92 98983_at
101565_f_at 0.91 99488_at
101565_f_at 0.91 99881_at
101565_f_at 0.98 99906_at
101565_f_at 0.92 99928_at
101565_f_at 0.93 X00686_M_at
98729_at 0.9 99864_at
98729_at 0.93 99915_at
98730_at 0.92 99049_at
98730_at 0.92 5_at
98759_f_at 0.9 99631_f_at
98759_f_at 0.92 99633_at
98759_f_at 0.91 99660_f_at
98759_f_at 0.9 99944_at
98759_f_at 0.94 M12481_3_at
98759_f_at 0.92 3_at
98759_f_at 0.97 URA3_at
98760_at 0.91 98974_at
98760_at 0.91 99404_at
98761_i_at 0.95 98905_at
98761_i_at 0.91 99828_at
98762_f_at 0.92 99412_at
98762_f_at 0.95 99831_at
101566_f_at 0.92 162128_i_at
101566_f_at 0.93 92199_at
101566_f_at 0.91 99531_at
98763_at 0.92 99046_at
98763_at 0.94 99047_at
98764_at 0.9 99973_s_at
98765_f_at 0.91 98882_s_at
98765_f_at 0.9 99914_at
98767_at 0.92 98931_at
98767_at 0.92 99175_at
98767_at 0.93 99532_at
98768_at 0.91 98772_at
98768_at 0.95 99069_at
98772_at 0.94 99069_at
98772_at 0.92 99332_at
98773_s_at 0.95 98785_at
98773_s_at 0.94 98856_at
98773_s_at 0.95 98962_at
98773_s_at 0.9 99323_at
98773_s_at 0.93 99363_at
98773_s_at 0.95 99368_at
98773_s_at 0.9 99626_i_at
98773_s_at 0.94 3_at
98773_s_at 0.91 MURINE_b1_at
101567_at 0.9 102048_at
101567_at 0.96 160907_at
101567_at 0.92 92594_at
101567_at 0.91 98066_r_at
98774_at 0.9 99147_at
98774_at 0.9 99404_at
98775_at 0.92 99018_at
98776_at 0.9 98825_at
98776_at 0.95 99236_at
98776_at 0.91 99394_at
98776_at 0.91 99417_at
98776_at 0.96 99814_at
98776_at 0.91 99818_at
98776_at 0.93 99850_at
98778_at 0.9 99598_g_at
98779_at 0.9 98805_at
98779_at 0.91 99564_at
98779_at 0.94 99832_at
98779_at 0.93 99876_at
98783_at 0.93 99567_at
101568_at 0.91 96092_at
101568_at 0.92 96926_at
98784_at 0.93 M32599_3_st
98785_at 0.91 98825_at
98785_at 0.91 98830_at
98785_at 0.94 98856_at
98785_at 0.91 98962_at
98785_at 0.94 99236_at
98785_at 0.95 99363_at
98785_at 0.94 99368_at
98785_at 0.97 99396_at
98785_at 0.93 99671_at
98785_at 0.94 99818_at
98785_at 0.91 99927_at
98785_at 0.9 5_st
98786_at 0.93 99355_r_at
98788_at 0.91 99342_at
98789_at 0.93 RIP1_at
98790_s_at 0.95 99358_at
98790_s_at 0.98 99776_at
98792_at 0.92 99074_at
98793_at 0.91 99643_f_at
98793_at 0.93 99838_at
98793_at 0.92 99973_s_at
101569_at 0.9 102970_at
101569_at 0.93 103539_at
101569_at 0.92 160781_r_at
101569_at 0.91 161635_f_at
98795_at 0.91 99436_at
98795_at 0.91 99915_at
98796_at 0.92 99561_f_at
98797_at 0.96 99821_at
98801_at 0.9 99047_at
98801_at 0.93 99048_g_at
101570_at 0.95 161389_f_at
101570_at 0.9 161515_i_at
101570_at 0.92 161834_at
101570_at 0.91 95317_at
101570_at 0.9 96226_at
98804_at 0.92 98811_at
98804_at 0.95 99357_at
98804_at 0.94 99420_at
98804_at 0.9 99437_at
98804_at 0.95 5_at
98805_at 0.91 98873_at
98806_s_at 0.91 99380_at
98806_s_at 0.91 99898_at
98806_s_at 0.92 X57349_3_at
98808_at 0.95 99668_at
98808_at 0.91 99940_at
98811_at 0.91 99474_at
98811_at 0.94 5_at
98811_at 0.91 _at
98812_at 0.91 98814_at
98812_at 0.91 98838_at
98812_at 0.9 99396_at
98812_at 0.91 99818_at
98813_at 0.95 99445_at
101571_g_at 0.93 101884_at
101571_g_at 0.95 104230_at
101571_g_at 0.96 160269_at
101571_g_at 0.93 160553_at
101571_g_at 0.9 162086_r_at
101571_g_at 0.95 94174_at
101571_g_at 0.91 94700_at
101571_g_at 0.95 95636_at
101571_g_at 0.91 96168_at
101571_g_at 0.95 97948_at
101571_g_at 0.9 98341_f_at
98814_at 0.9 99236_at
98814_at 0.94 99396_at
98814_at 0.9 99818_at
98814_at 0.9 99826_at
98814_at 0.91 99927_at
98814_at 0.92 5_st
98815_at 0.9 99324_at
98816_s_at 0.95 99832_at
98816_s_at 0.9 99876_at
98818_at 0.91 99947_at
98819_at 0.9 99906_at
98820_g_at 0.94 98865_at
98821_at 0.93 99337_at
98822_at 0.92 99936_at
101572_f_at 0.92 161452_f_at
101572_f_at 0.9 161566_r_at
101572_f_at 0.94 92361_at
101572_f_at 0.94 93000_g_at
101572_f_at 0.9 95863_at
101572_f_at 0.92 96547_at
101572_f_at 0.93 98838_at
98825_at 0.93 99236_at
98825_at 0.92 99396_at
98825_at 0.9 99818_at
98825_at 0.91 99850_at
98825_at 0.91 5_st
98826_at 0.91 99875_at
98827_i_at 0.91 99808_at
98828_at 0.92 99836_at
98829_at 0.9 99026_at
98829_at 0.95 99385_at
98829_at 0.93 99416_at
98829_at 0.96 99955_at
98830_at 0.91 99236_at
98830_at 0.93 99363_at
98830_at 0.91 99381_at
98830_at 0.96 99417_at
98830_at 0.94 99657_at
98830_at 0.91 99671_at
98830_at 0.92 99814_at
98830_at 0.91 3_at
98830_at 0.93 MURINE_b1_at
98832_at 0.95 99671_at
98833_at 0.93 99516_at
98833_at 0.91 99920_at
101573_f_at 0.92 101764_at
101573_f_at 0.91 103255_at
101573_f_at 0.9 103284_at
101573_f_at 0.9 160568_at
101573_f_at 0.91 162117_f_at
101573_f_at 0.94 94066_at
101573_f_at 0.93 95407_at
101573_f_at 0.92 X00686_3_at
98835_at 0.92 98862_at
98837_at 0.94 99020_at
98837_at 0.94 99466_at
98837_at 0.92 99564_at
98837_at 0.97 L09192_5_at
98837_at 0.96 X57349_3_at
98838_at 0.94 98976_at
98838_at 0.9 99104_at
98838_at 0.93 99998_at
98839_at 0.91 99876_at
98840_at 0.93 99799_at
98842_at 0.91 99048_g_at
98843_at 0.91 99433_at
98843_at 0.92 99474_at
98843_at 0.92 _at
101574_f_at 0.94 101677_at
101574_f_at 0.91 102958_at
101574_f_at 0.93 103244_at
101574_f_at 0.91 162004_i_at
101574_f_at 0.91 162439_at
101574_f_at 0.9 92842_r_at
101574_f_at 0.9 97413_at
101574_f_at 0.92 99196_at
100153_at 0.92 100425_at
100153_at 0.92 100673_f_at
100153_at 0.93 100941_at
100153_at 0.97 101046_at
100153_at 0.91 101763_at
100153_at 0.9 102134_f_at
100153_at 0.92 102220_at
100153_at 0.9 160968_at
100153_at 0.92 160999_r_at
100153_at 0.9 161934_f_at
100153_at 0.91 162092_f_at
100153_at 0.93 162177_f_at
100153_at 0.91 93196_at
100153_at 0.9 93698_at
100153_at 0.93 97836_at
100153_at 0.92 97943_at
98845_at 0.91 99420_at
98847_at 0.95 98963_at
98847_at 0.9 3_st
98850_at 0.93 99902_at
98851_at 0.92 99912_at
98852_at 0.9 99359_at
98852_at 0.92 MurIL10_at
98853_at 0.95 98966_at
98853_at 0.9 99048_g_at
101575_i_at 0.94 103443_at
101575_i_at 0.93 96224_at
98856_at 0.92 99103_at
98856_at 0.97 99363_at
98856_at 0.91 99368_at
98856_at 0.97 99647_at
98856_at 0.9 99818_at
98856_at 0.9 99873_at
98856_at 0.9 99991_at
98856_at 0.92 3_at
98858_at 0.91 98991_at
98859_at 0.92 98919_at
98859_at 0.92 99195_at
98859_at 0.9 99591_i_at
98860_at 0.92 99049_at
98860_at 0.94 99063_at
98860_at 0.92 99237_at
98860_at 0.93 99473_at
101576_f_at 0.96 102116_f_at
101576_f_at 0.9 160705_at
101576_f_at 0.96 161909_r_at
101576_f_at 0.92 97772_at
98864_s_at 0.93 99514_at
98869_g_at 0.91 99872_s_at
98872_at 0.9 99663_g_at
98873_at 0.91 99832_at
98873_at 0.9 L09192_MA_at
101577_at 0.91 102867_at
101577_at 0.91 97482_at
101577_at 0.92 98552_at
101577_at 0.93 99801_at
98874_at 0.91 99018_at
98878_r_at 0.91 99430_at
98878_r_at 0.95 99810_at
98882_s_at 0.94 99819_at
98884_r_at 0.91 99026_at
98884_r_at 0.91 3_at
101578_f_at 0.92 101780_at
101578_f_at 0.92 101864_at
101578_f_at 0.92 102087_at
101578_f_at 0.95 102148_f_at
101578_f_at 0.97 160939_at
101578_f_at 0.94 93087_r_at
101578_f_at 0.92 96846_at
101578_f_at 0.96 98971_at
98889_at 0.91 99099_at
98892_at 0.92 99058_at
98892_at 0.93 99191_at
98896_at 0.91 99618_at
98902_at 0.92 99055_at
98902_at 0.93 99977_at
101579_at 0.92 103635_at
101579_at 0.95 103779_at
101579_at 0.9 92839_f_at
101579_at 0.94 93400_at
101579_at 0.91 94823_at
101579_at 0.94 97085_at
98905_at 0.92 99828_at
98906_at 0.91 98921_at
98909_at 0.96 99640_at
98912_at 0.9 99180_at
101580_at 0.91 101604_at
101580_at 0.93 101730_at
101580_at 0.93 160320_at
101580_at 0.92 160977_at
101580_at 0.9 161779_r_at
101580_at 0.92 162362_f_at
101580_at 0.93 92399_at
101580_at 0.91 93073_at
101580_at 0.92 93644_at
101580_at 0.95 94627_at
101580_at 0.94 94777_at
101580_at 0.9 95597_at
101580_at 0.91 95893_at
101580_at 0.96 96723_f_at
101580_at 0.92 98371_at
101580_at 0.93 99667_at
98916_at 0.9 URA3_at
98922_at 0.9 M_at
98924_at 0.91 99995_at
101581_at 0.97 103481_at
101581_at 0.9 92346_at
101581_at 0.91 93640_s_at
101581_at 0.9 96818_at
101581_at 0.94 99325_at
98925_at 0.95 99949_at
98927_at 0.91 99417_at
98929_at 0.92 99931_at
98934_at 0.9 98980_at
101582_at 0.9 101834_at
101582_at 0.93 104717_at
101582_at 0.92 160475_at
101582_at 0.91 161370_f_at
101582_at 0.91 92359_at
101582_at 0.91 93048_at
101582_at 0.94 93395_g_at
101582_at 0.91 94367_at
101582_at 0.92 97752_at
101582_at 0.94 97781_at
98938_at 0.97 99078_at
98940_at 0.95 98987_at
98941_r_at 0.96 99348_r_at
98941_r_at 0.94 99399_at
98941_r_at 0.92 99627_r_at
98942_r_at 0.91 99369_f_at
98942_r_at 0.92 99864_at
98943_at 0.92 99890_at
98944_at 0.96 99157_at
98944_at 0.94 99892_at
101583_at 0.9 102037_at
101583_at 0.93 95853_at
101583_at 0.9 96088_at
101583_at 0.9 96158_at
101583_at 0.94 96208_at
101583_at 0.91 99570_s_at
98947_at 0.9 99358_at
98950_at 0.92 99425_at
98954_f_at 0.95 99543_s_at
98956_at 0.92 98981_s_at
98956_at 0.93 99129_at
98957_at 0.93 99341_r_at
98957_at 0.92 99839_at
98957_at 0.9 5_at
101584_at 0.92 101674_at
101584_at 0.9 101702_at
101584_at 0.91 102220_at
101584_at 0.92 102712_at
101584_at 0.91 102948_at
101584_at 0.92 102950_at
101584_at 0.92 103532_at
101584_at 0.91 103986_at
101584_at 0.9 104491_at
101584_at 0.9 104636_at
101584_at 0.92 160132_at
101584_at 0.92 160563_at
101584_at 0.91 160986_r_at
101584_at 0.92 161216_at
101584_at 0.91 161313_at
101584_at 0.94 161335_r_at
101584_at 0.95 161415_r_at
101584_at 0.92 161450_r_at
101584_at 0.9 161568_f_at
101584_at 0.93 161692_r_at
101584_at 0.91 161732_at
101584_at 0.93 161904_f_at
101584_at 0.94 161934_f_at
101584_at 0.95 162000_r_at
101584_at 0.94 162043_i_at
101584_at 0.93 162078_at
101584_at 0.91 162092_f_at
101584_at 0.95 162100_r_at
101584_at 0.9 162170_r_at
101584_at 0.94 162187_f_at
101584_at 0.95 162239_at
101584_at 0.93 162268_at
101584_at 0.93 162289_at
101584_at 0.94 92217_s_at
101584_at 0.94 92453_at
101584_at 0.97 92494_at
101584_at 0.93 92759_at
101584_at 0.94 92955_at
101584_at 0.93 93107_r_at
101584_at 0.91 93196_at
101584_at 0.93 93259_at
101584_at 0.9 93476_at
101584_at 0.94 93725_at
101584_at 0.95 93969_at
101584_at 0.97 94102_at
101584_at 0.91 94350_f_at
101584_at 0.92 94690_at
101584_at 0.96 94763_at
101584_at 0.96 94779_f_at
101584_at 0.93 94952_at
101584_at 0.92 95877_at
101584_at 0.92 95891_at
101584_at 0.9 96077_at
101584_at 0.95 96094_at
101584_at 0.94 96375_at
101584_at 0.93 97389_at
101584_at 0.92 97435_at
101584_at 0.93 97546_at
101584_at 0.93 97745_at
101584_at 0.9 97751_f_at
101584_at 0.94 98247_at
101584_at 0.91 98327_at
101584_at 0.91 98391_at
101584_at 0.93 98785_at
101584_at 0.94 98830_at
101584_at 0.91 98856_at
101584_at 0.92 99363_at
101584_at 0.93 99368_at
101584_at 0.94 99671_at
101584_at 0.92 99901_at
101584_at 0.91 5_st
100154_at 0.91 100996_at
100154_at 0.9 160392_at
100154_at 0.95 162287_r_at
100154_at 0.93 92544_f_at
100154_at 0.97 94809_at
100154_at 0.91 96047_at
98962_at 0.9 99626_i_at
98962_at 0.91 99647_at
98962_at 0.93 99657_at
98967_at 0.91 99337_at
101585_at 0.91 101679_at
101585_at 0.9 102207_at
101585_at 0.93 102894_g_at
101585_at 0.9 160338_at
101585_at 0.93 160643_at
101585_at 0.94 160859_s_at
101585_at 0.93 162248_f_at
101585_at 0.94 95488_at
101585_at 0.9 95660_at
101585_at 0.91 97292_at
98971_at 0.9 M_at
98971_at 0.92 3_at
98971_at 0.92 5_at
98971_at 0.96 3_at
98974_at 0.91 99404_at
98976_at 0.92 99104_at
98976_at 0.9 99396_at
98976_at 0.91 99998_at
98977_at 0.92 99135_at
98979_at 0.93 99187_f_at
101587_at 0.92 103059_at
101587_at 0.91 103075_at
101587_at 0.92 160370_at
101587_at 0.94 160507_at
101587_at 0.9 94632_at
101587_at 0.96 95991_at
101587_at 0.96 96172_at
101587_at 0.9 99628_at
98981_s_at 0.93 99146_at
98983_at 0.93 99488_at
98983_at 0.96 99928_at
98987_at 0.91 99954_at
98990_at 0.9 99888_at
101588_at 0.9 102344_s_at
101588_at 0.92 161277_r_at
101588_at 0.91 161759_r_at
101588_at 0.92 162143_f_at
101588_at 0.92 93190_at
101588_at 0.91 94042_f_at
101588_at 0.91 95291_r_at
101588_at 0.91 96271_at
101588_at 0.93 97695_s_at
101588_at 0.9 99327_at
98992_at 0.92 99413_at
98994_at 0.92 99648_at
98996_at 0.97 99574_at
98999_at 0.91 99855_at
99000_at 0.9 99113_at
101589_at 0.92 160313_at
101589_at 0.92 161844_at
101589_at 0.91 94451_at
101589_at 0.93 95482_at
101589_at 0.94 96883_at
99004_r_at 0.92 99939_at
99011_at 0.92 99429_at
99012_at 0.9 99430_at
101590_at 0.9 102293_at
101590_at 0.91 103695_f_at
101590_at 0.92 160383_at
101590_at 0.91 92379_f_at
101590_at 0.92 96280_at
101590_at 0.9 96539_at
99015_at 0.94 99411_at
99021_at 0.92 99829_at
99026_at 0.93 99385_at
99026_at 0.9 99416_at
99026_at 0.98 3_at
101591_at 0.94 160680_at
101591_at 0.9 93740_at
101591_at 0.92 93991_at
101591_at 0.91 99453_at
99032_at 0.95 99191_at
99033_at 0.9 99356_r_at
99034_at 0.9 RIP1_at
101593_at 0.96 101770_i_at
101593_at 0.93 102286_at
101593_at 0.94 102824_g_at
101593_at 0.94 104022_at
101593_at 0.93 160916_at
101593_at 0.94 93707_f_at
101593_at 0.9 95917_at
101595_at 0.94 101692_r_at
101595_at 0.91 102711_at
101595_at 0.93 103999_at
101595_at 0.9 162176_r_at
101595_at 0.94 95547_at
101595_at 0.93 97193_at
101595_at 0.9 99653_at
99048_g_at 0.94 99074_at
99048_g_at 0.91 99238_at
99049_at 0.99 99237_at
99049_at 0.9 99473_at
99049_at 0.96 5_at
99053_at 0.95 99327_at
99055_at 0.91 99326_at
99055_at 0.92 99407_at
99055_at 0.92 M_at
101596_at 0.92 102854_s_at
101596_at 0.91 160070_at
101596_at 0.95 160484_at
101596_at 0.93 92841_f_at
101596_at 0.93 95561_at
101596_at 0.92 96578_r_at
101596_at 0.91 96594_at
101596_at 0.9 96915_f_at
101596_at 0.91 98979_at
101596_at 0.9 99963_at
99057_at 0.92 X57349_5_at
99062_at 0.9 99077_at
99062_at 0.94 99419_g_at
99062_at 0.91 99420_at
99062_at 0.91 5_at
99063_at 0.92 99473_at
101597_at 0.9 161650_at
101597_at 0.92 161790_at
101597_at 0.92 161928_at
101597_at 0.91 92849_at
101597_at 0.93 93236_s_at
101597_at 0.91 93915_at
101597_at 0.9 95595_at
101597_at 0.92 97129_at
100155_at 0.92 103332_at
100155_at 0.91 92572_at
99070_at 0.91 99984_at
99073_at 0.94 99591_i_at
99073_at 0.91 99977_at
99074_at 0.94 99238_at
99074_at 0.95 99708_at
99074_at 0.95 3_st
99078_at 0.9 99663_g_at
101598_at 0.92 104220_at
99087_at 0.9 99566_at
99094_at 0.91 99882_at
99096_at 0.9 99458_i_at
101599_at 0.92 161334_r_at
101599_at 0.92 161486_f_at
101599_at 0.91 162247_r_at
101599_at 0.93 93225_s_at
101599_at 0.9 97873_at
101599_at 0.91 98902_at
99099_at 0.92 99488_at
99099_at 0.96 99881_at
99103_at 0.9 99363_at
99103_at 0.96 99647_at
101600_at 0.93 103761_at
101600_at 0.91 103918_at
101600_at 0.94 103978_at
101600_at 0.93 103989_at
101600_at 0.92 104283_at
101600_at 0.9 160309_at
101600_at 0.9 95933_f_at
101600_at 0.94 96121_at
101600_at 0.95 96152_at
101600_at 0.9 96913_at
101600_at 0.93 97994_at
99108_s_at 0.91 99577_at
99109_at 0.96 99813_g_at
99114_r_at 0.92 99585_at
99115_at 0.98 99141_at
101601_at 0.9 102366_at
101601_at 0.9 104435_at
101601_at 0.9 160680_at
101601_at 0.93 94195_r_at
99124_at 0.92 99582_at
99129_at 0.91 99951_at
99130_at 0.92 99997_at
101602_at 0.9 102577_at
101602_at 0.95 103904_at
101602_at 0.9 103985_at
101602_at 0.91 104300_at
101602_at 0.92 104645_at
101602_at 0.91 160443_at
101602_at 0.9 92401_at
101602_at 0.9 97578_at
101602_at 0.9 99010_at
99136_at 0.91 99497_at
99141_at 0.91 99384_at
99142_at 0.95 99530_at
101603_g_at 0.9 103055_r_at
101603_g_at 0.93 104559_at
101603_g_at 0.96 160421_r_at
101603_g_at 0.92 161257_r_at
101603_g_at 0.92 161304_r_at
101603_g_at 0.92 161446_r_at
101603_g_at 0.91 161492_i_at
101603_g_at 0.91 161618_r_at
101603_g_at 0.94 161645_r_at
101603_g_at 0.93 161736_r_at
101603_g_at 0.92 161941_r_at
101603_g_at 0.92 162013_f_at
101603_g_at 0.93 162258_f_at
101603_g_at 0.97 162468_at
101603_g_at 0.93 92193_r_at
101603_g_at 0.91 93207_at
101603_g_at 0.9 93472_at
101603_g_at 0.91 93809_at
101603_g_at 0.91 94697_at
101603_g_at 0.93 95090_at
101603_g_at 0.91 98630_at
99149_at 0.91 99831_at
99156_at 0.9 99435_at
99157_at 0.93 99892_at
101604_at 0.95 101702_at
101604_at 0.97 102026_s_at
101604_at 0.91 160166_r_at
101604_at 0.93 160563_at
101604_at 0.91 160648_at
101604_at 0.92 160968_at
101604_at 0.96 160977_at
101604_at 0.92 161335_r_at
101604_at 0.93 161692_r_at
101604_at 0.94 162100_r_at
101604_at 0.93 92471_i_at
101604_at 0.9 92494_at
101604_at 0.91 92760_at
101604_at 0.91 92843_r_at
101604_at 0.91 93245_at
101604_at 0.91 93472_at
101604_at 0.97 93644_at
101604_at 0.95 93927_f_at
101604_at 0.91 94102_at
101604_at 0.96 94152_at
101604_at 0.92 94540_at
101604_at 0.96 94627_at
101604_at 0.9 94994_at
101604_at 0.92 96400_at
101604_at 0.9 98247_at
101604_at 0.92 98856_at
101604_at 0.92 99998_at
99158_at 0.9 RIP1_at
99159_at 0.91 M32599_5_st
99160_s_at 0.9 99485_at
99160_s_at 0.95 99813_g_at
99160_s_at 0.96 99987_at
99161_at 0.92 99597_at
99162_at 0.91 99664_at
99168_at 0.9 99909_at
101605_at 0.94 101622_at
101605_at 0.97 101674_at
101605_at 0.91 101702_at
101605_at 0.9 103005_s_at
101605_at 0.94 104012_at
101605_at 0.94 160132_at
101605_at 0.93 160563_at
101605_at 0.9 160799_at
101605_at 0.92 161178_at
101605_at 0.91 161313_at
101605_at 0.93 161415_r_at
101605_at 0.93 161450_r_at
101605_at 0.91 161556_at
101605_at 0.93 161570_r_at
101605_at 0.98 161692_r_at
101605_at 0.95 161732_at
101605_at 0.91 161743_i_at
101605_at 0.91 161904_f_at
101605_at 0.95 162100_r_at
101605_at 0.91 162148_r_at
101605_at 0.91 162158_r_at
101605_at 0.9 162187_f_at
101605_at 0.92 162197_at
101605_at 0.97 162239_at
101605_at 0.94 162411_f_at
101605_at 0.93 92217_s_at
101605_at 0.93 92471_i_at
101605_at 0.9 92502_at
101605_at 0.91 92513_at
101605_at 0.95 92865_at
101605_at 0.92 92955_at
101605_at 0.93 93245_at
101605_at 0.93 93628_at
101605_at 0.92 93644_at
101605_at 0.91 93725_at
101605_at 0.93 93927_f_at
101605_at 0.91 94102_at
101605_at 0.92 94152_at
101605_at 0.91 94690_at
101605_at 0.91 94763_at
101605_at 0.92 94779_f_at
101605_at 0.93 94848_at
101605_at 0.98 95882_at
101605_at 0.95 95953_at
101605_at 0.93 95964_at
101605_at 0.93 96010_at
101605_at 0.92 96375_at
101605_at 0.92 96421_at
101605_at 0.98 97287_at
101605_at 0.93 97389_at
101605_at 0.9 97546_at
101605_at 0.93 97568_at
101605_at 0.95 97926_s_at
101605_at 0.93 98380_at
101605_at 0.93 98785_at
101605_at 0.95 98856_at
101605_at 0.94 99363_at
101605_at 0.95 99377_at
101605_at 0.91 99818_at
101605_at 0.93 99873_at
101605_at 0.93 99927_at
99169_at 0.9 99646_at
99172_at 0.94 99700_at
99183_at 0.92 99660_f_at
99183_at 0.93 99661_r_at
99183_at 0.93 M12481_3_at
99183_at 0.94 M32599_5_at
99183_at 0.91 M32599_M_at
99183_at 0.9 MURINE_B2_at
101606_at 0.91 103061_at
99186_at 0.91 99332_at
99191_at 0.92 99339_r_at
99194_at 0.9 99923_at
99195_at 0.91 99904_at
99196_at 0.93 99548_at
101607_at 0.92 160676_at
101607_at 0.93 160963_at
101607_at 0.91 93498_s_at
101607_at 0.91 94413_at
101607_at 0.9 95559_at
101607_at 0.9 97863_at
101607_at 0.95 98881_at
101607_at 0.93 99490_at
100156_at 0.9 100576_at
100156_at 0.91 101137_at
100156_at 0.9 101421_at
100156_at 0.9 103731_at
100156_at 0.9 92548_g_at
100156_at 0.96 98807_at
99236_at 0.91 99363_at
99236_at 0.93 99396_at
99236_at 0.95 99417_at
99236_at 0.9 99457_at
99236_at 0.94 99814_at
99236_at 0.94 99818_at
99236_at 0.95 99850_at
99236_at 0.93 5_st
99236_at 0.91 MURINE_b1_at
99237_at 0.91 99395_at
99237_at 0.93 99473_at
99237_at 0.94 5_at
99238_at 0.92 3_st
99321_at 0.92 99878_at
101608_at 0.94 101799_at
101608_at 0.93 101878_at
101608_at 0.94 102289_r_at
101608_at 0.93 102406_at
101608_at 0.91 102729_f_at
101608_at 0.92 103818_at
101608_at 0.93 104345_at
101608_at 0.91 161101_r_at
101608_at 0.95 161347_r_at
101608_at 0.91 162106_f_at
101608_at 0.93 92196_f_at
101608_at 0.91 92276_at
101608_at 0.91 92590_at
101608_at 0.9 92837_f_at
101608_at 0.94 93050_at
101608_at 0.92 93516_at
101608_at 0.92 93570_at
101608_at 0.94 95546_g_at
101608_at 0.9 96033_at
101608_at 0.9 96267_at
101608_at 0.91 97171_f_at
101608_at 0.91 97392_at
101608_at 0.92 97523_i_at
101608_at 0.95 97742_s_at
101608_at 0.9 97870_s_at
101608_at 0.93 98344_f_at
101608_at 0.91 98381_at
101608_at 0.96 98790_s_at
101608_at 0.9 99358_at
101608_at 0.92 99776_at
99323_at 0.9 99615_at
99323_at 0.94 99991_at
99324_at 0.92 99476_at
99324_at 0.9 99479_at
99325_at 0.9 99367_at
99326_at 0.91 99591_i_at
99327_at 0.9 99811_at
99329_at 0.92 99663_g_at
101609_at 0.91 104475_at
101609_at 0.91 160206_at
101609_at 0.93 160353_i_at
101609_at 0.91 161153_r_at
101609_at 0.9 162185_i_at
101609_at 0.9 92449_at
101609_at 0.92 92631_f_at
101609_at 0.9 96717_at
101609_at 0.91 97178_at
101609_at 0.91 X57349_3_at
99333_at 0.9 99515_at
99334_at 0.92 99864_at
99341_r_at 0.91 99403_at
101610_at 0.91 101704_at
101610_at 0.92 101728_at
101610_at 0.91 102406_at
101610_at 0.92 102729_f_at
101610_at 0.93 103432_at
101610_at 0.93 103803_at
101610_at 0.95 103885_at
101610_at 0.96 160097_at
101610_at 0.92 160143_r_at
101610_at 0.94 160259_at
101610_at 0.94 161229_at
101610_at 0.92 161608_r_at
101610_at 0.91 161647_f_at
101610_at 0.94 162345_at
101610_at 0.91 93047_at
101610_at 0.95 93050_at
101610_at 0.91 94795_at
101610_at 0.9 95959_at
101610_at 0.94 96033_at
101610_at 0.91 96292_r_at
101610_at 0.94 96527_at
101610_at 0.93 96589_at
101610_at 0.94 97017_f_at
101610_at 0.9 97690_at
101610_at 0.91 98140_at
101610_at 0.94 98381_at
101610_at 0.93 98565_at
101610_at 0.92 99344_at
101610_at 0.93 99358_at
101610_at 0.91 99629_at
101610_at 0.92 99776_at
99344_at 0.92 99422_at
99348_r_at 0.93 99399_at
99348_r_at 0.96 99627_r_at
99349_at 0.94 99394_at
101611_at 0.92 103514_at
101611_at 0.94 160745_at
101611_at 0.92 161920_r_at
99357_at 0.96 99420_at
99357_at 0.91 99433_at
99357_at 0.96 99437_at
99357_at 0.96 5_at
99358_at 0.96 99776_at
99362_at 0.9 99388_at
99362_at 0.9 99882_at
99363_at 0.91 99377_at
99363_at 0.91 99647_at
99363_at 0.96 99818_at
99363_at 0.93 99873_at
99363_at 0.92 99901_at
99363_at 0.94 3_at
99364_at 0.9 3_at
101612_at 0.94 101801_at
101612_at 0.94 102695_at
101612_at 0.91 103378_at
101612_at 0.92 162235_f_at
101612_at 0.92 162467_r_at
101612_at 0.92 93001_at
101612_at 0.91 93672_at
101612_at 0.91 93897_at
101612_at 0.96 94168_at
101612_at 0.91 95311_at
101612_at 0.9 95435_at
101612_at 0.92 95990_at
101612_at 0.9 97418_at
99365_at 0.9 99498_at
99368_at 0.94 99381_at
99371_at 0.91 99489_at
99373_at 0.91 99659_r_at
99373_at 0.95 99957_at
101613_at 0.9 161183_at
101613_at 0.93 162388_r_at
101613_at 0.9 92695_at
101613_at 0.91 94440_at
101613_at 0.9 97499_at
99376_at 0.94 99779_at
99377_at 0.94 99873_at
99381_at 0.9 99417_at
99381_at 0.92 99937_at
99384_at 0.92 99702_at
101614_at 0.9 103217_at
101614_at 0.92 104080_at
101614_at 0.9 161943_at
101614_at 0.92 92556_at
101614_at 0.93 93018_at
101614_at 0.92 93655_at
101614_at 0.91 94746_at
101614_at 0.9 95009_at
101614_at 0.92 97129_at
101614_at 0.94 97265_at
99385_at 0.95 99416_at
99385_at 0.93 99955_at
99385_at 0.9 3_at
99386_at 0.9 99811_at
99389_at 0.91 99881_at
99391_at 0.9 99448_at
99394_at 0.91 MurIL2_at
101615_at 0.91 96519_at
99395_at 0.92 99473_at
99396_at 0.92 99818_at
99396_at 0.92 99927_at
99396_at 0.94 5_st
99397_at 0.93 99424_at
99399_at 0.91 99627_r_at
99402_at 0.91 99646_at
99403_at 0.96 99804_at
101616_at 0.93 104001_at
101616_at 0.97 160524_at
101616_at 0.97 160633_at
101616_at 0.93 161871_f_at
101616_at 0.95 92575_at
101616_at 0.92 93956_at
101616_at 0.99 95949_at
101616_at 0.92 97886_at
101616_at 0.92 99527_at
101616_at 0.9 99873_at
99406_at 0.91 99649_at
99410_at 0.93 99465_at
99412_at 0.92 99831_at
101617_s_at 0.91 103080_at
101617_s_at 0.9 96737_at
100213_f_at 0.93 100342_i_at
100213_f_at 0.94 100343_f_at
100213_f_at 0.92 100606_at
100213_f_at 0.91 101016_at
100213_f_at 0.93 101129_at
100213_f_at 0.91 101195_at
100213_f_at 0.92 104514_at
100213_f_at 0.95 160120_i_at
100213_f_at 0.93 160455_s_at
100213_f_at 0.91 160555_r_at
100213_f_at 0.91 161199_at
100213_f_at 0.9 161863_r_at
100213_f_at 0.91 92683_at
100213_f_at 0.93 92884_at
100213_f_at 0.91 93091_s_at
100213_f_at 0.95 93271_s_at
100213_f_at 0.91 94162_at
100213_f_at 0.91 94236_at
100213_f_at 0.93 94537_at
100213_f_at 0.9 94794_at
100213_f_at 0.9 95987_at
100213_f_at 0.9 96244_at
100213_f_at 0.9 96298_f_at
100213_f_at 0.95 96307_s_at
100213_f_at 0.92 97767_at
100213_f_at 0.91 98085_f_at
100213_f_at 0.94 98793_at
100213_f_at 0.91 99631_f_at
100213_f_at 0.97 99643_f_at
100213_f_at 0.9 99838_at
100213_f_at 0.91 M12481_3_at
100213_f_at 0.93 3_at
100213_f_at 0.97 M32599_M_at
100013_at 0.92 100636_at
100013_at 0.91 160143_r_at
100013_at 0.9 160860_at
100013_at 0.92 160886_i_at
100013_at 0.9 160962_at
100013_at 0.94 162106_f_at
100013_at 0.93 92837_f_at
100013_at 0.93 93050_at
100013_at 0.94 94188_at
100013_at 0.94 94795_at
100013_at 0.93 96535_at
100013_at 0.9 97006_s_at
100013_at 0.9 97742_s_at
100013_at 0.97 98044_at
100013_at 0.9 98381_at
100013_at 0.91 98575_at
99416_at 0.96 99955_at
99417_at 0.93 99657_at
99417_at 0.93 99814_at
99417_at 0.94 99850_at
99417_at 0.91 MURINE_b1_at
99419_g_at 0.93 99420_at
99419_g_at 0.94 99437_at
99419_g_at 0.93 5_at
99419_g_at 0.9 _at
99420_at 0.93 99433_at
99420_at 0.96 99437_at
99420_at 0.99 5_at
99424_at 0.92 99564_at
101618_r_at 0.93 101793_at
101618_r_at 0.9 102242_at
101618_r_at 0.95 161238_f_at
101618_r_at 0.93 161683_r_at
101618_r_at 0.9 93053_at
101618_r_at 0.96 94493_at
101618_r_at 0.95 95752_at
101618_r_at 0.95 96272_at
101618_r_at 0.9 98078_at
101618_r_at 0.92 99064_at
99427_at 0.93 _at
99432_at 0.92 99575_at
99433_at 0.92 99437_at
99433_at 0.91 5_at
99434_at 0.93 99551_f_at
101619_at 0.92 102123_at
101619_at 0.93 160916_at
101619_at 0.93 92897_at
101619_at 0.94 93380_at
101619_at 0.9 94231_at
101619_at 0.92 95786_at
101619_at 0.9 99803_at
101619_at 0.9 _at
99437_at 0.91 99474_at
99437_at 0.92 99843_at
99437_at 0.97 5_at
101620_at 0.94 101761_f_at
101620_at 0.93 103284_at
101620_at 0.9 103571_at
101620_at 0.93 160568_at
101620_at 0.92 161924_f_at
101620_at 0.94 162036_r_at
101620_at 0.93 93259_at
101620_at 0.93 93847_at
101620_at 0.95 94753_at
101620_at 0.9 95407_at
99446_at 0.9 99901_at
99446_at 0.92 99997_at
99447_at 0.92 99499_at
99453_at 0.91 99596_f_at
99456_at 0.93 5_at
101621_at 0.9 102083_at
101621_at 0.91 161493_at
101621_at 0.91 96754_s_at
99460_at 0.91 99870_at
99462_at 0.96 99504_at
99463_at 0.92 M_at
99464_at 0.9 99546_at
99466_at 0.92 99832_at
99466_at 0.96 L09192_5_at
101622_at 0.9 102647_g_at
101622_at 0.91 103005_s_at
101622_at 0.92 160786_f_at
101622_at 0.93 161692_r_at
101622_at 0.91 162025_r_at
101622_at 0.9 162362_f_at
101622_at 0.9 92471_i_at
101622_at 0.9 92575_at
101622_at 0.92 92922_at
101622_at 0.9 94160_at
101622_at 0.95 96856_at
101622_at 0.91 98352_r_at
101622_at 0.9 98380_at
101622_at 0.96 99377_at
99472_at 0.91 99648_at
99472_at 0.92 99977_at
99474_at 0.98 _at
99476_at 0.94 5_st
101623_at 0.9 101733_at
101623_at 0.93 160337_at
101623_at 0.9 160802_at
101623_at 0.92 161783_at
101623_at 0.94 92401_at
101623_at 0.9 92441_at
101623_at 0.92 92696_at
101623_at 0.92 93524_i_at
101623_at 0.9 99811_at
99479_at 0.96 99586_at
99479_at 0.95 99660_f_at
99479_at 0.91 M32599_3_at
99485_at 0.91 99497_at
99485_at 0.94 99813_g_at
99488_at 0.92 X00686_M_at
101624_at 0.94 103208_at
101624_at 0.91 104627_at
101624_at 0.94 160771_r_at
101624_at 0.91 93326_at
101624_at 0.91 93469_at
101624_at 0.91 96009_s_at
101624_at 0.92 98984_f_at
99500_at 0.93 99610_at
99505_at 0.91 99701_f_at
101625_at 0.91 101840_at
101625_at 0.96 103594_at
101625_at 0.92 160753_at
101625_at 0.92 94364_at
101625_at 0.93 94705_at
99506_at 0.91 99521_at
99512_at 0.93 M12481_M_at
99513_at 0.9 99939_at
101626_at 0.91 103061_at
101626_at 0.94 103374_at
101626_at 0.9 161984_f_at
101626_at 0.9 99617_at
99518_at 0.92 99901_at
99522_at 0.9 99810_at
99525_at 0.91 99842_at
101627_at 0.9 101890_f_at
101627_at 0.93 160071_at
101627_at 0.91 99448_at
100225_f_at 0.95 160575_at
100225_f_at 0.91 95425_at
100225_f_at 0.9 96647_at
101628_g_at 0.9 92944_at
101628_g_at 0.91 94633_at
101629_s_at 0.9 102018_at
101629_s_at 0.9 102721_at
101629_s_at 0.95 104244_at
101629_s_at 0.94 104331_at
99559_at 0.9 99580_s_at
99559_at 0.96 X00686_3_at
99561_f_at 0.91 3_st
99564_at 0.94 99876_at
99564_at 0.91 L09192_5_at
99567_at 0.98 99756_at
101630_f_at 0.96 95289_r_at
99569_at 0.92 99829_at
99569_at 0.91 99860_at
99578_at 0.92 99911_at
101631_at 0.93 93599_at
99582_at 0.98 99972_at
99589_f_at 0.93 99598_g_at
101632_at 0.91 103604_at
101632_at 0.92 103928_at
101632_at 0.92 160438_at
101632_at 0.92 161919_r_at
101632_at 0.9 92335_at
101632_at 0.92 92501_s_at
101633_at 0.9 101647_at
101633_at 0.94 160835_i_at
101633_at 0.9 92344_at
101633_at 0.92 99392_at
101633_at 0.96 99846_at
99603_g_at 0.95 99950_at
99613_at 0.9 99955_at
99615_at 0.92 3_at
99623_s_at 0.95 X57349_5_at
99626_i_at 0.91 MURINE_b1_at
101635_f_at 0.9 102121_f_at
101635_f_at 0.94 102567_at
101635_f_at 0.91 102627_at
101635_f_at 0.91 102717_at
101635_f_at 0.97 102722_g_at
101635_f_at 0.9 102938_at
101635_f_at 0.91 102990_at
101635_f_at 0.97 103259_at
101635_f_at 0.93 103266_at
101635_f_at 0.92 103310_at
101635_f_at 0.91 103707_at
101635_f_at 0.91 103730_at
101635_f_at 0.92 103980_at
101635_f_at 0.9 104068_at
101635_f_at 0.95 104468_at
101635_f_at 0.97 104481_at
101635_f_at 0.94 104617_at
101635_f_at 0.96 160446_at
101635_f_at 0.95 160729_f_at
101635_f_at 0.92 160933_at
101635_f_at 0.97 161037_at
101635_f_at 0.96 161053_at
101635_f_at 0.91 161105_at
101635_f_at 0.92 161202_r_at
101635_f_at 0.94 161242_f_at
101635_f_at 0.97 161322_r_at
101635_f_at 0.95 161417_r_at
101635_f_at 0.98 161431_i_at
101635_f_at 0.94 161517_at
101635_f_at 0.94 161624_r_at
101635_f_at 0.96 161720_r_at
101635_f_at 0.92 161774_f_at
101635_f_at 0.94 161866_at
101635_f_at 0.94 161950_at
101635_f_at 0.9 162085_r_at
101635_f_at 0.98 162137_f_at
101635_f_at 0.95 162142_f_at
101635_f_at 0.92 162155_f_at
101635_f_at 0.95 162208_f_at
101635_f_at 0.91 162209_r_at
101635_f_at 0.96 162286_r_at
101635_f_at 0.93 162293_r_at
101635_f_at 0.91 162315_f_at
101635_f_at 0.94 162321_f_at
101635_f_at 0.91 162346_f_at
101635_f_at 0.92 162376_r_at
101635_f_at 0.93 162390_r_at
101635_f_at 0.96 162401_f_at
101635_f_at 0.95 162410_s_at
101635_f_at 0.95 92218_at
101635_f_at 0.97 92238_at
101635_f_at 0.93 92536_at
101635_f_at 0.94 92537_g_at
101635_f_at 0.96 92722_f_at
101635_f_at 0.91 92735_at
101635_f_at 0.93 92736_at
101635_f_at 0.96 92873_f_at
101635_f_at 0.9 92897_at
101635_f_at 0.94 92972_at
101635_f_at 0.94 93099_f_at
101635_f_at 0.94 93106_i_at
101635_f_at 0.98 93226_i_at
101635_f_at 0.92 93228_at
101635_f_at 0.95 93441_at
101635_f_at 0.97 93514_at
101635_f_at 0.9 93526_at
101635_f_at 0.94 93801_at
101635_f_at 0.92 93931_at
101635_f_at 0.91 94118_r_at
101635_f_at 0.91 94185_at
101635_f_at 0.95 94423_at
101635_f_at 0.93 94441_at
101635_f_at 0.97 94687_at
101635_f_at 0.9 94749_f_at
101635_f_at 0.93 94895_at
101635_f_at 0.95 95148_at
101635_f_at 0.99 95246_at
101635_f_at 0.93 95370_at
101635_f_at 0.92 95464_at
101635_f_at 0.92 95621_at
101635_f_at 0.93 95870_at
101635_f_at 0.9 95945_at
101635_f_at 0.92 96538_at
101635_f_at 0.99 96588_at
101635_f_at 0.96 96722_at
101635_f_at 0.95 97048_at
101635_f_at 0.91 97384_at
101635_f_at 0.95 97576_f_at
101635_f_at 0.96 97741_at
101635_f_at 0.91 98023_r_at
101635_f_at 0.92 98281_at
101635_f_at 0.96 98489_at
101635_f_at 0.96 98505_i_at
101635_f_at 0.92 98804_at
101635_f_at 0.95 98811_at
101635_f_at 0.94 98843_at
101635_f_at 0.9 99348_r_at
101635_f_at 0.92 99357_at
101635_f_at 0.92 99419_g_at
101635_f_at 0.96 99420_at
101635_f_at 0.92 99427_at
101635_f_at 0.91 99433_at
101635_f_at 0.96 99437_at
101635_f_at 0.95 99474_at
101635_f_at 0.97 5_at
101635_f_at 0.96 _at
99631_f_at 0.94 99633_at
99631_f_at 0.92 3_at
99633_at 0.92 99756_at
99633_at 0.92 M12481_3_at
99633_at 0.92 M32599_M_at
99633_at 0.9 URA3_at
101636_at 0.92 101800_at
101636_at 0.94 102280_at
101636_at 0.95 102675_at
101636_at 0.91 102778_at
101636_at 0.91 103570_at
101636_at 0.91 161321_i_at
101636_at 0.94 161323_f_at
101636_at 0.91 161427_f_at
101636_at 0.92 161630_i_at
101636_at 0.9 161992_at
101636_at 0.91 162259_f_at
101636_at 0.91 162262_f_at
101636_at 0.9 92618_at
101636_at 0.9 92919_at
101636_at 0.92 93669_f_at
101636_at 0.91 93848_at
101636_at 0.9 94202_at
101636_at 0.91 95974_at
101636_at 0.91 95989_at
101636_at 0.92 99198_at
99643_f_at 0.94 3_at
99643_f_at 0.91 5_at
99643_f_at 0.93 M32599_M_at
99645_at 0.93 99798_at
99647_at 0.92 99991_at
99647_at 0.9 M_st
101637_at 0.93 102905_at
101637_at 0.91 92949_at
100272_at 0.94 103344_at
101638_s_at 0.92 101774_at
101638_s_at 0.91 102256_at
101638_s_at 0.91 103048_at
101638_s_at 0.94 160095_at
101638_s_at 0.93 162323_at
101638_s_at 0.93 93456_r_at
101638_s_at 0.92 93699_at
101638_s_at 0.94 96390_at
99658_f_at 0.93 99834_at
99660_f_at 0.95 M12481_3_at
99660_f_at 0.94 3_at
99660_f_at 0.9 M32599_3_at
99660_f_at 0.92 M32599_5_at
99660_f_at 0.96 M32599_M_at
99661_r_at 0.9 M32599_M_at
99661_r_at 0.9 MURINE_B2_at
101639_r_at 0.9 161193_r_at
101639_r_at 0.92 96482_at
101639_r_at 0.91 97313_at
101639_r_at 0.95 99543_s_at
101639_r_at 0.94 99950_at
99678_f_at 0.91 99959_at
99681_at 0.94 99848_at
101640_f_at 0.92 101775_at
101640_f_at 0.94 102256_at
101640_f_at 0.91 102569_at
101640_f_at 0.92 160346_at
101640_f_at 0.91 160631_s_at
101640_f_at 0.92 160784_r_at
101640_f_at 0.96 161269_i_at
101640_f_at 0.95 161680_r_at
101640_f_at 0.91 161884_r_at
101640_f_at 0.92 161937_r_at
101640_f_at 0.94 162111_r_at
101640_f_at 0.91 162449_f_at
101640_f_at 0.91 92956_at
101640_f_at 0.92 93205_at
101640_f_at 0.92 93578_at
101640_f_at 0.92 94392_f_at
101640_f_at 0.94 94738_s_at
101640_f_at 0.91 97102_at
101640_f_at 0.91 97168_at
101640_f_at 0.93 98282_at
101640_f_at 0.92 98416_at
99699_at 0.92 99821_at
99699_at 0.9 99926_at
99708_at 0.96 3_st
99777_s_at 0.91 M_at
101641_at 0.91 161283_i_at
101641_at 0.91 161505_i_at
101641_at 0.91 161566_r_at
101641_at 0.92 161689_f_at
101641_at 0.92 92188_s_at
101641_at 0.91 93495_at
101641_at 0.93 96414_at
101642_at 0.94 160813_r_at
101642_at 0.91 161316_f_at
101642_at 0.97 161807_i_at
99813_g_at 0.9 99987_at
99814_at 0.91 99850_at
101643_at 0.93 101842_g_at
101643_at 0.93 101910_f_at
101643_at 0.91 102306_at
101643_at 0.94 103379_at
101643_at 0.93 103662_at
101643_at 0.9 160390_at
101643_at 0.93 161306_r_at
101643_at 0.93 94458_at
101643_at 0.9 98968_at
101643_at 0.95 99136_at
99818_at 0.94 99867_at
99818_at 0.96 99873_at
99818_at 0.93 99927_at
99826_at 0.9 99927_at
99826_at 0.94 99957_at
99828_at 0.94 99961_s_at
101644_f_at 0.93 102069_at
101644_f_at 0.96 103090_at
101644_f_at 0.9 104526_at
101644_f_at 0.91 93847_at
101644_f_at 0.9 94341_at
101644_f_at 0.9 94736_at
101644_f_at 0.9 95784_at
101644_f_at 0.97 97106_at
99829_at 0.91 99860_at
99832_at 0.91 99876_at
99833_at 0.9 99895_at
99837_at 0.92 MURINE_B2_at
101645_f_at 0.92 101758_at
101645_f_at 0.94 104021_at
101645_f_at 0.92 161682_f_at
101645_f_at 0.92 162379_r_at
101645_f_at 0.92 94134_at
101645_f_at 0.9 94566_at
101645_f_at 0.96 94807_at
101645_f_at 0.91 95775_f_at
101645_f_at 0.9 96177_at
101645_f_at 0.98 97151_at
101645_f_at 0.92 97471_at
101645_f_at 0.94 M32599_3_st
99841_at 0.9 99912_at
99844_at 0.92 99956_at
99846_at 0.94 99941_at
101646_at 0.9 102132_i_at
101646_at 0.9 162150_r_at
101646_at 0.92 96838_at
101646_at 0.95 99409_at
99850_at 0.93 5_st
101647_at 0.91 101749_at
101647_at 0.92 104544_at
101647_at 0.92 160339_at
101647_at 0.95 162232_r_at
101647_at 0.91 162333_r_at
101647_at 0.92 93140_at
101647_at 0.92 96600_at
101647_at 0.9 97049_at
101647_at 0.91 97748_at
101647_at 0.93 99805_at
100277_at 0.93 104308_at
100277_at 0.91 94914_at
100277_at 0.93 98404_at
99873_at 0.93 99927_at
101648_at 0.94 102299_at
101648_at 0.94 102416_at
101648_at 0.93 102908_at
101648_at 0.94 160909_at
101648_at 0.9 161131_r_at
101648_at 0.92 161622_f_at
101648_at 0.94 162052_i_at
101648_at 0.92 92413_at
101648_at 0.93 92656_at
101648_at 0.9 95552_at
101648_at 0.92 95999_at
101648_at 0.91 97153_at
101648_at 0.91 98792_at
101648_at 0.91 99238_at
101648_at 0.9 99854_at
101649_at 0.94 102952_g_at
101649_at 0.9 103815_at
101649_at 0.9 104625_at
101649_at 0.96 93187_at
101649_at 0.91 93379_at
101649_at 0.9 95491_at
101649_at 0.94 99886_at
101650_at 0.98 103399_at
101650_at 0.93 160447_at
101650_at 0.92 160745_at
101650_at 0.9 94290_at
101650_at 0.95 97862_s_at
99898_at 0.91 X57349_3_at
101651_at 0.91 102813_f_at
101651_at 0.92 97509_f_at
101651_at 0.93 98055_at
101651_at 0.97 98778_at
101652_i_at 0.91 104528_at
101652_i_at 0.9 162331_f_at
101652_i_at 0.9 92592_at
101652_i_at 0.94 93682_at
99917_at 0.9 99935_at
101653_f_at 0.91 161727_r_at
101653_f_at 0.93 94049_at
101653_f_at 0.91 94632_at
101653_f_at 0.9 97330_at
101653_f_at 0.9 98946_at
99937_at 0.93 99973_s_at
101654_at 0.94 102555_at
101654_at 0.92 102740_at
101654_at 0.91 102911_at
101654_at 0.93 103676_at
101654_at 0.9 104515_at
101654_at 0.92 160342_r_at
101654_at 0.92 162055_f_at
101654_at 0.91 92725_at
101654_at 0.94 92825_at
101654_at 0.93 93141_at
101654_at 0.91 93492_at
101654_at 0.94 94730_at
101654_at 0.93 94921_i_at
101654_at 0.92 95297_at
101654_at 0.97 96193_at
101654_at 0.92 96483_at
101654_at 0.92 96568_at
101654_at 0.9 97270_at
101654_at 0.95 98326_f_at
101654_at 0.9 98414_at
101654_at 0.9 99818_at
101654_at 0.95 99867_at
99944_at 0.9 M32599_M_at
101655_at 0.93 103412_at
101655_at 0.9 104066_at
101655_at 0.95 160399_r_at
99958_at 0.94 5_st
101656_f_at 0.91 103456_at
101656_f_at 0.91 161276_i_at
101656_f_at 0.95 92260_at
101656_f_at 0.92 96995_at
101656_f_at 0.9 97371_at
101656_f_at 0.9 97419_at
99973_s_at 0.91 M_at
101657_at 0.93 101737_at
101657_at 0.9 102668_at
101657_at 0.9 103691_at
101657_at 0.92 103811_at
101657_at 0.9 103928_at
101657_at 0.91 103952_at
101657_at 0.91 103974_at
101657_at 0.91 160120_i_at
101657_at 0.96 161652_r_at
101657_at 0.96 161919_r_at
101657_at 0.97 92204_at
101657_at 0.91 92335_at
101657_at 0.91 93417_at
101657_at 0.91 93476_at
101657_at 0.9 96852_at
101657_at 0.92 97176_at
101657_at 0.9 97721_at
101657_at 0.95 99381_at
101657_at 0.94 99814_at
101657_at 0.91 99937_at
100278_at 0.93 100526_f_at
100278_at 0.9 102562_at
100278_at 0.93 102656_at
100278_at 0.91 103062_at
100278_at 0.9 103285_at
100278_at 0.91 103730_at
100278_at 0.97 104273_at
100278_at 0.91 104446_f_at
100278_at 0.9 104642_at
100278_at 0.91 161192_at
100278_at 0.92 161554_r_at
100278_at 0.91 162244_r_at
100278_at 0.92 162271_f_at
100278_at 0.91 92194_at
100278_at 0.92 92277_at
100278_at 0.93 92953_at
100278_at 0.92 92978_s_at
100278_at 0.92 95389_at
100278_at 0.92 96492_at
100278_at 0.9 96884_at
100278_at 0.93 96905_at
100278_at 0.9 97821_at
100278_at 0.91 98292_at
100278_at 0.95 98828_at
100278_at 0.9 99472_at
100278_at 0.92 99881_at
99984_at 0.9 99985_at
101658_f_at 0.91 101947_at
101658_f_at 0.91 103052_r_at
101658_f_at 0.91 103924_at
101658_f_at 0.92 99163_at
101658_f_at 0.92 99575_at
99991_at 0.9 3_at
101659_at 0.91 101717_at
101659_at 0.9 102711_at
101659_at 0.93 104137_at
101659_at 0.92 104682_at
101659_at 0.93 161645_r_at
101659_at 0.94 93466_at
101659_at 0.9 94986_at
101659_at 0.93 97944_f_at
101659_at 0.94 99492_at
M12481_3_at 0.92 3_at
M12481_3_at 0.95 M32599_5_at
M12481_3_at 0.95 M32599_M_at
101660_at 0.94 102312_r_at
101660_at 0.91 102878_at
101660_at 0.92 104665_g_at
101660_at 0.91 162423_f_at
101660_at 0.9 93254_at
101660_at 0.94 95132_r_at
3_at 0.95 3_at
3_at 0.91 5_at
5_at 0.9 M_at
5_at 0.91 5_at
M_at 0.94 3_at
3_at 0.98 5_at
3_at 0.96 3_at
3_at 0.94 5_at
5_at 0.96 3_at
5_at 0.95 5_at
101661_r_at 0.9 93158_at
101661_r_at 0.92 93943_f_at
3_at 0.93 M32599_M_at
3_at 0.9 MURINE_b1_at
101662_at 0.9 102935_at
101662_at 0.92 103648_at
101662_at 0.95 103668_at
101662_at 0.91 92848_at
101662_at 0.92 94440_at
101662_at 0.92 96060_at
101662_at 0.92 97957_at
101662_at 0.9 98624_at
M32599_3_at 0.94 M32599_5_at
101663_s_at 0.9 101868_i_at
101663_s_at 0.93 103540_at
101663_s_at 0.91 92248_at
101663_s_at 0.94 95770_s_at
101663_s_at 0.93 96509_at
101663_s_at 0.91 97680_at
101663_s_at 0.91 98297_at
101663_s_at 0.9 98430_at
101663_s_at 0.91 98927_at
101664_at 0.94 104033_at
101664_at 0.91 160301_at
101664_at 0.92 94514_s_at
101664_at 0.92 95634_at
L09192_5_at 0.91 X57349_3_at
101665_at 0.94 101771_r_at
101665_at 0.96 102476_f_at
101665_at 0.91 160101_at
101665_at 0.92 160496_s_at
101665_at 0.92 162020_at
101665_at 0.97 92756_r_at
101665_at 0.93 92766_at
101665_at 0.91 94896_at
101665_at 0.93 97004_at
101665_at 0.9 97884_at
101665_at 0.91 99063_at
101665_at 0.92 99523_at
101666_at 0.91 102301_at
101666_at 0.91 102723_at
101666_at 0.91 103310_at
101666_at 0.96 104541_at
101666_at 0.91 92198_s_at
101666_at 0.94 92735_at
101666_at 0.92 94283_at
101666_at 0.92 95018_r_at
101666_at 0.93 98052_at
101666_at 0.9 99062_at
101667_at 0.93 102638_at
101667_at 0.93 103863_at
101667_at 0.92 161168_at
101667_at 0.9 162031_f_at
101667_at 0.91 93940_at
100279_at 0.95 103683_at
100279_at 0.94 160792_at
100279_at 0.92 95683_g_at
100279_at 0.94 96925_at
100279_at 0.94 99188_at
101668_at 0.92 104148_at
101668_at 0.9 92348_at
101668_at 0.91 95723_r_at
101669_at 0.91 102689_at
101669_at 0.91 160300_at
101669_at 0.91 92554_at
101669_at 0.91 96050_at
101670_at 0.93 102220_at
101670_at 0.92 102673_at
101670_at 0.92 102899_at
101670_at 0.93 103670_at
101670_at 0.92 103786_at
101670_at 0.94 160293_at
101670_at 0.95 160563_at
101670_at 0.97 161088_r_at
101670_at 0.93 161437_f_at
101670_at 0.92 162100_r_at
101670_at 0.93 162276_i_at
101670_at 0.9 93103_at
101670_at 0.91 94152_at
101670_at 0.97 94217_f_at
101670_at 0.9 97751_f_at
101670_at 0.95 98247_at
101670_at 0.91 98327_at
101670_at 0.95 98622_at
101670_at 0.9 99957_at
101671_at 0.92 101738_at
101671_at 0.94 101972_at
101671_at 0.9 102773_at
101671_at 0.92 103945_at
101671_at 0.93 161453_r_at
101671_at 0.91 161669_r_at
101671_at 0.91 162498_r_at
101671_at 0.92 94159_at
101671_at 0.93 95984_at
101671_at 0.91 97258_at
101671_at 0.93 98116_at
101671_at 0.96 99884_at
101672_at 0.9 160660_r_at
101672_at 0.92 161566_r_at
101672_at 0.9 161689_f_at
101672_at 0.9 161981_r_at
101672_at 0.97 162418_r_at
101672_at 0.92 93175_at
101672_at 0.95 94002_at
101672_at 0.9 94743_f_at
101672_at 0.94 95019_at
101672_at 0.93 95121_at
101672_at 0.93 99108_s_at
101672_at 0.91 99349_at
101672_at 0.9 99394_at
101673_r_at 0.94 101760_at
101673_r_at 0.91 101800_at
101673_r_at 0.9 102237_at
101673_r_at 0.9 103310_at
101673_r_at 0.96 103509_at
101673_r_at 0.9 103806_at
101673_r_at 0.94 103980_at
101673_r_at 0.93 104484_at
101673_r_at 0.96 160306_at
101673_r_at 0.91 160523_at
101673_r_at 0.94 160852_at
101673_r_at 0.93 160867_at
101673_r_at 0.93 160913_at
101673_r_at 0.93 160933_at
101673_r_at 0.97 161010_r_at
101673_r_at 0.9 161194_r_at
101673_r_at 0.97 161307_f_at
101673_r_at 0.9 161323_f_at
101673_r_at 0.93 161352_r_at
101673_r_at 0.93 161596_f_at
101673_r_at 0.9 161774_f_at
101673_r_at 0.97 161937_r_at
101673_r_at 0.92 162111_r_at
101673_r_at 0.93 162203_r_at
101673_r_at 0.94 162212_at
101673_r_at 0.91 162226_r_at
101673_r_at 0.93 162315_f_at
101673_r_at 0.92 92416_at
101673_r_at 0.92 92488_at
101673_r_at 0.98 92889_r_at
101673_r_at 0.93 92980_at
101673_r_at 0.95 93022_i_at
101673_r_at 0.97 93394_at
101673_r_at 0.9 93441_at
101673_r_at 0.94 93669_f_at
101673_r_at 0.9 93938_at
101673_r_at 0.92 94283_at
101673_r_at 0.91 94298_at
101673_r_at 0.92 94738_s_at
101673_r_at 0.96 95349_g_at
101673_r_at 0.91 95870_at
101673_r_at 0.97 95941_at
101673_r_at 0.93 95967_at
101673_r_at 0.91 95989_at
101673_r_at 0.9 96517_at
101673_r_at 0.91 97102_at
101673_r_at 0.9 97569_at
101673_r_at 0.92 97598_at
101673_r_at 0.96 97779_at
101673_r_at 0.94 97822_at
101673_r_at 0.9 98416_at
101673_r_at 0.92 98871_at
101673_r_at 0.92 99419_g_at
101673_r_at 0.92 99920_at
101674_at 0.91 101683_at
101674_at 0.93 101702_at
101674_at 0.94 101768_at
101674_at 0.95 101953_at
101674_at 0.91 102026_s_at
101674_at 0.94 102950_at
101674_at 0.94 102975_at
101674_at 0.94 103407_at
101674_at 0.92 103984_at
101674_at 0.93 104012_at
101674_at 0.98 160132_at
101674_at 0.93 160660_r_at
101674_at 0.96 160799_at
101674_at 0.93 160986_r_at
101674_at 0.91 161178_at
101674_at 0.94 161212_r_at
101674_at 0.93 161283_i_at
101674_at 0.96 161313_at
101674_at 0.94 161415_r_at
101674_at 0.96 161450_r_at
101674_at 0.91 161505_i_at
101674_at 0.96 161556_at
101674_at 0.9 161568_f_at
101674_at 0.92 161570_r_at
101674_at 0.96 161692_r_at
101674_at 0.95 161700_i_at
101674_at 0.96 161732_at
101674_at 0.93 161743_i_at
101674_at 0.98 161904_f_at
101674_at 0.91 161972_r_at
101674_at 0.93 161976_r_at
101674_at 0.93 162000_r_at
101674_at 0.93 162043_i_at
101674_at 0.96 162100_r_at
101674_at 0.91 162158_r_at
101674_at 0.95 162170_r_at
101674_at 0.95 162187_f_at
101674_at 0.98 162197_at
101674_at 0.98 162239_at
101674_at 0.92 162264_s_at
101674_at 0.92 162289_at
101674_at 0.92 162369_f_at
101674_at 0.95 162421_r_at
101674_at 0.96 92217_s_at
101674_at 0.93 92453_at
101674_at 0.9 92494_at
101674_at 0.91 92502_at
101674_at 0.94 92759_at
101674_at 0.9 92843_r_at
101674_at 0.99 92865_at
101674_at 0.91 92883_at
101674_at 0.95 92955_at
101674_at 0.95 93103_at
101674_at 0.93 93245_at
101674_at 0.97 93628_at
101674_at 0.91 93644_at
101674_at 0.96 93725_at
101674_at 0.93 93927_f_at
101674_at 0.93 93969_at
101674_at 0.96 94102_at
101674_at 0.91 94152_at
101674_at 0.91 94563_at
101674_at 0.94 94690_at
101674_at 0.95 94763_at
101674_at 0.92 94776_f_at
101674_at 0.96 94779_f_at
101674_at 0.9 95729_at
101674_at 0.97 95882_at
101674_at 0.92 95953_at
101674_at 0.94 95964_at
101674_at 0.95 95979_at
101674_at 0.94 96010_at
101674_at 0.9 96094_at
101674_at 0.96 96421_at
101674_at 0.93 96966_at
101674_at 0.97 97287_at
101674_at 0.98 97389_at
101674_at 0.97 97546_at
101674_at 0.9 97574_f_at
101674_at 0.92 97765_g_at
101674_at 0.9 98247_at
101674_at 0.95 98388_at
101674_at 0.98 98785_at
101674_at 0.92 98825_at
101674_at 0.93 98856_at
101674_at 0.91 99236_at
101674_at 0.94 99363_at
101674_at 0.95 99396_at
101674_at 0.91 99671_at
101674_at 0.94 99818_at
101674_at 0.9 99873_at
101674_at 0.96 99927_at
101674_at 0.91 5_st
101675_at 0.9 103946_at
101675_at 0.92 161233_at
101675_at 0.9 95354_at
101675_at 0.91 96367_at
101675_at 0.91 98874_at
101676_at 0.9 104151_at
101676_at 0.96 92287_at
101676_at 0.9 93691_s_at
101676_at 0.91 98361_at
101676_at 0.93 99530_at
101677_at 0.91 102958_at
101677_at 0.92 162301_f_at
101677_at 0.94 92842_r_at
101677_at 0.93 95303_at
100280_at 0.91 101863_at
100280_at 0.97 102238_at
101678_r_at 0.9 103423_at
101678_r_at 0.94 103479_at
101678_r_at 0.91 103817_at
101678_r_at 0.9 103854_at
101678_r_at 0.93 104016_at
101678_r_at 0.92 160421_r_at
101678_r_at 0.93 161143_r_at
101678_r_at 0.91 161156_r_at
101678_r_at 0.96 161304_r_at
101678_r_at 0.94 161348_r_at
101678_r_at 0.92 161446_r_at
101678_r_at 0.9 161492_i_at
101678_r_at 0.9 161605_f_at
101678_r_at 0.91 161912_r_at
101678_r_at 0.91 162358_i_at
101678_r_at 0.9 92466_at
101678_r_at 0.94 92880_at
101678_r_at 0.91 93077_s_at
101678_r_at 0.9 93207_at
101678_r_at 0.9 95141_at
101678_r_at 0.92 95782_at
101678_r_at 0.9 96932_at
101678_r_at 0.93 97659_r_at
101678_r_at 0.9 98405_at
101678_r_at 0.93 98784_at
101679_at 0.9 101973_at
101679_at 0.95 102385_at
101679_at 0.94 103588_at
101679_at 0.93 160643_at
101679_at 0.91 95759_at
101679_at 0.91 96192_at
101680_at 0.92 160576_at
101680_at 0.93 94030_at
101680_at 0.9 99453_at
101681_f_at 0.9 102817_at
101681_f_at 0.93 103348_at
101681_f_at 0.93 92228_at
101681_f_at 0.91 92779_f_at
101682_f_at 0.92 160504_at
101682_f_at 0.95 161264_f_at
101682_f_at 0.97 96431_at
101682_f_at 0.92 99054_at
101682_f_at 0.91 M_at
101683_at 0.92 101709_at
101683_at 0.97 101953_at
101683_at 0.93 102785_at
101683_at 0.94 102975_at
101683_at 0.93 103003_i_at
101683_at 0.9 104012_at
101683_at 0.91 160660_r_at
101683_at 0.93 160799_at
101683_at 0.92 160986_r_at
101683_at 0.91 161212_r_at
101683_at 0.91 161283_i_at
101683_at 0.92 161313_at
101683_at 0.97 161505_i_at
101683_at 0.95 161556_at
101683_at 0.92 161570_r_at
101683_at 0.97 161699_i_at
101683_at 0.97 161700_i_at
101683_at 0.91 161904_f_at
101683_at 0.95 161976_r_at
101683_at 0.91 162148_r_at
101683_at 0.92 162170_r_at
101683_at 0.93 162197_at
101683_at 0.9 162289_at
101683_at 0.93 162369_f_at
101683_at 0.94 162386_at
101683_at 0.91 162421_r_at
101683_at 0.95 92188_s_at
101683_at 0.9 92258_at
101683_at 0.91 92305_s_at
101683_at 0.94 92480_f_at
101683_at 0.93 92865_at
101683_at 0.93 92899_at
101683_at 0.9 93103_at
101683_at 0.93 93628_at
101683_at 0.9 93796_at
101683_at 0.9 94563_at
101683_at 0.94 94776_f_at
101683_at 0.95 95332_at
101683_at 0.95 95346_at
101683_at 0.91 95470_at
101683_at 0.91 95562_at
101683_at 0.93 95896_at
101683_at 0.93 95979_at
101683_at 0.9 96421_at
101683_at 0.9 96570_at
101683_at 0.97 96966_at
101683_at 0.91 96977_at
101683_at 0.93 97389_at
101683_at 0.92 97765_g_at
101683_at 0.97 97774_at
101683_at 0.98 98825_at
101683_at 0.9 99349_at
101684_r_at 0.92 102771_at
101684_r_at 0.91 103860_at
101684_r_at 0.91 92568_at
101684_r_at 0.92 95647_f_at
101684_r_at 0.93 95682_at
101684_r_at 0.91 98353_at
101685_f_at 0.91 102557_at
101685_f_at 0.95 103513_at
101685_f_at 0.91 103771_at
101685_f_at 0.9 103833_at
101685_f_at 0.92 160914_at
101685_f_at 0.9 161174_i_at
101685_f_at 0.91 161940_r_at
101685_f_at 0.92 161988_f_at
101685_f_at 0.93 162381_f_at
101685_f_at 0.9 92539_at
101685_f_at 0.91 93102_f_at
101685_f_at 0.93 93308_s_at
101685_f_at 0.9 97731_at
101685_f_at 0.91 97791_at
101685_f_at 0.92 99422_at
101686_at 0.96 101775_at
101686_at 0.96 101782_at
101686_at 0.91 101950_at
101686_at 0.93 102644_at
101686_at 0.94 103945_at
101686_at 0.97 104086_at
101686_at 0.93 161500_i_at
101686_at 0.91 161669_r_at
101686_at 0.94 162111_r_at
101686_at 0.94 162230_r_at
101686_at 0.9 93205_at
101686_at 0.95 94169_at
101686_at 0.9 96114_at
101686_at 0.95 96169_at
101686_at 0.91 96241_at
101686_at 0.96 97073_at
101686_at 0.93 97996_at
101686_at 0.92 98240_at
101687_r_at 0.92 160445_at
101687_r_at 0.91 98835_at
100281_at 0.92 102663_at
100281_at 0.9 103326_at
100281_at 0.91 103905_at
100281_at 0.95 161353_r_at
100281_at 0.93 161691_at
100281_at 0.96 161724_r_at
100281_at 0.92 161868_r_at
100281_at 0.92 94758_s_at
100281_at 0.96 99932_at
100281_at 0.94 99952_at
101688_at 0.93 103005_s_at
101688_at 0.96 103046_at
101688_at 0.97 103819_at
101688_at 0.9 161587_at
101688_at 0.92 161642_f_at
101688_at 0.91 92883_at
101688_at 0.94 95446_at
101688_at 0.9 95861_at
101688_at 0.96 97500_g_at
101688_at 0.93 97682_r_at
101688_at 0.94 98051_at
101688_at 0.91 98632_at
101688_at 0.96 99426_at
101689_at 0.91 102722_g_at
101689_at 0.9 103386_at
101689_at 0.9 103463_at
101689_at 0.9 103669_at
101689_at 0.9 104031_at
101689_at 0.91 161033_at
101689_at 0.92 161204_r_at
101689_at 0.91 161517_at
101689_at 0.95 161910_at
101689_at 0.93 161950_at
101689_at 0.94 92235_g_at
101689_at 0.94 93228_at
101689_at 0.96 94045_at
101689_at 0.91 94185_at
101689_at 0.98 94317_at
101689_at 0.98 94370_at
101689_at 0.95 94625_at
101689_at 0.91 94664_at
101689_at 0.91 95281_at
101689_at 0.9 95686_at
101689_at 0.95 95871_at
101689_at 0.93 96417_s_at
101689_at 0.9 96551_at
101689_at 0.91 96843_at
101689_at 0.97 97123_at
101689_at 0.93 98374_at
101689_at 0.91 98518_f_at
101689_at 0.96 98804_at
101689_at 0.9 98953_at
101689_at 0.92 99357_at
101689_at 0.91 99605_at
101689_at 0.93 MurFAS_at
101690_r_at 0.93 103791_at
101690_r_at 0.92 161210_f_at
101690_r_at 0.91 162037_f_at
101690_r_at 0.95 162282_f_at
101690_r_at 0.96 92233_at
101690_r_at 0.93 94916_at
101691_s_at 0.95 101811_at
101691_s_at 0.91 103498_at
101691_s_at 0.91 104171_f_at
101691_s_at 0.95 161276_i_at
101691_s_at 0.92 161693_r_at
101691_s_at 0.95 161747_i_at
101691_s_at 0.92 94097_at
101691_s_at 0.92 95592_at
101691_s_at 0.93 96109_at
101691_s_at 0.93 96541_at
101691_s_at 0.94 98848_at
101692_r_at 0.93 102711_at
101692_r_at 0.93 104756_at
101692_r_at 0.92 160590_r_at
101692_r_at 0.94 161819_f_at
101692_r_at 0.93 162417_at
101692_r_at 0.9 92820_at
101692_r_at 0.95 97711_at
101692_r_at 0.92 97873_at
101693_f_at 0.92 101796_at
101693_f_at 0.91 160407_at
101693_f_at 0.91 160618_at
101693_f_at 0.91 161224_f_at
101693_f_at 0.91 162409_r_at
101693_f_at 0.91 162490_f_at
101693_f_at 0.92 92337_g_at
101693_f_at 0.91 92881_at
101693_f_at 0.94 94900_at
101693_f_at 0.94 95352_at
101693_f_at 0.95 95569_at
101693_f_at 0.95 95784_at
101693_f_at 0.91 96356_at
101694_f_at 0.93 101760_at
101694_f_at 0.92 102954_at
101694_f_at 0.91 103365_s_at
101694_f_at 0.91 160075_at
101694_f_at 0.93 161194_r_at
101694_f_at 0.91 161555_f_at
101694_f_at 0.94 161937_r_at
101694_f_at 0.92 162111_r_at
101694_f_at 0.95 162203_r_at
101694_f_at 0.91 162212_at
101694_f_at 0.9 92488_at
101694_f_at 0.93 92532_at
101694_f_at 0.92 92738_at
101694_f_at 0.91 92889_r_at
101694_f_at 0.93 92980_at
101694_f_at 0.92 93205_at
101694_f_at 0.91 93394_at
101694_f_at 0.95 94189_at
101694_f_at 0.9 94195_r_at
101694_f_at 0.91 94738_s_at
101694_f_at 0.93 94762_at
101694_f_at 0.91 95966_at
101694_f_at 0.92 95967_at
101694_f_at 0.93 96520_at
101694_f_at 0.94 97779_at
101694_f_at 0.95 98336_s_at
101694_f_at 0.92 98799_g_at
101695_at 0.94 161792_f_at
101695_at 0.92 97173_f_at
101695_at 0.91 97188_at
101695_at 0.92 97260_at
101695_at 0.96 98002_at
101695_at 0.91 98061_at
101696_r_at 0.91 103030_at
101696_r_at 0.94 92712_at
101696_r_at 0.95 95215_f_at
101696_r_at 0.97 96290_f_at
101696_r_at 0.91 96870_at
101696_r_at 0.9 97146_g_at
101696_r_at 0.9 97767_at
101696_r_at 0.9 98085_f_at
101696_r_at 0.92 99643_f_at
101696_r_at 0.91 99865_at
101696_r_at 0.91 3_at
101697_f_at 0.92 101936_at
101697_f_at 0.92 102400_at
101697_f_at 0.92 93339_at
101697_f_at 0.95 95021_at
101697_f_at 0.92 97008_f_at
100282_at 0.95 102251_at
100282_at 0.9 102881_at
100282_at 0.92 103636_at
100282_at 0.95 104257_g_at
100282_at 0.91 160210_at
100282_at 0.9 161156_r_at
100282_at 0.91 161454_r_at
100282_at 0.9 161465_r_at
100282_at 0.9 161888_r_at
100282_at 0.93 162256_r_at
100282_at 0.91 162497_r_at
100282_at 0.94 94046_at
100282_at 0.92 95734_at
100282_at 0.9 97262_at
100282_at 0.9 97906_at
100282_at 0.9 98630_at
101698_f_at 0.91 102730_at
101698_f_at 0.91 104266_at
101698_f_at 0.93 160755_at
101698_f_at 0.93 161022_at
101698_f_at 0.94 162269_at
101698_f_at 0.94 162335_at
101698_f_at 0.91 95553_at
101698_f_at 0.91 98419_at
101698_f_at 0.92 99848_at
101699_at 0.91 160468_at
101699_at 0.92 161852_i_at
101699_at 0.92 92828_at
101699_at 0.94 94356_at
101699_at 0.92 96611_at
101700_at 0.92 160638_at
101700_at 0.92 161859_f_at
101700_at 0.91 162081_f_at
101700_at 0.91 96435_at
101700_at 0.93 96875_r_at
101700_at 0.91 97525_at
101700_at 0.94 99476_at
101701_at 0.91 102318_at
101701_at 0.93 160104_at
101701_at 0.9 160613_at
101701_at 0.93 160797_r_at
101701_at 0.92 94292_at
101701_at 0.91 94458_at
101701_at 0.93 98594_at
101701_at 0.91 98604_at
101702_at 0.94 101768_at
101702_at 0.94 102026_s_at
101702_at 0.91 103005_s_at
101702_at 0.9 103407_at
101702_at 0.9 104012_at
101702_at 0.94 160132_at
101702_at 0.94 160660_r_at
101702_at 0.9 160799_at
101702_at 0.92 160977_at
101702_at 0.92 161313_at
101702_at 0.98 161450_r_at
101702_at 0.94 161692_r_at
101702_at 0.93 161743_i_at
101702_at 0.91 161904_f_at
101702_at 0.93 162043_i_at
101702_at 0.95 162100_r_at
101702_at 0.9 162170_r_at
101702_at 0.92 162197_at
101702_at 0.92 162239_at
101702_at 0.92 162264_s_at
101702_at 0.91 162421_r_at
101702_at 0.94 92217_s_at
101702_at 0.91 92315_at
101702_at 0.92 92453_at
101702_at 0.91 92759_at
101702_at 0.95 92843_r_at
101702_at 0.92 92955_at
101702_at 0.9 93073_at
101702_at 0.9 93245_at
101702_at 0.91 93628_at
101702_at 0.99 93644_at
101702_at 0.95 93725_at
101702_at 0.95 93927_f_at
101702_at 0.93 94102_at
101702_at 0.9 94563_at
101702_at 0.97 94763_at
101702_at 0.94 94779_f_at
101702_at 0.94 95446_at
101702_at 0.9 95577_at
101702_at 0.9 95597_at
101702_at 0.93 95729_at
101702_at 0.93 95964_at
101702_at 0.96 96010_at
101702_at 0.9 96421_at
101702_at 0.94 96547_at
101702_at 0.92 97389_at
101702_at 0.9 97510_at
101702_at 0.95 97546_at
101702_at 0.92 97745_at
101702_at 0.9 98247_at
101702_at 0.9 98391_at
101702_at 0.91 98444_g_at
101702_at 0.94 98785_at
101702_at 0.98 98856_at
101702_at 0.95 99363_at
101702_at 0.94 99647_at
101702_at 0.91 99671_at
101702_at 0.91 99818_at
101702_at 0.95 99998_at
101703_at 0.92 161024_at
101703_at 0.94 93762_at
101703_at 0.92 96618_at
101704_at 0.91 101728_at
101704_at 0.94 102209_at
101704_at 0.98 102763_at
101704_at 0.93 103658_r_at
101704_at 0.97 103803_at
101704_at 0.91 160074_at
101704_at 0.92 160721_at
101704_at 0.95 160978_at
101704_at 0.93 161377_at
101704_at 0.97 162021_r_at
101704_at 0.92 162233_r_at
101704_at 0.92 162249_f_at
101704_at 0.91 95959_at
101704_at 0.91 97002_f_at
101704_at 0.9 97017_f_at
101704_at 0.98 97766_at
101704_at 0.9 98140_at
101704_at 0.9 99530_at
101705_at 0.92 94841_at
101705_at 0.9 97907_at
101705_at 0.92 98141_at
101706_at 0.95 103098_at
101706_at 0.95 104008_at
101706_at 0.95 160537_at
101706_at 0.9 160705_at
101706_at 0.93 161466_r_at
101706_at 0.96 97561_at
101707_at 0.92 102146_at
101707_at 0.94 104296_at
101707_at 0.92 104519_at
101707_at 0.94 160750_at
101707_at 0.92 161660_r_at
101707_at 0.92 93159_at
101707_at 0.97 96825_at
100283_at 0.92 103020_s_at
100283_at 0.9 104183_at
100283_at 0.9 104337_f_at
100283_at 0.9 97890_at
101708_at 0.94 101831_at
101708_at 0.91 102751_at
101709_at 0.92 101815_at
101709_at 0.9 101953_at
101709_at 0.91 160151_i_at
101709_at 0.91 161672_at
101709_at 0.9 161700_i_at
101709_at 0.92 161850_at
101709_at 0.91 162277_r_at
101709_at 0.92 162296_at
101709_at 0.91 92258_at
101709_at 0.91 92607_at
101709_at 0.93 93858_at
101709_at 0.9 95332_at
101709_at 0.98 95470_at
101709_at 0.98 95562_at
101709_at 0.92 95979_at
101709_at 0.92 96570_at
101709_at 0.9 97774_at
101709_at 0.96 98825_at
101710_at 0.9 102918_at
101710_at 0.93 160853_at
101710_at 0.91 161344_r_at
101710_at 0.92 93864_s_at
101710_at 0.91 99408_at
101710_at 0.93 99552_at
101711_at 0.91 102961_at
101711_at 0.9 161477_r_at
101711_at 0.92 162495_r_at
101711_at 0.92 92520_at
101711_at 0.93 92740_at
101711_at 0.92 94937_at
101711_at 0.91 95314_at
101711_at 0.9 96899_at
101712_at 0.95 101808_at
101712_at 0.93 102976_at
101712_at 0.95 103011_at
101712_at 0.91 104624_at
101712_at 0.92 161941_r_at
101712_at 0.9 95152_g_at
101712_at 0.9 97472_at
101713_at 0.92 103471_at
101713_at 0.92 103658_r_at
101713_at 0.9 162405_at
101713_at 0.98 92319_i_at
101713_at 0.92 92617_at
101713_at 0.91 97478_at
101714_at 0.96 160410_at
101714_at 0.9 92938_at
101714_at 0.91 96029_at
101714_at 0.91 96488_at
101714_at 0.95 98005_at
101714_at 0.93 98606_s_at
101715_at 0.95 102787_at
101715_at 0.92 104393_at
101715_at 0.9 160280_at
101715_at 0.91 160367_at
101715_at 0.91 95034_f_at
101715_at 0.96 95117_at
101715_at 0.91 98041_at
101716_at 0.91 102272_at
101716_at 0.91 102647_g_at
101716_at 0.92 103897_r_at
101716_at 0.93 104087_at
101716_at 0.96 161447_f_at
101716_at 0.9 161570_r_at
101716_at 0.9 161717_i_at
101716_at 0.9 162037_f_at
101716_at 0.93 92349_at
101716_at 0.94 92998_at
101716_at 0.91 93950_at
101716_at 0.91 98461_at
101716_at 0.9 99323_at
101716_at 0.9 99647_at
101716_at 0.91 M_st
101717_at 0.93 103654_at
101717_at 0.9 104021_at
101717_at 0.9 160504_at
101717_at 0.95 161264_f_at
101717_at 0.91 161386_f_at
101717_at 0.9 92895_at
101717_at 0.93 94172_at
101717_at 0.91 95886_g_at
101717_at 0.91 95986_at
101717_at 0.93 97470_at
101717_at 0.91 99094_at
101717_at 0.91 99544_at
100284_at 0.95 100286_at
100284_at 0.91 101213_at
100284_at 0.94 101647_at
100284_at 0.91 102864_at
100284_at 0.9 102970_at
100284_at 0.92 103735_at
100284_at 0.9 162232_r_at
100284_at 0.93 92762_at
100284_at 0.94 93140_at
100284_at 0.93 95676_at
100284_at 0.91 96074_at
100284_at 0.94 96599_at
100284_at 0.95 97049_at
100284_at 0.91 98045_s_at
100284_at 0.94 98139_at
100284_at 0.9 98809_s_at
100284_at 0.92 99805_at
100014_at 0.95 160665_at
100014_at 0.95 162037_f_at
100014_at 0.9 162148_r_at
100014_at 0.97 92349_at
100014_at 0.9 94719_at
100014_at 0.9 95388_at
100014_at 0.92 96237_at
100014_at 0.95 97849_at
100014_at 0.93 97892_at
100014_at 0.93 99323_at
100014_at 0.91 99991_at
101718_f_at 0.9 101864_at
101718_f_at 0.93 161128_r_at
101718_f_at 0.9 161617_f_at
101718_f_at 0.92 162058_f_at
101718_f_at 0.91 92514_at
101718_f_at 0.91 94357_at
101718_f_at 0.9 95284_at
101718_f_at 0.92 95452_i_at
101718_f_at 0.94 97438_r_at
101719_at 0.91 161392_f_at
101719_at 0.9 92391_at
101719_at 0.94 92521_at
101720_f_at 0.92 102143_at
101720_f_at 0.9 102627_at
101720_f_at 0.9 102882_at
101720_f_at 0.93 104468_at
101720_f_at 0.91 160993_at
101720_f_at 0.92 161164_r_at
101720_f_at 0.93 161311_at
101720_f_at 0.94 161624_r_at
101720_f_at 0.91 161908_i_at
101720_f_at 0.92 93452_at
101720_f_at 0.92 93931_at
101720_f_at 0.9 94254_at
101720_f_at 0.93 95249_at
101720_f_at 0.92 95344_at
101720_f_at 0.9 99348_r_at
101720_f_at 0.96 99474_at
101720_f_at 0.94 _at
101723_r_at 0.91 92764_at
101723_r_at 0.94 93664_at
101723_r_at 0.92 95563_at
101723_r_at 0.91 99069_at
101724_at 0.92 102627_at
101724_at 0.94 104487_at
101724_at 0.91 162347_f_at
101724_at 0.9 92618_at
101724_at 0.91 93121_at
101724_at 0.93 94732_at
101724_at 0.93 97155_at
101724_at 0.91 97569_at
101724_at 0.9 97598_at
101724_at 0.9 98338_at
101725_at 0.9 104506_at
101725_at 0.93 161527_r_at
101725_at 0.91 161821_f_at
101725_at 0.95 162232_r_at
101725_at 0.94 92700_at
101725_at 0.91 93140_at
101725_at 0.9 96074_at
101725_at 0.95 98497_at
101725_at 0.93 99941_at
101726_at 0.93 102957_at
101726_at 0.94 104594_at
101726_at 0.9 160615_at
101726_at 0.91 161093_at
101726_at 0.9 162262_f_at
101726_at 0.92 94345_at
101726_at 0.91 97434_at
101726_at 0.94 99649_at
101727_at 0.9 102792_at
101727_at 0.9 102891_at
101727_at 0.96 104630_at
101727_at 0.96 160941_at
101727_at 0.92 92645_at
101727_at 0.91 93503_at
101727_at 0.93 97322_at
101727_at 0.94 97658_f_at
101727_at 0.9 99837_at
101728_at 0.93 102762_r_at
101728_at 0.91 102932_at
101728_at 0.91 103432_at
101728_at 0.9 103658_r_at
101728_at 0.92 103803_at
101728_at 0.9 160074_at
101728_at 0.91 162249_f_at
101728_at 0.9 162345_at
101728_at 0.91 93050_at
101728_at 0.93 94795_at
101728_at 0.99 97017_f_at
101728_at 0.9 97478_at
101728_at 0.9 98140_at
101728_at 0.9 98381_at
101728_at 0.9 99406_at
101728_at 0.93 99776_at
101729_at 0.9 103469_at
101729_at 0.96 160285_at
101729_at 0.91 92318_at
101729_at 0.9 92606_at
101729_at 0.94 93265_at
101729_at 0.93 93997_at
101729_at 0.9 98276_at
100285_at 0.95 100416_at
100285_at 0.94 100501_at
100285_at 0.95 101125_at
100285_at 0.92 101428_at
100285_at 0.92 101584_at
100285_at 0.9 102582_at
100285_at 0.95 102712_at
100285_at 0.91 102834_at
100285_at 0.96 102876_at
100285_at 0.92 102891_at
100285_at 0.92 102950_at
100285_at 0.94 102975_at
100285_at 0.93 103044_g_at
100285_at 0.92 103532_at
100285_at 0.95 103549_at
100285_at 0.97 103811_at
100285_at 0.9 103984_at
100285_at 0.93 103986_at
100285_at 0.92 104418_at
100285_at 0.92 104630_at
100285_at 0.95 160986_r_at
100285_at 0.96 161018_at
100285_at 0.93 161207_at
100285_at 0.93 161212_r_at
100285_at 0.93 161313_at
100285_at 0.92 161539_f_at
100285_at 0.94 161568_f_at
100285_at 0.95 161758_r_at
100285_at 0.91 161904_f_at
100285_at 0.94 161972_r_at
100285_at 0.95 162000_r_at
100285_at 0.9 162043_i_at
100285_at 0.92 162047_f_at
100285_at 0.94 162170_r_at
100285_at 0.94 162187_f_at
100285_at 0.95 162268_at
100285_at 0.98 162289_at
100285_at 0.91 162421_r_at
100285_at 0.92 92217_s_at
100285_at 0.9 92231_at
100285_at 0.91 92331_at
100285_at 0.93 92453_at
100285_at 0.93 92759_at
100285_at 0.91 93024_at
100285_at 0.98 93107_r_at
100285_at 0.93 93457_at
100285_at 0.95 93476_at
100285_at 0.93 93725_at
100285_at 0.91 93781_at
100285_at 0.97 93969_at
100285_at 0.93 94690_at
100285_at 0.94 94776_f_at
100285_at 0.9 95346_at
100285_at 0.9 95877_at
100285_at 0.92 95878_at
100285_at 0.91 95908_at
100285_at 0.91 96000_at
100285_at 0.93 96094_at
100285_at 0.95 96237_at
100285_at 0.91 97152_at
100285_at 0.97 97322_at
100285_at 0.91 97389_at
100285_at 0.94 97574_f_at
100285_at 0.9 97783_at
100285_at 0.9 97846_at
100285_at 0.92 98776_at
100285_at 0.9 98785_at
100285_at 0.98 98830_at
100285_at 0.93 99236_at
100285_at 0.98 99417_at
100285_at 0.94 99657_at
100285_at 0.9 99671_at
100285_at 0.92 99814_at
100285_at 0.92 99850_at
100285_at 0.92 MURINE_b1_at
101730_at 0.9 102166_g_at
101730_at 0.91 103702_i_at
101730_at 0.92 103950_at
101730_at 0.92 162285_r_at
101730_at 0.92 92760_at
101730_at 0.92 93073_at
101730_at 0.91 94777_at
101730_at 0.92 95275_at
101730_at 0.91 96028_at
101730_at 0.92 97510_at
101731_at 0.94 102289_r_at
101731_at 0.96 102372_at
101731_at 0.94 102406_at
101731_at 0.91 102657_at
101731_at 0.93 102729_f_at
101731_at 0.9 102820_at
101731_at 0.92 103364_f_at
101731_at 0.94 103432_at
101731_at 0.9 103490_at
101731_at 0.94 103886_at
101731_at 0.94 160259_at
101731_at 0.96 161229_at
101731_at 0.91 161520_at
101731_at 0.92 161634_r_at
101731_at 0.94 161647_f_at
101731_at 0.92 161994_f_at
101731_at 0.93 162345_at
101731_at 0.9 93012_at
101731_at 0.92 93516_at
101731_at 0.94 93705_at
101731_at 0.93 95544_at
101731_at 0.96 96420_at
101731_at 0.9 97191_at
101731_at 0.94 97446_at
101731_at 0.94 97516_at
101731_at 0.94 97523_i_at
101731_at 0.91 98565_at
101731_at 0.92 98823_at
101731_at 0.9 99358_at
101732_at 0.91 161310_at
101732_at 0.98 94571_at
101732_at 0.95 96073_at
101733_at 0.9 101881_g_at
101733_at 0.91 102690_at
101733_at 0.93 103041_at
101733_at 0.92 161788_f_at
101733_at 0.91 162302_f_at
101733_at 0.92 162334_r_at
101733_at 0.93 92289_at
101733_at 0.97 92401_at
101733_at 0.91 92505_g_at
101733_at 0.96 93083_at
101733_at 0.9 93085_at
101733_at 0.92 93209_at
101733_at 0.94 93349_at
101733_at 0.9 93574_at
101733_at 0.91 93807_at
101733_at 0.92 93962_at
101733_at 0.9 94205_at
101733_at 0.91 94515_at
101733_at 0.92 95022_at
101733_at 0.91 95030_at
101733_at 0.91 95350_at
101733_at 0.9 97317_at
101733_at 0.9 97431_at
101733_at 0.9 98079_at
101733_at 0.91 98623_g_at
101733_at 0.92 99549_at
101734_at 0.91 103011_at
101734_at 0.95 160770_at
101734_at 0.93 162258_f_at
101734_at 0.9 92292_at
101734_at 0.93 93356_at
101734_at 0.93 93766_at
101734_at 0.98 94063_at
101734_at 0.93 95892_at
101734_at 0.9 96627_at
101734_at 0.92 96839_at
101734_at 0.94 97995_at
101734_at 0.92 98883_r_at
101735_f_at 0.93 102951_at
101735_f_at 0.91 93427_at
101736_at 0.91 103238_at
101736_at 0.94 103428_at
101736_at 0.91 104182_at
101736_at 0.94 160433_at
101736_at 0.94 161911_f_at
101736_at 0.93 162070_r_at
101736_at 0.92 162218_f_at
101736_at 0.98 93220_at
101736_at 0.93 96499_at
101736_at 0.97 97954_at
101736_at 0.96 99197_at
101737_at 0.9 104325_at
101737_at 0.98 161140_r_at
101737_at 0.9 161316_f_at
101737_at 0.9 161652_r_at
101737_at 0.91 161891_r_at
101737_at 0.9 162276_i_at
101737_at 0.95 92481_at
101737_at 0.91 93196_at
101737_at 0.94 97176_at
101737_at 0.91 97796_at
101738_at 0.95 103473_at
101738_at 0.92 103719_at
101738_at 0.92 160257_at
101738_at 0.95 94159_at
101738_at 0.91 95673_s_at
101738_at 0.93 96299_at
101738_at 0.96 97258_at
101738_at 0.93 98116_at
101739_at 0.9 102013_at
101739_at 0.94 102943_at
101739_at 0.91 93528_s_at
101739_at 0.95 98029_at
101739_at 0.9 98794_at
100286_at 0.94 101213_at
100286_at 0.92 101647_at
100286_at 0.91 103735_at
100286_at 0.91 161185_i_at
100286_at 0.91 93433_s_at
100286_at 0.96 95676_at
100286_at 0.92 97049_at
100286_at 0.93 97748_at
100286_at 0.95 99805_at
101740_at 0.9 103259_at
101740_at 0.91 103980_at
101740_at 0.9 104481_at
101740_at 0.9 104670_at
101740_at 0.91 160213_at
101740_at 0.91 160306_at
101740_at 0.94 160673_at
101740_at 0.92 160933_at
101740_at 0.92 161053_at
101740_at 0.91 161105_at
101740_at 0.9 161669_r_at
101740_at 0.93 161774_f_at
101740_at 0.97 162085_r_at
101740_at 0.94 162203_r_at
101740_at 0.97 162212_at
101740_at 0.93 162234_f_at
101740_at 0.97 162315_f_at
101740_at 0.94 162321_f_at
101740_at 0.9 162401_f_at
101740_at 0.92 92218_at
101740_at 0.93 92230_at
101740_at 0.91 92416_at
101740_at 0.92 92722_f_at
101740_at 0.91 92830_s_at
101740_at 0.91 92873_f_at
101740_at 0.9 93390_g_at
101740_at 0.94 93394_at
101740_at 0.9 93514_at
101740_at 0.93 94040_at
101740_at 0.95 94233_at
101740_at 0.92 94513_r_at
101740_at 0.94 94687_at
101740_at 0.9 94698_at
101740_at 0.92 95464_at
101740_at 0.97 95870_at
101740_at 0.9 95945_at
101740_at 0.91 96408_at
101740_at 0.91 96722_at
101740_at 0.9 97170_at
101740_at 0.93 97235_f_at
101740_at 0.92 97651_at
101740_at 0.9 97741_at
101740_at 0.92 97779_at
101740_at 0.93 98018_at
101740_at 0.9 98240_at
101740_at 0.93 98345_at
101740_at 0.9 98489_at
101740_at 0.93 98505_i_at
101740_at 0.91 99420_at
101740_at 0.9 5_at
101741_at 0.92 101971_at
101741_at 0.92 103657_i_at
101741_at 0.91 103743_at
101741_at 0.97 93240_f_at
101741_at 0.9 93895_s_at
101741_at 0.9 94359_at
101741_at 0.93 95670_at
101741_at 0.9 95702_at
101741_at 0.95 95787_s_at
101741_at 0.91 99462_at
101742_at 0.92 102225_at
101742_at 0.92 103978_at
101742_at 0.96 104231_at
101742_at 0.92 104272_s_at
101742_at 0.91 104311_at
101742_at 0.92 160266_r_at
101742_at 0.91 94250_at
101742_at 0.92 94467_at
101742_at 0.91 95028_r_at
101742_at 0.94 95924_at
101742_at 0.96 95978_at
101742_at 0.95 96199_at
101742_at 0.91 97575_f_at
101742_at 0.9 98991_at
101743_f_at 0.93 102303_i_at
101744_i_at 0.95 101746_i_at
101744_i_at 0.96 102061_at
101744_i_at 0.93 102239_at
101744_i_at 0.9 102416_at
101744_i_at 0.94 102418_at
101744_i_at 0.92 102735_at
101744_i_at 0.94 102739_s_at
101744_i_at 0.95 102838_at
101744_i_at 0.97 102908_at
101744_i_at 0.96 103882_at
101744_i_at 0.99 160909_at
101744_i_at 0.92 161131_r_at
101744_i_at 0.93 161420_r_at
101744_i_at 0.98 161622_f_at
101744_i_at 0.92 161746_i_at
101744_i_at 0.95 162052_i_at
101744_i_at 0.96 162062_r_at
101744_i_at 0.93 162101_f_at
101744_i_at 0.92 162424_f_at
101744_i_at 0.93 162454_f_at
101744_i_at 0.96 92264_at
101744_i_at 0.95 92656_at
101744_i_at 0.95 92674_at
101744_i_at 0.94 93523_at
101744_i_at 0.98 93817_at
101744_i_at 0.93 93883_at
101744_i_at 0.93 94710_g_at
101744_i_at 0.95 94980_at
101744_i_at 0.96 95552_at
101744_i_at 0.98 95925_at
101744_i_at 0.97 96601_at
101744_i_at 0.95 96895_at
101744_i_at 0.98 97153_at
101744_i_at 0.97 97931_i_at
101744_i_at 0.92 98305_at
101744_i_at 0.97 98311_at
101744_i_at 0.95 98387_at
101744_i_at 0.93 98479_f_at
101744_i_at 0.96 98792_at
101744_i_at 0.92 99048_g_at
101744_i_at 0.95 99074_at
101744_i_at 0.94 99238_at
101744_i_at 0.92 99708_at
101744_i_at 0.91 3_st
101745_f_at 0.9 103100_at
101745_f_at 0.91 103606_r_at
101745_f_at 0.96 160666_at
101745_f_at 0.93 160763_at
101745_f_at 0.9 162492_at
101745_f_at 0.92 92305_s_at
101745_f_at 0.9 95015_at
101745_f_at 0.91 95151_at
101745_f_at 0.91 97283_at
101745_f_at 0.96 98082_at
101745_f_at 0.94 98586_at
101745_f_at 0.91 98942_r_at
101745_f_at 0.96 99369_f_at
101745_f_at 0.93 99416_at
101746_i_at 0.9 101844_at
101746_i_at 0.91 101996_at
101746_i_at 0.94 102061_at
101746_i_at 0.95 102239_at
101746_i_at 0.92 102418_at
101746_i_at 0.95 102838_at
101746_i_at 0.96 103022_at
101746_i_at 0.95 103882_at
101746_i_at 0.9 104116_at
101746_i_at 0.93 104139_at
101746_i_at 0.93 160909_at
101746_i_at 0.91 161131_r_at
101746_i_at 0.92 161420_r_at
101746_i_at 0.95 161622_f_at
101746_i_at 0.94 162101_f_at
101746_i_at 0.94 162424_f_at
101746_i_at 0.92 162454_f_at
101746_i_at 0.91 92656_at
101746_i_at 0.9 92674_at
101746_i_at 0.93 92970_at
101746_i_at 0.97 93381_at
101746_i_at 0.94 93523_at
101746_i_at 0.96 93817_at
101746_i_at 0.92 93880_at
101746_i_at 0.9 94209_g_at
101746_i_at 0.97 94710_g_at
101746_i_at 0.97 94980_at
101746_i_at 0.92 95075_at
101746_i_at 0.94 95552_at
101746_i_at 0.97 95925_at
101746_i_at 0.98 96601_at
101746_i_at 0.95 96783_at
101746_i_at 0.94 96895_at
101746_i_at 0.91 97153_at
101746_i_at 0.91 97931_i_at
101746_i_at 0.94 98311_at
101746_i_at 0.97 98387_at
101746_i_at 0.95 98792_at
101746_i_at 0.93 99048_g_at
101746_i_at 0.97 99074_at
101746_i_at 0.95 99708_at
101746_i_at 0.92 3_st
101747_f_at 0.93 102025_at
101747_f_at 0.91 102137_f_at
101747_f_at 0.9 102552_at
101747_f_at 0.9 104128_at
101747_f_at 0.95 160918_at
101747_f_at 0.9 161363_r_at
101747_f_at 0.94 161521_at
101747_f_at 0.9 161577_f_at
101747_f_at 0.94 161822_at
101747_f_at 0.9 161881_f_at
101747_f_at 0.96 92566_at
101747_f_at 0.9 92880_at
101747_f_at 0.91 93077_s_at
101747_f_at 0.94 93591_at
101747_f_at 0.91 94674_at
101747_f_at 0.92 94907_f_at
101747_f_at 0.91 94915_at
101747_f_at 0.95 95449_at
101748_at 0.91 104096_at
101748_at 0.93 160393_at
101748_at 0.92 93914_at
101748_at 0.9 94325_at
101748_at 0.94 95046_s_at
101748_at 0.93 97312_at
101749_at 0.91 103884_at
101749_at 0.93 160119_at
101749_at 0.91 161527_r_at
101749_at 0.93 161821_f_at
101749_at 0.92 162232_r_at
101749_at 0.9 162333_r_at
101749_at 0.94 94814_at
101749_at 0.9 97083_at
101749_at 0.93 99663_g_at
100287_at 0.93 100411_at
100287_at 0.93 101181_at
100287_at 0.94 101471_at
100287_at 0.9 102673_at
100287_at 0.97 103649_at
100287_at 0.92 103961_s_at
100287_at 0.93 104291_at
100287_at 0.9 104636_at
100287_at 0.95 161470_r_at
100287_at 0.96 161717_i_at
100287_at 0.9 161791_r_at
100287_at 0.94 161948_f_at
100287_at 0.91 162132_f_at
100287_at 0.92 162283_r_at
100287_at 0.92 92759_at
100287_at 0.93 93063_at
100287_at 0.9 93934_at
100287_at 0.91 93950_at
100287_at 0.91 94779_f_at
100287_at 0.92 95729_at
100287_at 0.9 97338_at
100287_at 0.96 98342_at
100287_at 0.91 98368_at
100287_at 0.91 99368_at
100287_at 0.92 99998_at
101751_f_at 0.91 102812_i_at
101751_f_at 0.91 104072_at
101751_f_at 0.92 161016_at
101751_f_at 0.93 161326_f_at
101751_f_at 0.9 161442_at
101751_f_at 0.92 161710_r_at
101751_f_at 0.96 162394_r_at
101751_f_at 0.91 92745_at
101751_f_at 0.91 93778_at
101751_f_at 0.9 95577_at
101751_f_at 0.94 97278_at
101751_f_at 0.97 97529_at
101751_f_at 0.9 5_st
101752_f_at 0.94 104444_at
101752_f_at 0.94 161134_at
101752_f_at 0.9 161231_r_at
101752_f_at 0.92 162299_f_at
101752_f_at 0.92 162343_f_at
101752_f_at 0.92 92940_s_at
101752_f_at 0.98 93567_at
101752_f_at 0.97 94368_at
101752_f_at 0.92 96822_at
101752_f_at 0.97 97345_at
101753_s_at 0.91 101845_s_at
101753_s_at 0.95 101877_at
101753_s_at 0.94 101881_g_at
101753_s_at 0.95 102016_at
101753_s_at 0.92 102073_at
101753_s_at 0.91 102227_g_at
101753_s_at 0.97 102629_at
101753_s_at 0.91 102748_at
101753_s_at 0.95 103556_at
101753_s_at 0.91 103679_at
101753_s_at 0.9 104519_at
101753_s_at 0.91 104716_at
101753_s_at 0.92 160216_f_at
101753_s_at 0.92 160877_at
101753_s_at 0.95 161087_r_at
101753_s_at 0.96 161788_f_at
101753_s_at 0.92 162151_i_at
101753_s_at 0.92 162302_f_at
101753_s_at 0.91 162334_r_at
101753_s_at 0.93 162485_at
101753_s_at 0.94 92289_at
101753_s_at 0.91 92476_at
101753_s_at 0.93 92505_g_at
101753_s_at 0.95 92742_at
101753_s_at 0.91 92926_at
101753_s_at 0.92 92939_at
101753_s_at 0.94 93146_at
101753_s_at 0.94 93330_at
101753_s_at 0.94 93349_at
101753_s_at 0.9 93574_at
101753_s_at 0.92 93807_at
101753_s_at 0.91 94421_r_at
101753_s_at 0.94 94515_at
101753_s_at 0.92 94714_at
101753_s_at 0.95 94781_at
101753_s_at 0.95 94997_at
101753_s_at 0.92 95064_at
101753_s_at 0.92 95291_r_at
101753_s_at 0.9 95323_at
101753_s_at 0.92 95350_at
101753_s_at 0.9 97402_at
101753_s_at 0.9 97730_at
101753_s_at 0.93 98627_at
101753_s_at 0.93 99366_at
101753_s_at 0.96 99404_at
101754_f_at 0.92 101855_at
101754_f_at 0.95 102231_at
101754_f_at 0.98 102683_at
101754_f_at 0.93 103451_at
101754_f_at 0.91 103859_at
101754_f_at 0.94 104102_at
101754_f_at 0.91 160837_at
101754_f_at 0.9 161275_at
101754_f_at 0.91 161373_r_at
101754_f_at 0.92 162284_r_at
101754_f_at 0.94 95014_at
101754_f_at 0.91 95645_at
101754_f_at 0.94 96310_at
101754_f_at 0.91 96504_at
101754_f_at 0.92 96908_at
101754_f_at 0.92 97336_at
101754_f_at 0.91 98027_at
101755_f_at 0.91 102169_at
101755_f_at 0.93 103784_at
101755_f_at 0.91 104751_at
101755_f_at 0.92 162478_r_at
101755_f_at 0.91 92677_s_at
101755_f_at 0.91 93087_r_at
101755_f_at 0.9 96846_at
101755_f_at 0.91 98305_at
101755_f_at 0.91 98971_at
101756_f_at 0.94 102154_f_at
101756_f_at 0.95 102643_at
101756_f_at 0.92 162468_at
101756_f_at 0.92 92922_at
101756_f_at 0.9 93472_at
101756_f_at 0.91 93612_at
101756_f_at 0.91 97565_r_at
101756_f_at 0.91 98355_at
101756_f_at 0.91 99446_at
101757_at 0.94 160856_at
101757_at 0.94 162198_f_at
101757_at 0.94 94055_at
101757_at 0.91 95317_at
101757_at 0.92 95803_at
101757_at 0.92 99425_at
101758_at 0.93 101829_at
101758_at 0.9 93374_at
101758_at 0.91 93840_at
101758_at 0.91 94090_at
101758_at 0.94 94566_at
101758_at 0.96 94807_at
101758_at 0.93 95149_at
101758_at 0.9 95775_f_at
101758_at 0.93 97151_at
101758_at 0.9 97471_at
101758_at 0.93 97858_at
101759_at 0.92 102685_at
101759_at 0.94 102840_at
101759_at 0.94 102925_at
101759_at 0.91 104325_at
101759_at 0.91 104479_at
101759_at 0.92 161769_r_at
101759_at 0.94 161985_f_at
101759_at 0.92 162184_at
101759_at 0.94 92353_at
101759_at 0.93 95300_at
101759_at 0.9 95593_at
101759_at 0.9 97667_at
101759_at 0.93 98577_f_at
101760_at 0.95 101800_at
101760_at 0.94 102946_r_at
101760_at 0.91 103365_s_at
101760_at 0.93 103980_at
101760_at 0.92 104160_at
101760_at 0.9 104484_at
101760_at 0.98 160523_at
101760_at 0.92 160852_at
101760_at 0.9 160867_at
101760_at 0.96 161194_r_at
101760_at 0.92 161274_at
101760_at 0.95 161307_f_at
101760_at 0.91 161471_f_at
101760_at 0.95 161596_f_at
101760_at 0.93 161774_f_at
101760_at 0.94 161793_at
101760_at 0.95 161937_r_at
101760_at 0.91 162154_i_at
101760_at 0.92 162163_at
101760_at 0.91 162209_r_at
101760_at 0.9 162212_at
101760_at 0.93 162346_f_at
101760_at 0.91 162376_r_at
101760_at 0.95 92488_at
101760_at 0.96 92889_r_at
101760_at 0.94 92980_at
101760_at 0.93 93022_i_at
101760_at 0.92 93106_i_at
101760_at 0.95 93394_at
101760_at 0.93 93669_f_at
101760_at 0.95 94118_r_at
101760_at 0.96 94189_at
101760_at 0.9 94441_at
101760_at 0.94 95349_g_at
101760_at 0.92 95628_at
101760_at 0.9 95941_at
101760_at 0.93 95947_at
101760_at 0.95 95967_at
101760_at 0.91 96162_at
101760_at 0.98 96517_at
101760_at 0.95 96538_at
101760_at 0.93 96812_at
101760_at 0.9 97099_at
101760_at 0.93 97187_at
101760_at 0.96 97779_at
101760_at 0.92 98336_s_at
101760_at 0.92 98416_at
101760_at 0.91 99843_at
100289_at 0.91 102574_at
100289_at 0.92 104475_at
100289_at 0.95 93230_at
100289_at 0.91 94633_at
100289_at 0.91 96617_at
100289_at 0.94 96725_at
100289_at 0.91 97778_at
100289_at 0.93 98433_at
101761_f_at 0.91 103571_at
101761_f_at 0.92 103660_at
101761_f_at 0.91 104240_at
101761_f_at 0.9 94753_at
101761_f_at 0.91 96976_f_at
101762_at 0.93 102351_at
101762_at 0.93 161256_at
101762_at 0.91 161281_f_at
101762_at 0.94 161586_f_at
101762_at 0.96 161625_r_at
101762_at 0.91 161831_at
101762_at 0.92 161961_at
101762_at 0.93 92999_at
101762_at 0.94 94107_at
101762_at 0.9 98480_s_at
101762_at 0.91 99975_at
101763_at 0.92 102101_f_at
101763_at 0.9 102901_at
101763_at 0.91 160944_at
101763_at 0.91 161140_r_at
101763_at 0.93 161228_f_at
101763_at 0.91 161528_r_at
101763_at 0.9 161947_f_at
101763_at 0.92 93638_s_at
101763_at 0.9 93698_at
101763_at 0.91 98622_at
101764_at 0.92 102559_at
101764_at 0.9 103284_at
101764_at 0.91 160696_at
101764_at 0.94 161336_r_at
101764_at 0.9 161804_r_at
101764_at 0.92 162117_f_at
101764_at 0.93 92682_at
101764_at 0.91 94411_at
101764_at 0.96 94736_at
101764_at 0.91 96222_at
101764_at 0.91 97658_f_at
101765_at 0.93 101874_s_at
101765_at 0.9 102834_at
101765_at 0.9 103205_at
101765_at 0.92 103549_at
101765_at 0.97 160404_at
101765_at 0.93 160969_at
101765_at 0.92 161018_at
101765_at 0.91 161207_at
101765_at 0.92 161224_f_at
101765_at 0.91 161539_f_at
101765_at 0.9 161568_f_at
101765_at 0.92 92231_at
101765_at 0.9 92315_at
101765_at 0.9 92453_at
101765_at 0.9 92825_at
101765_at 0.94 93436_i_at
101765_at 0.9 97196_at
101765_at 0.9 97574_f_at
101765_at 0.9 97761_f_at
101765_at 0.93 98444_g_at
101765_at 0.92 98776_at
101765_at 0.92 99349_at
101765_at 0.99 99394_at
101765_at 0.95 MurIL2_at
101768_at 0.96 101953_at
101768_at 0.97 102127_at
101768_at 0.95 102582_at
101768_at 0.93 102623_at
101768_at 0.9 102712_at
101768_at 0.95 102950_at
101768_at 0.92 102975_at
101768_at 0.95 103407_at
101768_at 0.9 103673_at
101768_at 0.92 103984_at
101768_at 0.96 160132_at
101768_at 0.9 160201_r_at
101768_at 0.96 160660_r_at
101768_at 0.96 160799_at
101768_at 0.94 160986_r_at
101768_at 0.94 161069_at
101768_at 0.92 161207_at
101768_at 0.96 161212_r_at
101768_at 0.9 161283_i_at
101768_at 0.96 161313_at
101768_at 0.95 161450_r_at
101768_at 0.93 161556_at
101768_at 0.95 161568_f_at
101768_at 0.95 161574_r_at
101768_at 0.92 161700_i_at
101768_at 0.9 161732_at
101768_at 0.95 161743_i_at
101768_at 0.98 161904_f_at
101768_at 0.94 161976_r_at
101768_at 0.92 162000_r_at
101768_at 0.96 162043_i_at
101768_at 0.92 162100_r_at
101768_at 0.96 162170_r_at
101768_at 0.93 162187_f_at
101768_at 0.97 162197_at
101768_at 0.9 162239_at
101768_at 0.97 162264_s_at
101768_at 0.9 162268_at
101768_at 0.93 162289_at
101768_at 0.97 162421_r_at
101768_at 0.96 92217_s_at
101768_at 0.91 92258_at
101768_at 0.94 92315_at
101768_at 0.96 92453_at
101768_at 0.94 92759_at
101768_at 0.95 92843_r_at
101768_at 0.93 92865_at
101768_at 0.94 92955_at
101768_at 0.93 93024_at
101768_at 0.91 93103_at
101768_at 0.96 93628_at
101768_at 0.9 93644_at
101768_at 0.97 93725_at
101768_at 0.93 93969_at
101768_at 0.94 94102_at
101768_at 0.98 94563_at
101768_at 0.95 94763_at
101768_at 0.94 94776_f_at
101768_at 0.92 94779_f_at
101768_at 0.95 94921_i_at
101768_at 0.91 95019_at
101768_at 0.95 95729_at
101768_at 0.9 95747_at
101768_at 0.9 95878_at
101768_at 0.93 95919_at
101768_at 0.93 95964_at
101768_at 0.93 95979_at
101768_at 0.94 96010_at
101768_at 0.95 96094_at
101768_at 0.91 96356_at
101768_at 0.96 96421_at
101768_at 0.94 96483_at
101768_at 0.92 96547_at
101768_at 0.91 96997_at
101768_at 0.91 97137_at
101768_at 0.95 97270_at
101768_at 0.93 97338_at
101768_at 0.96 97389_at
101768_at 0.97 97546_at
101768_at 0.96 97574_f_at
101768_at 0.91 97745_at
101768_at 0.96 97783_at
101768_at 0.97 98388_at
101768_at 0.9 98444_g_at
101768_at 0.97 98785_at
101768_at 0.9 98812_at
101768_at 0.9 98825_at
101768_at 0.91 98976_at
101768_at 0.91 99236_at
101768_at 0.93 99363_at
101768_at 0.97 99396_at
101768_at 0.92 99671_at
101768_at 0.95 99818_at
101768_at 0.92 99867_at
101768_at 0.9 99927_at
101768_at 0.92 99998_at
101768_at 0.92 5_st
101769_at 0.91 104697_at
101769_at 0.92 104719_at
101769_at 0.9 162486_f_at
101769_at 0.96 95076_at
101769_at 0.95 99414_at
101770_i_at 0.92 102286_at
101770_i_at 0.9 104022_at
101770_i_at 0.94 160916_at
101770_i_at 0.91 161579_r_at
101770_i_at 0.9 93452_at
101770_i_at 0.95 93707_f_at
101770_i_at 0.9 94772_at
101770_i_at 0.93 95917_at
101770_i_at 0.91 97420_at
101770_i_at 0.91 99474_at
101771_r_at 0.91 103341_at
101771_r_at 0.95 160101_at
101771_r_at 0.92 160252_at
101771_r_at 0.9 160496_s_at
101771_r_at 0.9 160814_at
101771_r_at 0.91 92756_r_at
101771_r_at 0.91 93011_at
101771_r_at 0.9 94896_at
101771_r_at 0.96 95885_at
101771_r_at 0.95 96635_at
101771_r_at 0.91 97004_at
101771_r_at 0.9 97224_at
101772_r_at 0.93 102938_at
101772_r_at 0.93 103090_at
101772_r_at 0.91 103976_at
101772_r_at 0.94 104065_at
101772_r_at 0.91 104068_at
101772_r_at 0.91 161039_at
101772_r_at 0.93 161908_i_at
101772_r_at 0.91 161991_at
101772_r_at 0.91 92897_at
101772_r_at 0.9 93707_f_at
101772_r_at 0.93 94241_at
101772_r_at 0.91 94405_at
101772_r_at 0.91 97795_at
100290_f_at 0.96 93432_at
100290_f_at 0.92 98904_at
101773_r_at 0.96 101882_s_at
101773_r_at 0.94 160835_i_at
101774_at 0.95 102237_at
101774_at 0.91 102256_at
101774_at 0.96 102989_at
101774_at 0.95 160095_at
101774_at 0.9 161265_f_at
101774_at 0.91 161561_r_at
101774_at 0.9 161696_f_at
101774_at 0.91 162265_r_at
101774_at 0.93 92705_at
101774_at 0.92 92868_at
101774_at 0.95 93563_s_at
101774_at 0.95 95024_at
101774_at 0.9 95992_at
101774_at 0.9 96390_at
101774_at 0.92 97102_at
101774_at 0.95 97708_at
101774_at 0.94 98402_at
101775_at 0.97 101782_at
101775_at 0.91 102939_s_at
101775_at 0.92 103911_at
101775_at 0.99 104086_at
101775_at 0.92 160276_at
101775_at 0.93 160913_at
101775_at 0.9 161010_r_at
101775_at 0.91 161318_f_at
101775_at 0.9 161500_i_at
101775_at 0.93 161937_r_at
101775_at 0.9 161986_f_at
101775_at 0.97 162111_r_at
101775_at 0.93 162450_f_at
101775_at 0.91 93205_at
101775_at 0.91 94169_at
101775_at 0.91 94738_s_at
101775_at 0.91 96114_at
101775_at 0.91 96169_at
101775_at 0.92 96241_at
101775_at 0.94 97073_at
101775_at 0.92 97102_at
101775_at 0.91 98821_at
101776_at 0.93 102327_at
101776_at 0.91 94797_at
101776_at 0.91 95383_at
101776_at 0.93 96987_at
101776_at 0.92 97571_r_at
101777_at 0.94 92714_at
101777_at 0.95 93589_at
101777_at 0.9 94479_at
101777_at 0.9 95998_at
101777_at 0.91 99012_at
101777_at 0.93 99430_at
101778_at 0.9 102557_at
101778_at 0.96 102889_r_at
101778_at 0.92 103817_at
101778_at 0.92 161050_at
101778_at 0.93 161143_r_at
101778_at 0.93 161284_r_at
101778_at 0.92 161605_f_at
101778_at 0.9 92397_at
101778_at 0.9 92539_at
101778_at 0.9 93589_at
101778_at 0.94 98405_at
101779_at 0.94 102690_at
101779_at 0.92 103839_at
101779_at 0.92 103896_f_at
101779_at 0.92 161160_f_at
101779_at 0.95 161416_r_at
101779_at 0.92 162302_f_at
101779_at 0.91 162382_f_at
101779_at 0.96 92505_g_at
101779_at 0.91 92926_at
101779_at 0.93 92932_at
101779_at 0.95 93040_at
101779_at 0.91 93287_at
101779_at 0.94 93665_at
101779_at 0.94 94178_at
101779_at 0.9 94668_at
101779_at 0.93 94915_at
101779_at 0.95 95946_at
101779_at 0.93 96426_at
101779_at 0.91 96798_r_at
101779_at 0.92 96918_at
101779_at 0.9 97428_at
101779_at 0.93 97482_at
101779_at 0.9 97507_at
101779_at 0.91 97917_at
101779_at 0.97 99579_at
101780_at 0.94 101864_at
101780_at 0.97 102087_at
101780_at 0.9 102148_f_at
101780_at 0.93 102267_at
101780_at 0.91 103691_at
101780_at 0.9 160939_at
101780_at 0.92 162359_r_at
101780_at 0.9 93068_r_at
101780_at 0.93 93332_at
101780_at 0.93 94165_at
101780_at 0.93 94537_at
101780_at 0.96 95975_at
101780_at 0.92 97116_at
101780_at 0.93 97667_at
101780_at 0.94 97703_at
101781_f_at 0.94 102625_f_at
101781_f_at 0.9 103437_at
101781_f_at 0.95 103444_at
101781_f_at 0.95 103491_at
101781_f_at 0.92 103597_at
101781_f_at 0.91 104565_at
101781_f_at 0.91 160064_at
101781_f_at 0.9 160563_at
101781_f_at 0.9 161040_at
101781_f_at 0.92 96326_at
101781_f_at 0.92 97926_s_at
101782_at 0.91 102644_at
101782_at 0.91 103911_at
101782_at 0.98 104086_at
101782_at 0.92 104117_at
101782_at 0.92 160913_at
101782_at 0.9 161010_r_at
101782_at 0.9 161669_r_at
101782_at 0.92 161937_r_at
101782_at 0.97 162111_r_at
101782_at 0.92 162203_r_at
101782_at 0.95 162230_r_at
101782_at 0.93 162450_f_at
101782_at 0.94 93205_at
101782_at 0.91 93456_r_at
101782_at 0.91 94169_at
101782_at 0.92 94738_s_at
101782_at 0.91 95654_at
101782_at 0.9 95781_at
101782_at 0.93 96114_at
101782_at 0.93 96169_at
101782_at 0.94 97073_at
101782_at 0.95 98240_at
101782_at 0.91 98821_at
100291_at 0.92 100375_i_at
100291_at 0.9 100431_at
100291_at 0.92 100477_at
100291_at 0.91 104304_r_at
100291_at 0.91 160150_f_at
100291_at 0.91 160971_at
100291_at 0.93 161055_r_at
100291_at 0.93 161759_r_at
100291_at 0.92 162210_r_at
100291_at 0.9 162234_f_at
100291_at 0.93 92474_at
100291_at 0.92 93390_g_at
100291_at 0.95 94040_at
100291_at 0.94 94339_at
100291_at 0.93 98018_at
101783_i_at 0.92 101854_r_at
101783_i_at 0.92 103618_at
101783_i_at 0.95 161085_r_at
101783_i_at 0.9 161592_at
101783_i_at 0.95 93178_at
101783_i_at 0.96 98086_r_at
101784_f_at 0.9 102561_at
101784_f_at 0.95 104089_at
101784_f_at 0.91 161254_r_at
101784_f_at 0.92 161872_f_at
101784_f_at 0.91 162015_f_at
101784_f_at 0.93 92607_at
101784_f_at 0.91 93656_g_at
101784_f_at 0.92 96229_at
101784_f_at 0.91 97126_at
101786_at 0.93 104364_at
101786_at 0.9 161892_r_at
101787_f_at 0.91 102002_at
101787_f_at 0.92 160184_at
101787_f_at 0.94 161817_f_at
101787_f_at 0.92 161979_f_at
101787_f_at 0.9 97237_at
101787_f_at 0.95 97816_at
101788_f_at 0.94 102122_f_at
101788_f_at 0.91 104338_r_at
101788_f_at 0.92 162257_i_at
101788_f_at 0.92 92340_at
101788_f_at 0.9 93142_at
101788_f_at 0.91 93167_f_at
101788_f_at 0.93 93304_at
101788_f_at 0.91 95880_s_at
101789_i_at 0.91 103348_at
101789_i_at 0.9 160443_at
101789_i_at 0.93 161649_f_at
101789_i_at 0.9 162112_i_at
101789_i_at 0.91 93416_at
101789_i_at 0.9 93940_at
101789_i_at 0.93 96117_r_at
101789_i_at 0.93 97555_at
101789_i_at 0.9 97578_at
101789_i_at 0.9 97653_at
101790_f_at 0.9 102396_at
101790_f_at 0.93 103770_at
101790_f_at 0.91 103855_at
101790_f_at 0.97 161219_r_at
101790_f_at 0.95 161455_r_at
101790_f_at 0.94 162338_r_at
101790_f_at 0.9 92351_at
101790_f_at 0.91 93207_at
101790_f_at 0.93 96418_r_at
101790_f_at 0.93 97077_f_at
101790_f_at 0.91 97101_at
101790_f_at 0.9 97132_at
101790_f_at 0.91 97167_g_at
101790_f_at 0.9 97550_at
101790_f_at 0.92 99114_r_at
101790_f_at 0.92 99585_at
101791_f_at 0.92 96118_at
101792_at 0.92 104502_f_at
101792_at 0.91 161819_f_at
101792_at 0.91 161820_f_at
101792_at 0.95 162167_f_at
101792_at 0.99 92755_f_at
101792_at 0.92 93721_at
101792_at 0.91 93915_at
101792_at 0.92 94254_at
101792_at 0.91 98023_r_at
101793_at 0.9 101921_at
101793_at 0.92 103002_at
101793_at 0.91 161238_f_at
101793_at 0.95 161683_r_at
101793_at 0.92 162383_r_at
101793_at 0.9 97915_at
101793_at 0.94 99856_r_at
100292_at 0.92 101182_at
100292_at 0.93 103306_at
100292_at 0.9 160096_at
100292_at 0.93 161916_r_at
100292_at 0.96 93073_at
100292_at 0.92 93465_at
100292_at 0.94 96574_at
101795_f_at 0.91 103766_at
101795_f_at 0.91 161765_f_at
101795_f_at 0.91 162244_r_at
101795_f_at 0.93 93266_at
101795_f_at 0.94 93755_at
101795_f_at 0.92 94732_at
101795_f_at 0.9 98338_at
101795_f_at 0.94 99928_at
101796_at 0.91 101797_at
101796_at 0.92 103986_at
101796_at 0.93 104571_at
101796_at 0.93 160151_i_at
101796_at 0.94 160604_at
101796_at 0.92 161207_at
101796_at 0.92 161758_r_at
101796_at 0.94 162277_r_at
101796_at 0.92 162490_f_at
101796_at 0.91 93639_r_at
101796_at 0.93 93656_g_at
101796_at 0.9 94139_at
101796_at 0.91 94900_at
101796_at 0.9 95455_at
101796_at 0.92 96356_at
101796_at 0.93 97196_at
101796_at 0.91 5_st
101797_at 0.92 101816_at
101797_at 0.97 102096_f_at
101797_at 0.9 103639_at
101797_at 0.91 160155_at
101797_at 0.92 160459_r_at
101797_at 0.91 160604_at
101797_at 0.92 161123_i_at
101797_at 0.94 161151_at
101797_at 0.93 161225_r_at
101797_at 0.95 161278_r_at
101797_at 0.92 161793_at
101797_at 0.92 162154_i_at
101797_at 0.9 162196_f_at
101797_at 0.92 162235_f_at
101797_at 0.92 162259_f_at
101797_at 0.92 162467_r_at
101797_at 0.95 92475_g_at
101797_at 0.93 92662_g_at
101797_at 0.91 93001_at
101797_at 0.91 93252_at
101797_at 0.92 93317_at
101797_at 0.9 93656_g_at
101797_at 0.96 95455_at
101797_at 0.93 95947_at
101797_at 0.9 95990_at
101797_at 0.97 96229_at
101797_at 0.93 96419_f_at
101797_at 0.92 96517_at
101797_at 0.94 96806_at
101797_at 0.95 97099_at
101798_at 0.91 102759_at
101798_at 0.91 160250_at
101798_at 0.9 92294_at
101798_at 0.92 96603_at
101798_at 0.93 98950_at
101799_at 0.93 101948_at
101799_at 0.96 161101_r_at
101799_at 0.94 162285_r_at
101799_at 0.93 92196_f_at
101799_at 0.9 92276_at
101799_at 0.91 92796_at
101799_at 0.9 97164_at
101799_at 0.91 97742_s_at
101799_at 0.94 97937_at
101800_at 0.94 102280_at
101800_at 0.91 102660_at
101800_at 0.9 102675_at
101800_at 0.94 102778_at
101800_at 0.92 160459_r_at
101800_at 0.93 160523_at
101800_at 0.92 161151_at
101800_at 0.9 161194_r_at
101800_at 0.92 161307_f_at
101800_at 0.94 161321_i_at
101800_at 0.94 161323_f_at
101800_at 0.92 161596_f_at
101800_at 0.92 161729_f_at
101800_at 0.91 161793_at
101800_at 0.9 161992_at
101800_at 0.91 162163_at
101800_at 0.93 162259_f_at
101800_at 0.94 92488_at
101800_at 0.96 92550_at
101800_at 0.91 92889_r_at
101800_at 0.91 92980_at
101800_at 0.96 93669_f_at
101800_at 0.94 93848_at
101800_at 0.91 94189_at
101800_at 0.9 95947_at
101800_at 0.9 95967_at
101800_at 0.92 95989_at
101800_at 0.93 96419_f_at
101800_at 0.95 96517_at
101800_at 0.93 97099_at
101800_at 0.93 97119_at
101800_at 0.94 97157_at
101800_at 0.91 97187_at
101800_at 0.92 98871_at
101801_at 0.91 102695_at
101801_at 0.92 162235_f_at
101801_at 0.91 93001_at
101801_at 0.92 94168_at
101801_at 0.94 97418_at
101801_at 0.92 99913_at
101802_at 0.98 101871_f_at
101802_at 0.94 102823_at
101802_at 0.91 160510_f_at
101802_at 0.92 160512_at
101802_at 0.93 161164_r_at
101802_at 0.92 161579_r_at
101802_at 0.92 92992_i_at
101802_at 0.93 93464_at
101802_at 0.92 94405_at
101802_at 0.96 95249_at
101802_at 0.92 _at
101803_at 0.91 92456_at
101803_at 0.91 92878_at
100293_at 0.9 103333_at
100293_at 0.91 161649_f_at
101804_at 0.92 104432_at
101804_at 0.93 104681_at
101804_at 0.91 160776_at
101804_at 0.9 160879_at
101804_at 0.98 161226_f_at
101804_at 0.9 92664_at
101804_at 0.93 93470_at
101804_at 0.9 93696_at
101804_at 0.9 93767_i_at
101804_at 0.9 93910_at
101804_at 0.92 94376_s_at
101804_at 0.92 94828_at
101804_at 0.92 96621_at
101804_at 0.9 96779_f_at
101804_at 0.92 M32599_5_st
101805_f_at 0.9 95451_at
101805_f_at 0.91 95948_at
101805_f_at 0.95 96056_at
101805_f_at 0.92 98130_at
101806_at 0.91 160691_at
101806_at 0.9 161227_r_at
101806_at 0.91 92745_at
101806_at 0.96 93778_at
101806_at 0.9 95577_at
101806_at 0.91 96998_at
101806_at 0.92 97934_at
101806_at 0.92 98296_at
101807_at 0.99 102089_at
101807_at 0.97 102157_f_at
101807_at 0.93 102560_at
101807_at 0.94 102968_at
101807_at 0.9 103459_at
101807_at 0.97 103589_at
101807_at 0.96 103606_r_at
101807_at 0.96 161288_r_at
101807_at 0.92 161915_f_at
101807_at 0.91 162288_f_at
101807_at 0.92 162391_r_at
101807_at 0.97 162492_at
101807_at 0.94 92579_at
101807_at 0.94 93282_at
101807_at 0.93 93569_f_at
101807_at 0.91 96331_at
101807_at 0.93 96647_at
101807_at 0.91 97238_at
101807_at 0.94 97941_at
101807_at 0.96 98113_at
101807_at 0.92 98829_at
101807_at 0.93 98884_r_at
101807_at 0.94 99026_at
101807_at 0.98 99385_at
101807_at 0.93 99416_at
101807_at 0.94 99955_at
101808_at 0.91 102976_at
101808_at 0.94 103011_at
101808_at 0.95 104624_at
101808_at 0.91 160716_at
101808_at 0.9 93812_at
101808_at 0.91 95140_at
101809_at 0.95 102043_at
101809_at 0.92 102637_at
101809_at 0.94 103613_at
101809_at 0.93 92942_at
101809_at 0.99 94927_at
101810_at 0.9 104116_at
101810_at 0.9 161835_at
101810_at 0.9 97005_at
101811_at 0.93 103237_at
101811_at 0.9 103498_at
101811_at 0.93 104182_at
101811_at 0.95 161276_i_at
101811_at 0.92 161693_r_at
101811_at 0.92 93751_at
101811_at 0.91 95995_at
101811_at 0.9 99197_at
101814_at 0.92 103233_at
101814_at 0.9 104025_at
101814_at 0.91 161153_r_at
101814_at 0.91 92764_at
101814_at 0.95 94890_at
101814_at 0.91 L09192_5_at
101815_at 0.93 102626_r_at
101815_at 0.92 104425_at
101815_at 0.96 104644_at
101815_at 0.96 161672_at
101815_at 0.95 161850_at
101815_at 0.9 162277_r_at
101815_at 0.93 92231_at
101815_at 0.91 92258_at
101815_at 0.9 92607_at
101815_at 0.94 93858_at
101815_at 0.94 94799_at
101815_at 0.93 95470_at
101815_at 0.91 95562_at
101815_at 0.93 95631_at
101815_at 0.94 95982_at
101815_at 0.93 97126_at
100294_at 0.93 100495_at
100294_at 0.9 101484_at
100294_at 0.91 102912_at
100294_at 0.91 92808_f_at
100294_at 0.91 97792_at
100294_at 0.9 98397_at
100294_at 0.9 99813_g_at
101816_at 0.95 101874_s_at
101816_at 0.96 102077_at
101816_at 0.95 102087_at
101816_at 0.96 102096_f_at
101816_at 0.93 102569_at
101816_at 0.94 102685_at
101816_at 0.93 102834_at
101816_at 0.92 102989_at
101816_at 0.93 103691_at
101816_at 0.99 104142_at
101816_at 0.92 104228_at
101816_at 0.9 160155_at
101816_at 0.93 160459_r_at
101816_at 0.96 161151_at
101816_at 0.94 161278_r_at
101816_at 0.93 161442_at
101816_at 0.91 161539_f_at
101816_at 0.91 161992_at
101816_at 0.91 162154_i_at
101816_at 0.91 162184_at
101816_at 0.9 162259_f_at
101816_at 0.9 92475_g_at
101816_at 0.9 93001_at
101816_at 0.93 93136_at
101816_at 0.9 93417_at
101816_at 0.91 93542_at
101816_at 0.95 94165_at
101816_at 0.94 95024_at
101816_at 0.91 95455_at
101816_at 0.93 95957_at
101816_at 0.91 95967_at
101816_at 0.9 96229_at
101816_at 0.9 96517_at
101816_at 0.91 96806_at
101816_at 0.93 97099_at
101816_at 0.92 98336_s_at
101816_at 0.91 99595_at
101816_at 0.95 99958_at
101820_at 0.93 160260_at
101820_at 0.93 161177_f_at
101820_at 0.9 162016_f_at
101820_at 0.95 95083_at
101820_at 0.9 99806_at
101821_at 0.91 102560_at
101821_at 0.91 103100_at
101821_at 0.95 160088_at
101821_at 0.97 161306_r_at
101821_at 0.9 94559_at
101821_at 0.92 95610_at
101821_at 0.95 95617_at
101821_at 0.93 97678_r_at
101822_at 0.92 102957_at
101822_at 0.92 160999_r_at
101822_at 0.9 161482_f_at
101822_at 0.91 161651_f_at
101822_at 0.94 161744_f_at
101822_at 0.93 162098_i_at
101822_at 0.93 162140_i_at
101822_at 0.93 162177_f_at
101822_at 0.93 96615_at
101822_at 0.91 97434_at
101822_at 0.9 97780_at
101822_at 0.91 97836_at
101822_at 0.91 97911_at
101822_at 0.93 97943_at
101822_at 0.9 98337_at
101822_at 0.91 98385_at
101822_at 0.92 98813_at
101823_at 0.95 160956_r_at
101823_at 0.92 161366_r_at
101823_at 0.95 161756_at
101824_at 0.9 102338_at
101824_at 0.92 102700_at
101824_at 0.9 103252_at
101824_at 0.9 104393_at
101824_at 0.91 96109_at
101824_at 0.92 98111_at
101825_at 0.9 96043_at
101825_at 0.95 98146_at
101826_at 0.93 103262_at
101826_at 0.91 103467_g_at
101826_at 0.92 161025_f_at
101826_at 0.94 161488_r_at
101826_at 0.91 96637_at
101826_at 0.9 99400_at
101826_at 0.91 99897_at
101827_at 0.93 161843_at
101828_at 0.9 102821_s_at
101828_at 0.93 104405_at
101828_at 0.9 160525_f_at
101828_at 0.91 93608_at
101828_at 0.95 94428_at
101828_at 0.96 96756_at
101828_at 0.91 98037_at
100295_at 0.92 100341_g_at
100295_at 0.9 101924_at
100295_at 0.91 160652_at
100295_at 0.91 160742_at
100295_at 0.95 161008_at
100295_at 0.9 92862_f_at
100295_at 0.92 99668_at
100015_at 0.95 100729_at
100015_at 0.9 101196_at
100015_at 0.94 102144_f_at
100015_at 0.92 102313_at
100015_at 0.9 102326_at
100015_at 0.94 102754_at
100015_at 0.91 103494_at
100015_at 0.9 104170_at
100015_at 0.92 104323_at
100015_at 0.92 160706_at
100015_at 0.91 161074_at
100015_at 0.96 92358_at
100015_at 0.95 93907_f_at
100015_at 0.93 94335_r_at
100015_at 0.92 94445_at
100015_at 0.93 97753_at
100015_at 0.97 98110_at
100015_at 0.95 98892_at
101829_at 0.9 161376_f_at
101829_at 0.9 94164_at
101829_at 0.93 94566_at
101829_at 0.9 94807_at
101829_at 0.91 96147_at
101830_at 0.93 104673_at
101830_at 0.9 92465_at
101830_at 0.92 92518_at
101830_at 0.92 92782_at
101830_at 0.91 93211_at
101830_at 0.9 93463_at
101830_at 0.92 95800_s_at
101830_at 0.9 97373_at
101830_at 0.9 97865_g_at
101831_at 0.92 94257_at
101831_at 0.96 96762_at
101831_at 0.93 96906_at
101831_at 0.92 97383_at
101831_at 0.91 98047_at
101834_at 0.91 104694_at
101834_at 0.92 160361_at
101834_at 0.9 93395_g_at
101834_at 0.91 94367_at
101834_at 0.92 94806_at
101834_at 0.91 95539_at
101834_at 0.93 97752_at
101834_at 0.92 97781_at
101834_at 0.9 99994_at
101835_at 0.95 102014_at
101835_at 0.92 93350_f_at
101835_at 0.92 93661_at
101835_at 0.93 97256_at
101836_at 0.96 102741_at
101836_at 0.92 102784_at
101836_at 0.91 160111_at
101836_at 0.9 93325_at
101836_at 0.9 94022_at
101836_at 0.91 95683_g_at
101836_at 0.9 95731_at
101836_at 0.93 98944_at
101836_at 0.95 99157_at
101836_at 0.9 99166_at
101837_g_at 0.92 160488_at
101837_g_at 0.9 93872_at
101837_g_at 0.96 94022_at
101837_g_at 0.92 96325_at
101837_g_at 0.91 98960_s_at
101838_r_at 0.92 103914_at
101838_r_at 0.94 160953_at
101838_r_at 0.91 99167_at
101839_at 0.93 95079_at
101839_at 0.9 95414_i_at
101840_at 0.91 103865_at
101840_at 0.91 161296_r_at
101840_at 0.9 93800_f_at
101840_at 0.93 94222_at
101840_at 0.91 95113_at
101840_at 0.92 97360_at
100296_at 0.95 101309_at
100296_at 0.9 101814_at
100296_at 0.9 103268_r_at
100296_at 0.91 92764_at
100296_at 0.94 97430_at
101841_at 0.96 102384_at
101841_at 0.91 102921_s_at
101841_at 0.92 103058_f_at
101841_at 0.9 103278_at
101841_at 0.91 104419_at
101841_at 0.91 160234_at
101841_at 0.91 94214_at
101841_at 0.96 94499_at
101841_at 0.94 95795_at
101841_at 0.92 97511_at
101841_at 0.96 97685_at
101841_at 0.94 98143_at
101841_at 0.96 99537_at
101842_g_at 0.91 101910_f_at
101842_g_at 0.93 103662_at
101842_g_at 0.9 161945_at
101842_g_at 0.91 93855_at
101842_g_at 0.94 94167_at
101842_g_at 0.95 94198_at
101842_g_at 0.92 94458_at
101842_g_at 0.93 96581_at
101842_g_at 0.9 97709_at
101842_g_at 0.95 98004_at
101842_g_at 0.95 98604_at
101842_g_at 0.92 98839_at
101843_at 0.9 102850_at
101843_at 0.91 95533_at
101843_at 0.91 97833_at
101843_at 0.92 99571_at
101844_at 0.95 101996_at
101844_at 0.92 160757_at
101844_at 0.9 162454_f_at
101844_at 0.9 92340_at
101844_at 0.93 92970_at
101844_at 0.9 97267_at
101844_at 0.93 98387_at
101844_at 0.94 98421_at
101844_at 0.9 99074_at
101845_s_at 0.91 101877_at
101845_s_at 0.97 101881_g_at
101845_s_at 0.97 102016_at
101845_s_at 0.91 102053_at
101845_s_at 0.9 102070_at
101845_s_at 0.91 102629_at
101845_s_at 0.9 102644_at
101845_s_at 0.91 102690_at
101845_s_at 0.98 102748_at
101845_s_at 0.93 102973_f_at
101845_s_at 0.96 103041_at
101845_s_at 0.93 103556_at
101845_s_at 0.98 103845_at
101845_s_at 0.94 160436_at
101845_s_at 0.93 161277_r_at
101845_s_at 0.91 161350_f_at
101845_s_at 0.93 161473_f_at
101845_s_at 0.93 162143_f_at
101845_s_at 0.99 162151_i_at
101845_s_at 0.97 162302_f_at
101845_s_at 0.95 162334_r_at
101845_s_at 0.9 162378_r_at
101845_s_at 0.98 162485_at
101845_s_at 0.95 92289_at
101845_s_at 0.92 92457_at
101845_s_at 0.97 92476_at
101845_s_at 0.92 92505_g_at
101845_s_at 0.97 92742_at
101845_s_at 0.94 92781_at
101845_s_at 0.98 92926_at
101845_s_at 0.93 92997_g_at
101845_s_at 0.96 93085_at
101845_s_at 0.95 93209_at
101845_s_at 0.96 93330_at
101845_s_at 0.92 93349_at
101845_s_at 0.94 93785_at
101845_s_at 0.95 93807_at
101845_s_at 0.92 94515_at
101845_s_at 0.96 94714_at
101845_s_at 0.94 95030_at
101845_s_at 0.91 95291_r_at
101845_s_at 0.97 95350_at
101845_s_at 0.95 95471_at
101845_s_at 0.96 96123_at
101845_s_at 0.92 96426_at
101845_s_at 0.91 96507_at
101845_s_at 0.98 96515_at
101845_s_at 0.92 96643_at
101845_s_at 0.96 96918_at
101845_s_at 0.93 97073_at
101845_s_at 0.95 97317_at
101845_s_at 0.91 97431_at
101845_s_at 0.96 97730_at
101845_s_at 0.92 98760_at
101845_s_at 0.98 98974_at
101845_s_at 0.93 99404_at
101845_s_at 0.92 99911_at
101846_r_at 0.92 93386_at
101846_r_at 0.95 93679_at
101846_r_at 0.95 97311_at
101847_at 0.91 104550_at
101847_at 0.91 104673_at
101847_at 0.91 161330_r_at
101847_at 0.92 161840_f_at
101847_at 0.96 92287_at
101847_at 0.9 92624_r_at
101847_at 0.95 92846_at
101847_at 0.91 93211_at
101847_at 0.93 95943_at
101847_at 0.91 96144_at
101847_at 0.96 97724_at
101848_g_at 0.92 160545_at
101848_g_at 0.9 161565_r_at
101848_g_at 0.91 92913_at
101848_g_at 0.91 93701_at
101848_g_at 0.92 96835_at
101848_g_at 0.9 98109_at
101850_at 0.9 102801_at
101850_at 0.9 104336_at
101850_at 0.94 98732_at
101851_at 0.93 94768_at
101851_at 0.92 94845_at
101851_at 0.9 95513_at
100297_at 0.93 103548_at
100297_at 0.96 160882_at
100297_at 0.94 95076_at
100297_at 0.91 95517_i_at
100297_at 0.92 96058_s_at
100297_at 0.93 96736_at
100297_at 0.9 96833_at
101853_f_at 0.91 101991_at
101853_f_at 0.9 160493_at
101853_f_at 0.96 162242_at
101853_f_at 0.92 92587_at
101853_f_at 0.93 92851_at
101853_f_at 0.9 93100_at
101853_f_at 0.95 94459_at
101853_f_at 0.91 96049_at
101853_f_at 0.95 98135_r_at
101853_f_at 0.95 98912_at
101854_r_at 0.94 160828_at
101854_r_at 0.92 92784_at
101854_r_at 0.95 92943_at
101854_r_at 0.92 93921_at
101854_r_at 0.9 98418_at
101854_r_at 0.92 M12481_5_at
101855_at 0.91 102345_at
101855_at 0.9 103277_s_at
101855_at 0.92 104401_at
101855_at 0.91 160197_at
101855_at 0.94 161373_r_at
101855_at 0.94 161571_f_at
101855_at 0.9 162014_i_at
101855_at 0.92 162051_r_at
101855_at 0.91 94090_at
101855_at 0.9 95014_at
101855_at 0.9 95026_at
101855_at 0.96 95330_at
101855_at 0.91 96081_at
101855_at 0.91 96310_at
101855_at 0.92 97087_f_at
101855_at 0.91 97858_at
101855_at 0.91 99521_at
101856_at 0.93 96526_at
101856_at 0.9 96799_at
101856_at 0.9 97527_at
101856_at 0.93 97875_at
101857_at 0.9 102296_at
101857_at 0.9 103746_at
101857_at 0.9 104047_at
101857_at 0.94 160476_f_at
101857_at 0.93 160656_i_at
101857_at 0.93 161960_f_at
101857_at 0.9 162462_r_at
101857_at 0.92 93212_at
101857_at 0.93 93422_at
101857_at 0.94 94155_at
101857_at 0.95 98532_at
101858_at 0.9 102737_at
101858_at 0.97 104650_at
101859_at 0.91 102125_f_at
101859_at 0.93 104566_at
101859_at 0.93 160371_at
101859_at 0.93 92440_at
101859_at 0.9 92532_at
101859_at 0.9 92980_at
101859_at 0.98 93364_at
101859_at 0.95 93596_i_at
101859_at 0.94 94195_r_at
101859_at 0.9 99829_at
101860_at 0.92 102304_f_at
101860_at 0.9 103201_at
101860_at 0.91 103569_at
101860_at 0.91 160949_at
101860_at 0.91 92840_at
101860_at 0.94 95288_i_at
101861_at 0.9 160415_at
101861_at 0.94 161234_f_at
101861_at 0.91 162081_f_at
101861_at 0.93 162308_f_at
101861_at 0.92 93300_at
101861_at 0.95 98315_at
101862_at 0.91 161899_f_at
101862_at 0.95 95358_at
100298_at 0.91 160635_at
100298_at 0.93 92467_g_at
100298_at 0.92 93122_at
100298_at 0.92 97712_at
100298_at 0.93 98842_at
101863_at 0.92 162162_f_at
101863_at 0.94 92211_at
101863_at 0.92 93890_at
101863_at 0.9 93893_f_at
101863_at 0.92 94025_at
101863_at 0.95 96567_at
101863_at 0.95 98727_at
101863_at 0.96 99876_at
101864_at 0.97 102087_at
101864_at 0.92 102840_at
101864_at 0.94 104712_at
101864_at 0.93 161340_r_at
101864_at 0.91 161442_at
101864_at 0.9 161593_r_at
101864_at 0.93 162058_f_at
101864_at 0.92 162184_at
101864_at 0.91 93087_r_at
101864_at 0.91 93136_at
101864_at 0.95 93332_at
101864_at 0.93 94165_at
101864_at 0.91 95331_at
101864_at 0.94 95399_at
101864_at 0.93 96078_g_at
101864_at 0.94 97438_r_at
101864_at 0.97 97667_at
101864_at 0.94 97703_at
101864_at 0.93 98321_at
101864_at 0.94 99595_at
101864_at 0.95 99906_at
101864_at 0.91 99908_at
101864_at 0.9 99958_at
101865_at 0.91 160353_i_at
101865_at 0.9 93666_at
101865_at 0.94 95855_at
101865_at 0.9 95961_at
101866_at 0.91 103578_at
101866_at 0.91 103694_at
101866_at 0.9 160178_r_at
101866_at 0.92 162504_at
101866_at 0.91 95742_at
101866_at 0.9 98482_at
101867_at 0.92 102024_at
101867_at 0.93 102629_at
101867_at 0.93 103556_at
101867_at 0.93 103982_s_at
101867_at 0.98 161590_r_at
101867_at 0.9 161724_r_at
101867_at 0.9 161735_r_at
101867_at 0.92 162008_r_at
101867_at 0.96 92614_at
101867_at 0.92 92742_at
101867_at 0.92 93202_at
101867_at 0.92 94714_at
101867_at 0.9 95064_at
101867_at 0.9 96515_at
101867_at 0.94 96890_at
101867_at 0.92 97730_at
101867_at 0.94 99578_at
101868_i_at 0.9 102284_at
101868_i_at 0.93 102911_at
101868_i_at 0.91 103612_at
101868_i_at 0.97 103676_at
101868_i_at 0.91 103928_at
101868_i_at 0.92 160912_i_at
101868_i_at 0.94 161255_at
101868_i_at 0.91 162059_r_at
101868_i_at 0.94 92335_at
101868_i_at 0.9 93141_at
101868_i_at 0.91 94921_i_at
101868_i_at 0.93 95706_at
101868_i_at 0.91 96193_at
101868_i_at 0.92 96483_at
101868_i_at 0.96 96568_at
101868_i_at 0.92 96997_at
101868_i_at 0.91 96998_at
101868_i_at 0.91 98298_at
101868_i_at 0.9 98430_at
101868_i_at 0.93 98927_at
101868_i_at 0.93 99018_at
101868_i_at 0.92 99867_at
101869_s_at 0.9 103251_at
101869_s_at 0.91 103303_at
101869_s_at 0.9 103679_at
101869_s_at 0.91 160255_at
101869_s_at 0.91 161087_r_at
101869_s_at 0.91 93146_at
101869_s_at 0.92 93574_at
101869_s_at 0.91 93609_at
101869_s_at 0.94 94781_at
101869_s_at 0.91 95521_s_at
101869_s_at 0.9 96505_at
101869_s_at 0.9 97519_at
101869_s_at 0.96 97541_f_at
101869_s_at 0.92 98623_g_at
101869_s_at 0.91 99870_at
101870_at 0.94 102193_at
101870_at 0.9 160499_at
101870_at 0.96 161374_f_at
101870_at 0.96 161690_at
101871_f_at 0.93 102823_at
101871_f_at 0.9 102824_g_at
101871_f_at 0.92 160087_at
101871_f_at 0.95 160510_f_at
101871_f_at 0.92 161164_r_at
101871_f_at 0.94 161579_r_at
101871_f_at 0.9 92992_i_at
101871_f_at 0.96 93464_at
101871_f_at 0.91 93707_f_at
101871_f_at 0.91 94405_at
101871_f_at 0.97 95249_at
101871_f_at 0.9 99171_at
101871_f_at 0.9 99474_at
101871_f_at 0.92 _at
101872_at 0.91 103306_at
101872_at 0.91 94142_at
101872_at 0.91 94179_at
100299_f_at 0.92 100612_at
100299_f_at 0.91 102961_at
100299_f_at 0.92 103792_at
100299_f_at 0.9 160895_at
100299_f_at 0.94 161755_at
100299_f_at 0.94 162253_i_at
100299_f_at 0.92 92469_at
100299_f_at 0.92 92678_at
100299_f_at 0.9 94131_at
100299_f_at 0.91 94144_g_at
100299_f_at 0.91 96755_at
100299_f_at 0.94 97509_f_at
100299_f_at 0.9 99027_at
101873_at 0.92 102431_at
101873_at 0.91 160346_at
101873_at 0.94 161838_f_at
101873_at 0.92 162189_r_at
101873_at 0.92 162449_f_at
101873_at 0.93 97248_at
101873_at 0.9 99376_at
101874_s_at 0.96 102077_at
101874_s_at 0.92 102096_f_at
101874_s_at 0.96 102569_at
101874_s_at 0.92 102685_at
101874_s_at 0.96 102834_at
101874_s_at 0.93 102948_at
101874_s_at 0.95 102989_at
101874_s_at 0.96 103549_at
101874_s_at 0.94 104142_at
101874_s_at 0.91 160404_at
101874_s_at 0.92 160407_at
101874_s_at 0.93 160459_r_at
101874_s_at 0.91 160604_at
101874_s_at 0.93 160709_at
101874_s_at 0.91 160969_at
101874_s_at 0.92 161018_at
101874_s_at 0.93 161151_at
101874_s_at 0.94 161207_at
101874_s_at 0.92 161442_at
101874_s_at 0.95 161539_f_at
101874_s_at 0.91 161758_r_at
101874_s_at 0.91 161992_at
101874_s_at 0.91 162268_at
101874_s_at 0.9 92881_at
101874_s_at 0.91 93136_at
101874_s_at 0.92 93417_at
101874_s_at 0.94 93542_at
101874_s_at 0.95 95024_at
101874_s_at 0.92 95877_at
101874_s_at 0.92 95992_at
101874_s_at 0.91 96094_at
101874_s_at 0.91 97196_at
101874_s_at 0.93 97278_at
101874_s_at 0.91 97761_f_at
101874_s_at 0.92 98776_at
101874_s_at 0.94 99394_at
101874_s_at 0.92 99814_at
101874_s_at 0.95 99958_at
101875_at 0.92 102647_g_at
101875_at 0.92 103879_at
101875_at 0.9 162115_i_at
101875_at 0.9 92329_at
101875_at 0.91 92349_at
101875_at 0.9 94059_at
101875_at 0.93 95283_at
101875_at 0.93 97923_at
101875_at 0.92 99182_at
101876_s_at 0.9 104378_at
101877_at 0.97 101881_g_at
101877_at 0.93 102016_at
101877_at 0.94 102053_at
101877_at 0.94 102073_at
101877_at 0.92 102629_at
101877_at 0.94 102748_at
101877_at 0.95 103041_at
101877_at 0.91 104539_at
101877_at 0.9 104716_at
101877_at 0.9 160303_at
101877_at 0.91 160436_at
101877_at 0.91 161788_f_at
101877_at 0.92 162151_i_at
101877_at 0.92 162302_f_at
101877_at 0.9 162334_r_at
101877_at 0.96 162378_r_at
101877_at 0.95 162485_at
101877_at 0.92 92476_at
101877_at 0.93 92505_g_at
101877_at 0.95 92742_at
101877_at 0.91 92762_at
101877_at 0.92 92926_at
101877_at 0.9 92939_at
101877_at 0.9 92997_g_at
101877_at 0.91 93146_at
101877_at 0.91 93209_at
101877_at 0.97 93330_at
101877_at 0.96 93349_at
101877_at 0.91 93353_at
101877_at 0.94 93750_at
101877_at 0.96 93785_at
101877_at 0.96 93807_at
101877_at 0.91 94421_r_at
101877_at 0.93 94515_at
101877_at 0.91 94714_at
101877_at 0.94 95293_at
101877_at 0.97 95350_at
101877_at 0.93 95471_at
101877_at 0.91 95639_at
101877_at 0.93 96203_at
101877_at 0.91 96515_at
101877_at 0.91 96599_at
101877_at 0.9 96918_at
101877_at 0.96 97317_at
101877_at 0.92 97402_at
101877_at 0.92 97431_at
101877_at 0.92 97730_at
101877_at 0.94 98627_at
101877_at 0.92 99366_at
101877_at 0.95 99404_at
101878_at 0.94 104073_at
101878_at 0.91 161537_f_at
101878_at 0.91 162285_r_at
101878_at 0.91 93516_at
101878_at 0.93 93965_r_at
101878_at 0.91 95496_at
101878_at 0.9 96978_at
101878_at 0.95 97392_at
101878_at 0.91 99030_at
101879_s_at 0.9 102053_at
101879_s_at 0.9 103321_at
101879_s_at 0.93 104083_at
101879_s_at 0.93 160264_s_at
101879_s_at 0.91 92939_at
101879_s_at 0.93 95293_at
101879_s_at 0.93 95639_at
101880_at 0.9 103992_f_at
101880_at 0.95 93067_f_at
101881_g_at 0.98 102016_at
101881_g_at 0.92 102053_at
101881_g_at 0.95 102070_at
101881_g_at 0.91 102073_at
101881_g_at 0.91 102629_at
101881_g_at 0.98 102748_at
101881_g_at 0.94 102973_f_at
101881_g_at 0.99 103041_at
101881_g_at 0.93 103556_at
101881_g_at 0.94 103845_at
101881_g_at 0.9 160370_at
101881_g_at 0.94 160436_at
101881_g_at 0.92 161372_f_at
101881_g_at 0.92 161531_r_at
101881_g_at 0.91 161788_f_at
101881_g_at 0.98 162151_i_at
101881_g_at 0.98 162302_f_at
101881_g_at 0.97 162334_r_at
101881_g_at 0.94 162378_r_at
101881_g_at 0.99 162485_at
101881_g_at 0.95 92289_at
101881_g_at 0.93 92457_at
101881_g_at 0.99 92476_at
101881_g_at 0.94 92505_g_at
101881_g_at 0.98 92742_at
101881_g_at 0.91 92781_at
101881_g_at 0.96 92926_at
101881_g_at 0.93 92997_g_at
101881_g_at 0.9 93083_at
101881_g_at 0.94 93085_at
101881_g_at 0.94 93146_at
101881_g_at 0.96 93209_at
101881_g_at 0.99 93330_at
101881_g_at 0.95 93349_at
101881_g_at 0.93 93574_at
101881_g_at 0.97 93785_at
101881_g_at 0.96 93807_at
101881_g_at 0.9 93906_s_at
101881_g_at 0.94 94515_at
101881_g_at 0.95 94714_at
101881_g_at 0.9 94781_at
101881_g_at 0.93 95030_at
101881_g_at 0.93 95323_at
101881_g_at 0.99 95350_at
101881_g_at 0.94 95471_at
101881_g_at 0.93 96123_at
101881_g_at 0.92 96203_at
101881_g_at 0.91 96426_at
101881_g_at 0.94 96507_at
101881_g_at 0.97 96515_at
101881_g_at 0.91 96599_at
101881_g_at 0.93 96918_at
101881_g_at 0.98 97317_at
101881_g_at 0.94 97431_at
101881_g_at 0.95 97730_at
101881_g_at 0.91 98627_at
101881_g_at 0.95 98760_at
101881_g_at 0.95 98974_at
101881_g_at 0.98 99404_at
101882_s_at 0.91 160189_at
101882_s_at 0.92 160478_r_at
100300_at 0.91 101037_at
100300_at 0.91 102430_at
100300_at 0.91 103593_at
100300_at 0.9 103595_at
100300_at 0.94 104082_at
100300_at 0.9 96297_at
100300_at 0.91 97411_at
100300_at 0.94 99375_at
101883_s_at 0.91 162480_f_at
101883_s_at 0.93 94388_at
101884_at 0.9 102048_at
101884_at 0.91 102814_f_at
101884_at 0.93 103266_at
101884_at 0.92 160446_at
101884_at 0.93 160553_at
101884_at 0.93 160729_f_at
101884_at 0.93 162086_r_at
101884_at 0.9 162137_f_at
101884_at 0.91 92238_at
101884_at 0.91 92416_at
101884_at 0.91 92736_at
101884_at 0.91 93324_at
101884_at 0.92 93801_at
101884_at 0.91 94174_at
101884_at 0.93 94628_r_at
101884_at 0.94 94700_at
101884_at 0.93 94724_at
101884_at 0.9 95246_at
101884_at 0.91 96722_at
101884_at 0.92 97048_at
101884_at 0.92 97128_at
101884_at 0.92 97741_at
101884_at 0.91 97948_at
101884_at 0.91 98345_at
101884_at 0.92 99062_at
101884_at 0.9 99419_g_at
101885_at 0.98 102010_at
101885_at 0.92 103612_at
101885_at 0.9 104418_at
101885_at 0.94 161065_at
101885_at 0.92 161508_at
101885_at 0.92 161733_at
101885_at 0.92 162221_i_at
101885_at 0.95 92783_at
101885_at 0.9 97743_at
101885_at 0.93 98063_at
101885_at 0.92 98123_at
101885_at 0.91 98366_at
101885_at 0.92 98529_at
101885_at 0.9 98773_s_at
101885_at 0.97 99626_i_at
101885_at 0.91 5_at
101886_f_at 0.9 160069_at
101886_f_at 0.91 92441_at
101886_f_at 0.97 92623_at
101886_f_at 0.92 92733_at
101886_f_at 0.93 94358_at
101887_at 0.92 102789_at
101887_at 0.92 92961_at
101887_at 0.94 95587_at
101887_at 0.95 98894_at
101888_at 0.9 103081_at
101888_at 0.91 103568_at
101888_at 0.93 94831_at
101888_at 0.91 95156_g_at
101888_at 0.94 95673_s_at
101888_at 0.92 96171_at
101888_at 0.91 98116_at
101889_s_at 0.92 103888_at
101889_s_at 0.9 92653_at
101890_f_at 0.92 102786_at
101890_f_at 0.93 104584_f_at
101890_f_at 0.92 160071_at
101890_f_at 0.91 160854_at
101890_f_at 0.92 95155_at
101890_f_at 0.9 95352_at
101890_f_at 0.96 96555_at
101890_f_at 0.9 97512_at
101891_at 0.93 103023_at
101891_at 0.9 161534_f_at
101891_at 0.9 95120_at
101891_at 0.92 96756_at
101891_at 0.94 96907_at
101891_at 0.9 98154_at
101892_f_at 0.92 104311_at
101892_f_at 0.95 92659_at
101892_f_at 0.9 93064_at
101892_f_at 0.9 93560_at
101892_f_at 0.95 94424_at
101892_f_at 0.94 94806_at
101892_f_at 0.91 94976_at
101892_f_at 0.93 95098_at
101892_f_at 0.92 95862_at
101892_f_at 0.93 97752_at
100301_at 0.9 100738_at
100301_at 0.91 101435_at
100301_at 0.9 160907_at
100301_at 0.94 162240_r_at
100301_at 0.91 97532_at
101893_r_at 0.93 102898_at
101893_r_at 0.93 93283_at
101893_r_at 0.9 96618_at
101893_r_at 0.91 97610_f_at
101893_r_at 0.92 99913_at
101896_at 0.94 102380_s_at
101896_at 0.9 102426_at
101896_at 0.97 102812_i_at
101896_at 0.9 104363_at
101896_at 0.92 161097_at
101896_at 0.93 161356_at
101896_at 0.92 161442_at
101896_at 0.96 161884_r_at
101896_at 0.91 92914_at
101896_at 0.9 93698_at
101896_at 0.93 94392_f_at
101896_at 0.9 97248_at
101896_at 0.9 97836_at
101896_at 0.92 98053_at
101896_at 0.91 98321_at
101896_at 0.9 98815_at
101896_at 0.92 99324_at
101896_at 0.95 99476_at
101896_at 0.96 5_st
101897_g_at 0.92 103439_at
101897_g_at 0.9 104155_f_at
101897_g_at 0.9 104674_s_at
101897_g_at 0.91 97163_g_at
101898_s_at 0.92 162279_f_at
101898_s_at 0.9 99678_f_at
101898_s_at 0.93 99900_at
101898_s_at 0.9 99959_at
101899_at 0.9 103363_at
101899_at 0.95 92769_at
101900_at 0.91 161412_r_at
101900_at 0.91 161790_at
101900_at 0.96 162398_at
101900_at 0.92 97166_at
101900_at 0.94 97177_at
101901_at 0.94 103616_at
101901_at 0.9 160787_at
101901_at 0.92 94239_at
101901_at 0.92 97991_at
101901_at 0.94 98401_at
101902_at 0.91 161949_at
101902_at 0.93 162433_f_at
101902_at 0.94 93251_at
101902_at 0.92 94229_at
101902_at 0.9 94908_r_at
101902_at 0.9 96103_f_at
101902_at 0.93 96286_at
101903_at 0.92 102412_at
101903_at 0.91 103090_at
101903_at 0.92 103714_at
101903_at 0.91 104290_at
101903_at 0.9 160748_at
101903_at 0.91 162365_i_at
100302_at 0.92 104414_at
100302_at 0.91 160168_at
100302_at 0.95 92461_at
100302_at 0.91 93443_at
100302_at 0.93 96871_at
100302_at 0.92 98454_at
101904_at 0.93 102110_at
101904_at 0.93 161966_f_at
101904_at 0.9 94733_at
101905_at 0.94 104655_at
101905_at 0.9 94745_f_at
101905_at 0.94 95131_f_at
101906_at 0.91 161370_f_at
101906_at 0.93 93395_g_at
101906_at 0.9 93427_at
101906_at 0.9 95011_at
101906_at 0.9 95028_r_at
101907_s_at 0.92 102011_at
101907_s_at 0.93 102627_at
101907_s_at 0.93 102990_at
101907_s_at 0.94 103036_at
101907_s_at 0.9 160472_r_at
101907_s_at 0.92 161695_f_at
101907_s_at 0.91 161856_f_at
101907_s_at 0.94 162063_f_at
101907_s_at 0.9 162109_f_at
101907_s_at 0.91 94149_at
101907_s_at 0.9 95756_at
101907_s_at 0.9 96151_at
101907_s_at 0.93 96491_at
101907_s_at 0.92 98505_i_at
101907_s_at 0.9 98843_at
101907_s_at 0.93 98916_at
101908_s_at 0.93 102256_at
101908_s_at 0.91 102684_at
101908_s_at 0.92 103806_at
101908_s_at 0.93 104228_at
101908_s_at 0.91 160780_at
101908_s_at 0.92 93098_at
101908_s_at 0.91 93136_at
101908_s_at 0.9 93256_at
101908_s_at 0.92 95781_at
101908_s_at 0.91 96435_at
101908_s_at 0.93 97102_at
101908_s_at 0.95 99920_at
101909_f_at 0.92 102231_at
101909_f_at 0.9 102406_at
101909_f_at 0.91 102642_at
101909_f_at 0.9 102657_at
101909_f_at 0.92 102683_at
101909_f_at 0.93 103521_r_at
101909_f_at 0.91 104069_at
101909_f_at 0.94 160110_at
101909_f_at 0.92 160219_r_at
101909_f_at 0.97 160608_at
101909_f_at 0.95 161373_r_at
101909_f_at 0.9 161922_r_at
101909_f_at 0.97 161951_f_at
101909_f_at 0.93 162051_r_at
101909_f_at 0.93 162211_r_at
101909_f_at 0.91 162307_at
101909_f_at 0.9 162311_f_at
101909_f_at 0.91 162319_i_at
101909_f_at 0.94 93525_f_at
101909_f_at 0.96 94269_at
101909_f_at 0.92 95159_at
101909_f_at 0.95 95375_r_at
101909_f_at 0.95 96333_g_at
101909_f_at 0.9 96523_at
101909_f_at 0.92 97087_f_at
101909_f_at 0.95 98947_at
101910_f_at 0.9 102078_at
101910_f_at 0.92 103662_at
101910_f_at 0.94 104707_at
101910_f_at 0.92 160390_at
101910_f_at 0.9 161945_at
101910_f_at 0.95 93855_at
101910_f_at 0.92 94198_at
101910_f_at 0.92 94458_at
101910_f_at 0.95 94947_g_at
101910_f_at 0.92 96581_at
101912_at 0.91 103440_at
101912_at 0.93 160091_at
101912_at 0.94 161538_r_at
101912_at 0.92 92911_at
101912_at 0.91 95887_at
101912_at 0.92 97746_f_at
101912_at 0.91 97904_at
101912_at 0.94 97952_at
101912_at 0.91 98386_s_at
101913_at 0.9 104681_at
101913_at 0.91 160751_i_at
101913_at 0.91 161149_r_at
101913_at 0.92 161612_f_at
101913_at 0.96 92664_at
101913_at 0.95 93448_at
101913_at 0.94 93696_at
101913_at 0.92 95996_at
101913_at 0.91 98360_at
101913_at 0.9 99896_at
101914_at 0.91 104704_at
101914_at 0.9 160317_at
101914_at 0.91 160844_at
101914_at 0.93 161578_r_at
101914_at 0.92 96343_at
101914_at 0.9 96940_at
101914_at 0.93 98154_at
100303_at 0.92 102351_at
100303_at 0.92 103301_i_at
100303_at 0.92 94928_at
101916_at 0.96 161507_f_at
101916_at 0.91 94621_at
101916_at 0.9 94638_at
101916_at 0.91 95607_at
101917_at 0.9 102168_at
101917_at 0.94 160609_at
101917_at 0.93 160822_at
101917_at 0.91 162491_f_at
101917_at 0.91 95184_f_at
101917_at 0.9 97504_at
101918_at 0.93 104277_at
101918_at 0.91 92282_at
101918_at 0.92 93153_at
101918_at 0.92 94630_at
101918_at 0.91 95719_at
101918_at 0.92 96277_at
101918_at 0.92 96417_s_at
101919_at 0.92 102728_f_at
101919_at 0.91 103932_at
101919_at 0.95 160262_at
101919_at 0.9 93026_at
101919_at 0.91 93497_at
101919_at 0.92 94042_f_at
101919_at 0.92 94245_at
101919_at 0.9 94351_r_at
101919_at 0.93 95681_f_at
101920_at 0.9 103048_at
101920_at 0.93 103967_at
101920_at 0.9 160127_at
101920_at 0.93 95566_at
101920_at 0.93 96711_at
101921_at 0.9 102705_at
101921_at 0.92 161008_at
101921_at 0.9 161813_i_at
101921_at 0.91 94334_f_at
101921_at 0.91 98982_at
101921_at 0.92 99449_at
101922_at 0.9 160292_at
101922_at 0.94 160644_at
101922_at 0.91 162199_r_at
101922_at 0.94 97138_at
101922_at 0.91 99651_at
101923_at 0.94 102381_at
101923_at 0.94 103716_at
101923_at 0.94 104046_at
101923_at 0.92 92660_f_at
101923_at 0.94 92810_at
101923_at 0.92 93025_at
101923_at 0.91 94433_at
101923_at 0.94 95058_f_at
101923_at 0.95 95095_at
101923_at 0.91 96185_at
101923_at 0.9 96572_at
101923_at 0.91 96629_at
101923_at 0.9 97812_at
101923_at 0.98 98447_at
101923_at 0.91 98464_at
101923_at 0.9 99175_at
101923_at 0.93 99587_at
101924_at 0.92 102632_at
101924_at 0.94 161133_at
101924_at 0.93 93663_r_at
101924_at 0.91 94117_f_at
101926_at 0.92 103254_at
101926_at 0.91 161262_r_at
101926_at 0.96 97509_f_at
101926_at 0.93 98055_at
100304_at 0.91 101057_at
100304_at 0.93 101440_at
100304_at 0.92 101493_at
100304_at 0.91 102870_at
100304_at 0.91 MUR_b2_at
101927_at 0.93 103878_at
101927_at 0.95 92983_at
101928_at 0.9 160490_at
101928_at 0.91 161041_at
101928_at 0.94 97791_at
101929_at 0.9 102737_at
101929_at 0.92 102753_at
101929_at 0.96 161707_f_at
101929_at 0.94 161946_r_at
101929_at 0.91 93056_g_at
101929_at 0.94 93908_f_at
101929_at 0.92 95537_at
101929_at 0.91 97792_at
101929_at 0.9 99987_at
101930_at 0.91 103931_at
101930_at 0.95 104150_at
101930_at 0.91 104504_at
101930_at 0.9 94289_r_at
101930_at 0.92 98007_at
101931_at 0.92 104327_at
101931_at 0.92 160102_at
101931_at 0.9 93058_at
101931_at 0.91 96243_f_at
101931_at 0.9 96623_at
101931_at 0.91 97880_at
101931_at 0.96 97888_at
101932_at 0.94 102337_s_at
101932_at 0.91 103047_at
101932_at 0.94 161114_i_at
101932_at 0.92 162432_f_at
101933_at 0.91 160476_f_at
101933_at 0.93 93446_at
101933_at 0.92 96614_at
101934_at 0.93 102315_at
101934_at 0.94 92180_at
101934_at 0.91 93382_at
101934_at 0.91 93659_at
101934_at 0.9 93992_at
101934_at 0.91 95366_at
101934_at 0.92 97929_r_at
101936_at 0.91 102400_at
101936_at 0.91 104161_at
101936_at 0.9 160124_r_at
101936_at 0.92 95653_at
101936_at 0.92 96048_at
101936_at 0.9 98033_at
101936_at 0.94 99187_f_at
101936_at 0.92 99610_at
101937_s_at 0.94 103319_at
101937_s_at 0.91 93305_f_at
101937_s_at 0.93 94983_at
101937_s_at 0.91 95709_at
101937_s_at 0.94 96726_at
101937_s_at 0.91 97918_at
100305_g_at 0.92 100398_at
100305_g_at 0.9 101980_at
100305_g_at 0.92 102334_at
100305_g_at 0.93 96198_at
100305_g_at 0.9 99018_at
100016_at 0.97 103004_r_at
100016_at 0.92 161107_r_at
100016_at 0.94 162262_f_at
100016_at 0.9 93162_f_at
100016_at 0.91 96374_at
101938_at 0.9 104128_at
101938_at 0.91 161168_at
101938_at 0.9 161703_f_at
101938_at 0.9 161846_r_at
101939_at 0.91 102930_at
101939_at 0.91 103035_at
101939_at 0.95 104638_at
101939_at 0.9 96050_at
101939_at 0.92 96106_at
101939_at 0.95 98333_at
101940_at 0.9 160169_at
101940_at 0.92 93414_at
101940_at 0.9 95295_s_at
101940_at 0.9 98967_at
101942_at 0.91 102252_at
101942_at 0.91 102332_at
101942_at 0.94 103927_at
101942_at 0.92 104331_at
101942_at 0.93 93486_at
101942_at 0.91 93868_at
101942_at 0.9 95902_at
101943_at 0.9 103732_at
101943_at 0.93 161174_i_at
101943_at 0.92 98017_at
101943_at 0.93 98617_at
101944_at 0.9 92712_at
101944_at 0.91 94066_at
101945_g_at 0.91 103842_at
101945_g_at 0.9 104087_at
101945_g_at 0.95 104713_at
101945_g_at 0.9 92422_at
101945_g_at 0.94 95968_at
101945_g_at 0.9 99672_at
101946_at 0.93 103216_f_at
101946_at 0.91 160669_at
101946_at 0.91 93274_at
101946_at 0.94 97140_at
101946_at 0.9 98905_at
101947_at 0.92 92223_at
101947_at 0.92 95537_at
101947_at 0.93 97424_at
101948_at 0.91 161317_r_at
101948_at 0.9 162285_r_at
101948_at 0.92 92377_at
101948_at 0.93 92405_at
101948_at 0.91 93465_at
101948_at 0.93 97089_at
101948_at 0.96 97164_at
101948_at 0.93 97738_r_at
100306_at 0.92 103251_at
100306_at 0.92 160443_at
100306_at 0.93 161087_r_at
100306_at 0.9 161372_f_at
100306_at 0.92 93146_at
100306_at 0.91 93871_at
100306_at 0.9 99366_at
101949_at 0.92 101971_at
101949_at 0.92 102886_at
101949_at 0.92 103743_at
101949_at 0.96 104067_at
101949_at 0.93 104119_at
101949_at 0.95 104324_at
101949_at 0.94 93337_at
101949_at 0.91 93471_at
101949_at 0.92 93895_s_at
101949_at 0.96 93954_at
101949_at 0.92 94239_at
101949_at 0.93 94903_at
101949_at 0.9 94954_at
101949_at 0.91 95386_at
101950_at 0.95 102755_at
101950_at 0.96 103945_at
101950_at 0.9 160169_at
101950_at 0.9 161277_r_at
101950_at 0.92 161350_f_at
101950_at 0.9 161859_f_at
101950_at 0.96 162498_r_at
101950_at 0.9 92266_at
101950_at 0.92 93205_at
101950_at 0.9 98240_at
101950_at 0.9 99884_at
101952_at 0.91 160220_at
101952_at 0.92 160623_at
101952_at 0.92 92569_f_at
101952_at 0.91 92644_s_at
101953_at 0.92 102127_at
101953_at 0.91 102582_at
101953_at 0.91 102623_at
101953_at 0.93 102950_at
101953_at 0.96 102975_at
101953_at 0.9 103003_i_at
101953_at 0.91 103407_at
101953_at 0.92 103984_at
101953_at 0.92 104012_at
101953_at 0.91 104491_at
101953_at 0.95 160132_at
101953_at 0.97 160660_r_at
101953_at 0.97 160799_at
101953_at 0.96 160986_r_at
101953_at 0.92 161069_at
101953_at 0.95 161212_r_at
101953_at 0.9 161255_at
101953_at 0.95 161283_i_at
101953_at 0.97 161313_at
101953_at 0.91 161450_r_at
101953_at 0.97 161505_i_at
101953_at 0.98 161556_at
101953_at 0.95 161568_f_at
101953_at 0.91 161570_r_at
101953_at 0.91 161699_i_at
101953_at 0.99 161700_i_at
101953_at 0.94 161743_i_at
101953_at 0.97 161904_f_at
101953_at 0.98 161976_r_at
101953_at 0.94 162000_r_at
101953_at 0.94 162043_i_at
101953_at 0.96 162170_r_at
101953_at 0.95 162187_f_at
101953_at 0.99 162197_at
101953_at 0.91 162239_at
101953_at 0.95 162264_s_at
101953_at 0.94 162289_at
101953_at 0.94 162369_f_at
101953_at 0.96 162421_r_at
101953_at 0.95 92188_s_at
101953_at 0.94 92217_s_at
101953_at 0.94 92258_at
101953_at 0.9 92315_at
101953_at 0.95 92453_at
101953_at 0.91 92480_f_at
101953_at 0.92 92759_at
101953_at 0.91 92843_r_at
101953_at 0.96 92865_at
101953_at 0.91 92955_at
101953_at 0.95 93103_at
101953_at 0.93 93334_at
101953_at 0.97 93628_at
101953_at 0.95 93725_at
101953_at 0.9 93781_at
101953_at 0.93 93969_at
101953_at 0.93 94102_at
101953_at 0.96 94563_at
101953_at 0.9 94763_at
101953_at 0.97 94776_f_at
101953_at 0.91 94779_f_at
101953_at 0.94 94921_i_at
101953_at 0.93 95019_at
101953_at 0.92 95332_at
101953_at 0.9 95346_at
101953_at 0.92 95470_at
101953_at 0.92 95729_at
101953_at 0.92 95878_at
101953_at 0.91 95882_at
101953_at 0.96 95979_at
101953_at 0.9 96010_at
101953_at 0.92 96094_at
101953_at 0.95 96421_at
101953_at 0.9 96570_at
101953_at 0.96 96966_at
101953_at 0.91 96997_at
101953_at 0.94 97270_at
101953_at 0.98 97389_at
101953_at 0.97 97546_at
101953_at 0.95 97574_f_at
101953_at 0.94 97765_g_at
101953_at 0.92 97774_at
101953_at 0.91 97783_at
101953_at 0.95 98388_at
101953_at 0.9 98776_at
101953_at 0.96 98785_at
101953_at 0.98 98825_at
101953_at 0.91 98976_at
101953_at 0.92 99236_at
101953_at 0.91 99349_at
101953_at 0.95 99396_at
101953_at 0.93 99818_at
101954_at 0.92 160381_at
101954_at 0.94 160704_at
101954_at 0.91 161718_at
101954_at 0.9 96027_at
101954_at 0.93 96334_f_at
101954_at 0.92 98767_at
101954_at 0.92 98884_r_at
101954_at 0.94 98917_at
101954_at 0.91 99175_at
101955_at 0.96 161741_r_at
101955_at 0.9 161882_f_at
101955_at 0.9 94477_at
101955_at 0.92 96783_at
101956_at 0.92 160470_at
101956_at 0.91 161451_r_at
101956_at 0.91 161620_f_at
101956_at 0.96 162350_at
101956_at 0.97 162389_at
101956_at 0.95 93550_at
101957_f_at 0.94 96037_at
101957_f_at 0.92 96391_at
101957_f_at 0.9 98981_s_at
101958_f_at 0.93 160122_at
101958_f_at 0.93 161616_f_at
101959_r_at 0.91 92934_at
100307_at 0.96 160215_at
100307_at 0.92 160873_at
100307_at 0.91 94161_at
100307_at 0.91 97088_at
100307_at 0.9 98426_at
100307_at 0.91 98778_at
101961_at 0.95 160198_at
101962_at 0.94 160635_at
101962_at 0.91 162071_i_at
101962_at 0.9 94208_at
101962_at 0.9 94407_at
101962_at 0.91 98842_at
101962_at 0.9 99011_at
101963_at 0.9 104760_at
101963_at 0.93 95733_at
101963_at 0.91 98598_at
101964_at 0.91 97277_at
101965_at 0.91 102144_f_at
101965_at 0.93 103036_at
101965_at 0.91 160706_at
101965_at 0.9 161289_at
101965_at 0.92 162109_f_at
101965_at 0.91 92186_at
101965_at 0.92 94201_at
101965_at 0.91 94321_at
101965_at 0.9 94359_at
101965_at 0.9 96572_at
101965_at 0.94 96628_at
101965_at 0.91 96629_at
101965_at 0.92 96881_at
101966_s_at 0.9 102655_at
101966_s_at 0.92 103961_s_at
101966_s_at 0.9 161430_at
101966_s_at 0.92 93950_at
101966_s_at 0.94 95509_at
101966_s_at 0.9 96752_at
101967_at 0.91 161787_f_at
101967_at 0.92 161845_at
101967_at 0.91 162279_f_at
101967_at 0.92 95520_at
101967_at 0.9 96174_at
101968_at 0.94 160655_at
101968_at 0.91 162164_f_at
101969_at 0.91 102100_f_at
101969_at 0.91 161955_f_at
101969_at 0.91 92643_at
101969_at 0.95 96735_at
101969_at 0.91 99624_at
100308_at 0.9 100340_at
100308_at 0.95 100345_f_at
100308_at 0.91 100382_at
100308_at 0.92 101686_at
100308_at 0.91 101782_at
100308_at 0.91 101950_at
100308_at 0.93 102024_at
100308_at 0.96 102644_at
100308_at 0.92 103845_at
100308_at 0.91 103945_at
100308_at 0.91 103982_s_at
100308_at 0.91 104513_at
100308_at 0.96 161277_r_at
100308_at 0.95 161350_f_at
100308_at 0.9 161590_r_at
100308_at 0.95 161735_r_at
100308_at 0.94 162008_r_at
100308_at 0.91 162143_f_at
100308_at 0.9 95291_r_at
100308_at 0.9 96123_at
100308_at 0.92 96169_at
100308_at 0.94 97073_at
100308_at 0.9 98240_at
101970_at 0.91 102221_at
101970_at 0.92 102704_at
101970_at 0.99 102953_at
101970_at 0.9 103615_at
101970_at 0.92 103666_at
101970_at 0.93 103714_at
101970_at 0.96 104430_at
101970_at 0.93 104510_at
101970_at 0.91 160641_at
101970_at 0.98 160733_at
101970_at 0.9 161854_f_at
101970_at 0.9 162046_at
101970_at 0.96 162073_r_at
101970_at 0.94 162162_f_at
101970_at 0.9 162427_r_at
101970_at 0.9 92201_at
101970_at 0.97 92215_at
101970_at 0.96 92232_at
101970_at 0.92 92459_at
101970_at 0.95 92780_f_at
101970_at 0.95 92896_s_at
101970_at 0.94 93010_at
101970_at 0.9 94167_at
101970_at 0.95 94741_at
101970_at 0.96 94934_at
101970_at 0.95 96795_at
101970_at 0.94 97709_at
101970_at 0.96 98439_at
101970_at 0.91 98462_s_at
101970_at 0.97 98727_at
101970_at 0.92 98779_at
101970_at 0.94 98816_s_at
101970_at 0.93 98873_at
101970_at 0.92 99424_at
101970_at 0.91 99466_at
101970_at 0.94 99564_at
101970_at 0.97 99832_at
101970_at 0.93 99876_at
101971_at 0.97 103743_at
101971_at 0.9 104119_at
101971_at 0.9 161346_f_at
101971_at 0.96 93191_at
101971_at 0.92 93240_f_at
101971_at 0.9 93337_at
101971_at 0.92 94489_at
101971_at 0.9 94989_at
101971_at 0.92 95591_at
101971_at 0.94 95702_at
101971_at 0.93 96192_at
101971_at 0.91 96774_at
101971_at 0.91 99462_at
101972_at 0.91 103203_f_at
101972_at 0.9 104074_at
101972_at 0.94 161118_r_at
101972_at 0.94 161338_i_at
101972_at 0.96 161453_r_at
101972_at 0.91 161669_r_at
101972_at 0.91 162315_f_at
101972_at 0.93 162321_f_at
101972_at 0.92 162410_s_at
101972_at 0.92 162453_at
101972_at 0.92 162498_r_at
101972_at 0.93 92722_f_at
101972_at 0.91 92733_at
101972_at 0.92 94698_at
101972_at 0.93 95870_at
101972_at 0.92 95984_at
101972_at 0.9 96408_at
101972_at 0.92 98811_at
101972_at 0.9 98957_at
101972_at 0.96 99884_at
101973_at 0.9 104586_at
101973_at 0.96 160225_at
101973_at 0.91 162499_f_at
101973_at 0.93 95485_at
101973_at 0.93 97498_at
101973_at 0.91 98415_at
101973_at 0.93 99410_at
101973_at 0.92 99465_at
101975_at 0.97 102804_at
101975_at 0.9 103002_at
101975_at 0.93 103387_at
101975_at 0.9 103790_at
101975_at 0.91 104128_at
101975_at 0.92 160194_at
101975_at 0.91 161051_at
101975_at 0.91 161141_r_at
101975_at 0.94 161238_f_at
101975_at 0.9 161521_at
101975_at 0.94 92566_at
101975_at 0.94 93042_at
101975_at 0.95 94697_at
101975_at 0.91 95000_g_at
101975_at 0.96 95449_at
101975_at 0.9 95988_r_at
101975_at 0.91 96318_at
101975_at 0.92 96968_at
101976_at 0.95 160972_at
101976_at 0.93 161301_f_at
101976_at 0.92 161441_f_at
101976_at 0.9 93168_at
101976_at 0.91 93475_at
101976_at 0.91 99678_f_at
101977_at 0.9 103887_at
101977_at 0.93 104138_at
101977_at 0.91 160212_at
101977_at 0.9 160684_at
101977_at 0.91 160886_i_at
101977_at 0.91 93767_i_at
101977_at 0.91 94376_s_at
101977_at 0.91 94839_at
101977_at 0.91 95002_at
101977_at 0.91 95690_at
101977_at 0.93 96779_f_at
101977_at 0.91 97690_at
101977_at 0.9 98560_at
101978_at 0.9 103276_at
101978_at 0.94 103988_at
101978_at 0.91 160595_at
101978_at 0.91 160723_at
101978_at 0.9 93413_at
101978_at 0.93 98726_at
101979_at 0.91 160904_at
101979_at 0.9 94551_at
101979_at 0.96 95800_s_at
101979_at 0.93 96872_at
101979_at 0.95 98603_s_at
101980_at 0.95 103674_f_at
101980_at 0.9 92341_at
101980_at 0.91 92975_at
101980_at 0.91 94348_f_at
101980_at 0.96 95341_at
101980_at 0.9 96125_at
101980_at 0.9 98504_at
101980_at 0.91 98880_at
101980_at 0.92 99325_at
100309_at 0.92 101784_f_at
100309_at 0.9 161380_f_at
100309_at 0.9 92501_s_at
100309_at 0.91 92940_s_at
100309_at 0.92 97345_at
100309_at 0.91 98878_r_at
101981_at 0.96 162066_f_at
101981_at 0.91 93076_at
101981_at 0.9 93664_at
101981_at 0.91 94115_at
101981_at 0.9 95431_at
101981_at 0.93 99813_g_at
101982_at 0.9 102037_at
101982_at 0.9 103052_r_at
101982_at 0.91 104146_at
101982_at 0.93 104413_at
101982_at 0.9 94995_at
101982_at 0.92 96526_at
101982_at 0.9 96561_at
101982_at 0.92 96909_at
101982_at 0.9 98015_at
101982_at 0.91 99664_at
101984_at 0.94 102285_at
101984_at 0.93 102746_at
101984_at 0.9 102960_at
101984_at 0.92 103354_at
101984_at 0.92 103470_at
101984_at 0.91 104738_at
101984_at 0.92 160293_at
101984_at 0.9 160912_i_at
101984_at 0.94 161173_f_at
101984_at 0.92 161328_i_at
101984_at 0.91 162026_r_at
101984_at 0.95 92244_at
101984_at 0.9 92582_at
101984_at 0.91 92751_i_at
101984_at 0.91 93264_at
101984_at 0.91 93589_at
101984_at 0.91 93604_f_at
101984_at 0.94 95248_at
101984_at 0.91 98814_at
101984_at 0.92 99957_at
101985_at 0.91 102142_r_at
101985_at 0.92 92330_r_at
101985_at 0.9 94833_at
101985_at 0.9 98414_at
101989_at 0.9 103609_at
101989_at 0.9 104432_at
101989_at 0.92 160212_at
101989_at 0.9 160658_at
101989_at 0.91 94188_at
101989_at 0.91 96227_at
101990_at 0.9 104212_at
101990_at 0.94 93057_at
101990_at 0.91 93764_at
101990_at 0.92 93794_at
101990_at 0.95 94363_at
101990_at 0.91 94471_r_at
101990_at 0.91 97579_f_at
101991_at 0.94 162242_at
101991_at 0.9 94459_at
101992_at 0.94 103024_at
101992_at 0.92 103585_at
101992_at 0.93 104181_at
101992_at 0.9 161132_at
101992_at 0.94 161806_r_at
101992_at 0.9 93975_at
101992_at 0.95 94467_at
101992_at 0.91 95568_at
101992_at 0.91 95648_at
101992_at 0.9 95924_at
101992_at 0.9 96295_at
101992_at 0.93 96553_at
101992_at 0.9 97437_f_at
101993_at 0.95 102301_at
101993_at 0.92 103081_at
101993_at 0.9 103227_at
101993_at 0.92 104323_at
101993_at 0.9 92962_at
101993_at 0.95 95586_at
101993_at 0.95 95971_at
101993_at 0.9 99077_at
101995_at 0.9 160245_at
101995_at 0.93 161537_f_at
101995_at 0.93 162191_at
101995_at 0.92 162233_r_at
101995_at 0.9 98384_at
101995_at 0.92 98955_at
100311_f_at 0.93 101278_at
100311_f_at 0.94 101826_at
100311_f_at 0.97 103262_at
100311_f_at 0.92 103467_g_at
100311_f_at 0.9 161025_f_at
100311_f_at 0.9 161488_r_at
100311_f_at 0.92 161799_r_at
100311_f_at 0.9 98108_at
101996_at 0.9 102239_at
101996_at 0.94 103223_at
101996_at 0.93 160757_at
101996_at 0.93 162454_f_at
101996_at 0.9 94499_at
101996_at 0.91 94562_at
101996_at 0.92 94699_at
101996_at 0.9 95960_at
101996_at 0.93 97267_at
101996_at 0.9 97753_at
101996_at 0.94 98387_at
101996_at 0.92 98421_at
101996_at 0.93 99074_at
101996_at 0.92 99708_at
101996_at 0.91 99799_at
101997_at 0.95 103263_at
101997_at 0.91 161495_r_at
101997_at 0.91 162298_r_at
101997_at 0.91 93145_at
101997_at 0.91 96946_at
101998_at 0.93 92462_at
101998_at 0.92 93794_at
101998_at 0.91 96122_at
101998_at 0.94 97330_at
101998_at 0.91 97579_f_at
101998_at 0.91 99028_at
102000_f_at 0.92 160300_at
102000_f_at 0.91 162161_r_at
102000_f_at 0.92 92766_at
102000_f_at 0.9 95413_at
102000_f_at 0.9 98014_at
102000_f_at 0.91 98765_f_at
102001_at 0.94 102561_at
102001_at 0.91 104425_at
102001_at 0.91 161403_r_at
102001_at 0.91 97126_at
102002_at 0.9 92795_at
102002_at 0.9 97557_at
102002_at 0.92 98876_at
102003_at 0.9 94773_at
102003_at 0.9 99841_at
102004_at 0.95 104693_at
102004_at 0.9 94639_at
102004_at 0.97 96365_at
102004_at 0.94 97092_at
102007_at 0.95 104269_at
102007_at 0.9 160164_at
102007_at 0.91 160385_at
102007_at 0.91 94338_g_at
102007_at 0.9 97527_at
102007_at 0.93 97734_at
102009_at 0.9 162414_f_at
102009_at 0.91 162455_f_at
102009_at 0.9 92312_at
102009_at 0.93 92835_at
102009_at 0.93 93234_at
100313_at 0.94 101451_at
100313_at 0.93 161513_r_at
100313_at 0.96 92341_at
100313_at 0.9 92975_at
100313_at 0.93 99367_at
100313_at 0.93 99672_at
102010_at 0.93 103448_at
102010_at 0.92 161508_at
102010_at 0.9 97185_at
102010_at 0.97 99626_i_at
102011_at 0.91 103331_at
102011_at 0.92 104068_at
102011_at 0.9 160472_r_at
102011_at 0.91 161369_r_at
102011_at 0.91 97795_at
102012_at 0.91 92911_at
102012_at 0.95 98795_at
102012_at 0.94 99915_at
102013_at 0.95 102943_at
102013_at 0.93 104246_at
102013_at 0.93 104699_at
102013_at 0.9 92389_at
102013_at 0.92 93406_at
102013_at 0.91 97895_f_at
102013_at 0.9 99374_at
102014_at 0.93 160257_at
102014_at 0.91 93200_f_at
102014_at 0.9 93299_at
102014_at 0.92 94141_at
102014_at 0.94 96729_at
102015_at 0.9 95418_at
102015_at 0.9 95433_at
102015_at 0.92 99868_at
102015_at 0.94 99993_at
102016_at 0.93 102070_at
102016_at 0.94 102629_at
102016_at 0.99 102748_at
102016_at 0.93 102973_f_at
102016_at 0.95 103041_at
102016_at 0.96 103556_at
102016_at 0.94 103845_at
102016_at 0.9 160370_at
102016_at 0.91 160817_at
102016_at 0.91 160951_at
102016_at 0.91 161372_f_at
102016_at 0.92 161531_r_at
102016_at 0.9 161775_f_at
102016_at 0.98 162151_i_at
102016_at 0.97 162302_f_at
102016_at 0.96 162334_r_at
102016_at 0.91 162378_r_at
102016_at 0.97 162485_at
102016_at 0.95 92289_at
102016_at 0.93 92457_at
102016_at 0.99 92476_at
102016_at 0.93 92505_g_at
102016_at 0.99 92742_at
102016_at 0.9 92781_at
102016_at 0.97 92926_at
102016_at 0.93 92997_g_at
102016_at 0.95 93085_at
102016_at 0.94 93146_at
102016_at 0.92 93209_at
102016_at 0.99 93330_at
102016_at 0.91 93349_at
102016_at 0.92 93574_at
102016_at 0.95 93785_at
102016_at 0.93 93807_at
102016_at 0.94 94515_at
102016_at 0.96 94714_at
102016_at 0.91 94781_at
102016_at 0.9 95030_at
102016_at 0.92 95064_at
102016_at 0.93 95323_at
102016_at 0.97 95350_at
102016_at 0.9 95521_s_at
102016_at 0.92 96123_at
102016_at 0.92 96426_at
102016_at 0.95 96507_at
102016_at 0.97 96515_at
102016_at 0.92 96918_at
102016_at 0.94 97317_at
102016_at 0.93 97431_at
102016_at 0.95 97730_at
102016_at 0.9 98627_at
102016_at 0.93 98760_at
102016_at 0.9 98774_at
102016_at 0.95 98974_at
102016_at 0.98 99404_at
102017_at 0.91 103043_at
102017_at 0.91 103763_at
102017_at 0.94 160605_s_at
102017_at 0.91 160901_at
102017_at 0.91 92993_r_at
102017_at 0.95 93093_at
102017_at 0.91 93588_at
102017_at 0.95 94088_at
102017_at 0.92 95999_at
102018_at 0.9 104045_at
102018_at 0.96 104353_at
102018_at 0.94 104761_at
102018_at 0.91 160873_at
102018_at 0.98 92482_at
102018_at 0.94 94145_at
102018_at 0.92 94875_at
102018_at 0.91 98426_at
102019_at 0.91 103948_at
102019_at 0.9 160223_at
102019_at 0.92 160249_at
102019_at 0.93 92302_at
102019_at 0.91 92408_at
102019_at 0.93 92945_at
102019_at 0.95 93502_r_at
102019_at 0.91 94081_at
102019_at 0.93 94300_f_at
102019_at 0.92 95058_f_at
102019_at 0.93 95096_at
102019_at 0.91 96156_at
102019_at 0.97 96916_at
100314_f_at 0.94 100354_at
100314_f_at 0.92 100471_at
100314_f_at 0.91 100558_at
100314_f_at 0.92 101314_at
100314_f_at 0.9 101619_at
100314_f_at 0.95 101635_f_at
100314_f_at 0.93 101720_f_at
100314_f_at 0.91 101772_r_at
100314_f_at 0.9 102123_at
100314_f_at 0.9 102627_at
100314_f_at 0.91 102722_g_at
100314_f_at 0.93 102823_at
100314_f_at 0.96 102938_at
100314_f_at 0.94 103259_at
100314_f_at 0.92 103310_at
100314_f_at 0.94 104068_at
100314_f_at 0.94 104468_at
100314_f_at 0.9 104481_at
100314_f_at 0.91 104617_at
100314_f_at 0.93 160446_at
100314_f_at 0.93 160729_f_at
100314_f_at 0.9 160867_at
100314_f_at 0.93 160933_at
100314_f_at 0.91 161037_at
100314_f_at 0.92 161202_r_at
100314_f_at 0.91 161274_at
100314_f_at 0.91 161322_r_at
100314_f_at 0.93 161417_r_at
100314_f_at 0.94 161431_i_at
100314_f_at 0.97 161624_r_at
100314_f_at 0.92 162024_at
100314_f_at 0.94 162137_f_at
100314_f_at 0.9 162208_f_at
100314_f_at 0.91 162346_f_at
100314_f_at 0.9 162376_r_at
100314_f_at 0.93 92238_at
100314_f_at 0.91 92873_f_at
100314_f_at 0.99 92897_at
100314_f_at 0.91 92972_at
100314_f_at 0.91 93106_i_at
100314_f_at 0.9 93121_at
100314_f_at 0.94 93226_i_at
100314_f_at 0.98 93441_at
100314_f_at 0.94 93452_at
100314_f_at 0.9 93464_at
100314_f_at 0.92 93514_at
100314_f_at 0.93 93801_at
100314_f_at 0.93 94405_at
100314_f_at 0.9 94423_at
100314_f_at 0.91 94441_at
100314_f_at 0.91 94687_at
100314_f_at 0.93 94724_at
100314_f_at 0.98 95148_at
100314_f_at 0.94 95246_at
100314_f_at 0.91 95249_at
100314_f_at 0.93 95344_at
100314_f_at 0.93 95370_at
100314_f_at 0.94 95786_at
100314_f_at 0.9 96287_at
100314_f_at 0.9 96538_at
100314_f_at 0.97 96588_at
100314_f_at 0.91 97048_at
100314_f_at 0.92 97576_f_at
100314_f_at 0.93 97741_at
100314_f_at 0.93 98505_i_at
100314_f_at 0.94 99419_g_at
100314_f_at 0.94 99437_at
100314_f_at 0.97 99474_at
100314_f_at 0.91 5_at
100314_f_at 0.98 _at
102020_at 0.92 102714_at
102020_at 0.92 94854_g_at
102020_at 0.94 98764_at
102021_at 0.96 102559_at
102021_at 0.9 102857_at
102021_at 0.92 161336_r_at
102021_at 0.94 161804_r_at
102021_at 0.93 92201_at
102021_at 0.92 92239_at
102021_at 0.93 92459_at
102021_at 0.94 92601_at
102021_at 0.95 92682_at
102021_at 0.9 92861_i_at
102021_at 0.94 93338_at
102021_at 0.96 93372_at
102021_at 0.94 94754_at
102021_at 0.91 98379_r_at
102021_at 0.92 98779_at
102021_at 0.92 99965_at
102022_at 0.94 160890_at
102022_at 0.9 161480_i_at
102022_at 0.91 162038_f_at
102022_at 0.9 162369_f_at
102022_at 0.91 92569_f_at
102022_at 0.92 94312_at
102022_at 0.91 94337_at
102022_at 0.91 98358_at
102024_at 0.91 103905_at
102024_at 0.93 103982_s_at
102024_at 0.91 104188_at
102024_at 0.95 104513_at
102024_at 0.92 161540_r_at
102024_at 0.96 161590_r_at
102024_at 0.9 161724_r_at
102024_at 0.9 161798_r_at
102024_at 0.95 162008_r_at
102024_at 0.96 93202_at
102024_at 0.95 95760_at
102025_at 0.93 104345_at
102025_at 0.95 161521_at
102025_at 0.94 161944_at
102025_at 0.92 162403_at
102025_at 0.91 92566_at
102025_at 0.92 93097_at
102025_at 0.93 93591_at
102025_at 0.91 94745_f_at
102026_s_at 0.91 160293_at
102026_s_at 0.9 160563_at
102026_s_at 0.93 160977_at
102026_s_at 0.95 161335_r_at
102026_s_at 0.91 161450_r_at
102026_s_at 0.93 161692_r_at
102026_s_at 0.92 162043_i_at
102026_s_at 0.94 162100_r_at
102026_s_at 0.91 92471_i_at
102026_s_at 0.92 92883_at
102026_s_at 0.93 93245_at
102026_s_at 0.93 93644_at
102026_s_at 0.96 93927_f_at
102026_s_at 0.92 94102_at
102026_s_at 0.96 94152_at
102026_s_at 0.9 94540_at
102026_s_at 0.9 94627_at
102026_s_at 0.9 94763_at
102026_s_at 0.93 94779_f_at
102026_s_at 0.94 95729_at
102026_s_at 0.93 96537_at
102026_s_at 0.93 97546_at
102026_s_at 0.92 98812_at
102026_s_at 0.95 99998_at
102027_s_at 0.91 161613_at
102027_s_at 0.91 161942_f_at
102027_s_at 0.99 162457_f_at
102027_s_at 0.97 96894_at
102027_s_at 0.9 97860_at
102027_s_at 0.91 98616_f_at
102028_at 0.94 162278_r_at
102028_at 0.91 97261_at
102028_at 0.92 98901_at
102029_at 0.91 92790_at
102029_at 0.95 93907_f_at
102029_at 0.91 95060_at
102029_at 0.91 98543_at
102029_at 0.92 98953_at
102030_at 0.92 103434_at
102030_at 0.93 103731_at
102030_at 0.91 160428_at
102030_at 0.93 160564_at
102030_at 0.9 161200_i_at
102030_at 0.91 162373_r_at
102030_at 0.9 92952_f_at
102030_at 0.92 93219_at
102030_at 0.9 94754_at
102030_at 0.92 96352_at
100315_at 0.93 101278_at
100315_at 0.93 101429_at
100315_at 0.9 93886_at
100315_at 0.91 94420_f_at
102031_at 0.94 103470_at
102031_at 0.96 104551_at
102031_at 0.92 160544_at
102031_at 0.92 160984_r_at
102031_at 0.9 162281_at
102031_at 0.9 93183_at
102032_at 0.9 102431_at
102032_at 0.94 160403_at
102032_at 0.94 161363_r_at
102032_at 0.9 161633_r_at
102032_at 0.91 161916_r_at
102032_at 0.91 162426_f_at
102032_at 0.92 93109_f_at
102032_at 0.9 96418_r_at
102033_at 0.91 104244_at
102033_at 0.9 104253_at
102033_at 0.94 160142_at
102033_at 0.91 160811_at
102033_at 0.92 160915_at
102033_at 0.92 95491_at
102033_at 0.95 97318_at
102035_at 0.91 103334_at
102035_at 0.91 160772_i_at
102035_at 0.91 92507_at
102035_at 0.9 92700_at
102035_at 0.91 93983_at
102035_at 0.91 94224_s_at
102035_at 0.9 94731_at
102035_at 0.94 97198_at
102036_at 0.91 160802_at
102036_at 0.91 161094_r_at
102036_at 0.9 161144_r_at
102036_at 0.92 161295_r_at
102036_at 0.9 99569_at
102037_at 0.92 160358_at
102037_at 0.91 96158_at
102037_at 0.91 96909_at
102037_at 0.91 98015_at
102038_at 0.91 103063_at
102038_at 0.93 103866_at
102038_at 0.93 104334_at
102038_at 0.94 161562_f_at
102038_at 0.91 162033_f_at
102038_at 0.91 92950_at
102038_at 0.91 94435_at
102038_at 0.93 96293_at
102038_at 0.92 99590_at
102039_at 0.9 102204_at
102039_at 0.92 160401_r_at
102039_at 0.9 162351_f_at
102039_at 0.95 96120_at
102039_at 0.93 96979_at
102040_at 0.93 95704_at
102040_at 0.9 96700_r_at
102040_at 0.91 3_st
102041_at 0.9 102782_at
102041_at 0.94 102802_at
102041_at 0.91 104494_at
102041_at 0.96 160483_at
102041_at 0.9 93310_at
102041_at 0.9 98511_at
102041_at 0.9 98761_i_at
102041_at 0.91 99379_f_at
100317_at 0.91 104335_at
100317_at 0.92 97177_at
102042_at 0.93 102401_at
102042_at 0.95 103225_at
102042_at 0.9 160228_at
102042_at 0.92 160488_at
102042_at 0.94 161240_f_at
102042_at 0.9 161298_i_at
102042_at 0.94 93727_at
102043_at 0.94 102077_at
102043_at 0.9 102637_at
102043_at 0.95 103613_at
102043_at 0.96 161142_at
102043_at 0.9 162069_at
102043_at 0.95 92942_at
102043_at 0.9 94168_at
102043_at 0.94 94927_at
102044_at 0.93 160880_at
102044_at 0.92 161145_f_at
102044_at 0.9 162001_f_at
102044_at 0.92 92900_at
102046_at 0.93 104484_at
102046_at 0.9 160910_at
102046_at 0.93 161627_r_at
102046_at 0.91 161695_f_at
102046_at 0.92 162085_r_at
102046_at 0.93 93699_at
102046_at 0.91 94233_at
102046_at 0.91 95281_at
102046_at 0.9 95945_at
102046_at 0.91 96491_at
102046_at 0.9 96984_at
102046_at 0.93 98505_i_at
102046_at 0.92 99077_at
102047_at 0.91 97867_at
102048_at 0.91 102823_at
102048_at 0.9 160446_at
102048_at 0.91 92238_at
102048_at 0.91 92736_at
102048_at 0.93 93464_at
102048_at 0.99 94700_at
102048_at 0.9 94724_at
102048_at 0.92 94749_f_at
102048_at 0.9 95148_at
102048_at 0.91 95621_at
102048_at 0.91 _at
102049_at 0.9 161604_r_at
102049_at 0.9 161724_r_at
102049_at 0.92 92594_at
102049_at 0.92 93217_at
102049_at 0.93 93490_at
102050_at 0.95 103306_at
102050_at 0.9 104000_at
102050_at 0.92 162037_f_at
102050_at 0.9 94380_at
102050_at 0.91 96509_at
102050_at 0.92 98962_at
102052_at 0.98 104263_at
102052_at 0.9 160798_at
102052_at 0.91 160908_r_at
102052_at 0.9 162347_f_at
102052_at 0.94 92618_at
102052_at 0.9 93624_at
102052_at 0.9 94231_at
102052_at 0.9 94786_at
102052_at 0.94 97598_at
102053_at 0.91 102748_at
102053_at 0.92 103041_at
102053_at 0.94 103845_at
102053_at 0.91 160157_at
102053_at 0.96 160436_at
102053_at 0.98 162378_r_at
102053_at 0.91 162485_at
102053_at 0.9 92742_at
102053_at 0.99 92762_at
102053_at 0.93 92997_g_at
102053_at 0.91 93140_at
102053_at 0.93 93209_at
102053_at 0.91 93330_at
102053_at 0.92 93349_at
102053_at 0.97 93785_at
102053_at 0.98 93807_at
102053_at 0.91 93871_at
102053_at 0.9 93962_at
102053_at 0.91 95030_at
102053_at 0.97 95293_at
102053_at 0.96 95350_at
102053_at 0.94 95471_at
102053_at 0.96 95639_at
102053_at 0.92 96123_at
102053_at 0.9 96203_at
102053_at 0.98 96599_at
102053_at 0.96 97317_at
102053_at 0.91 97543_at
102053_at 0.91 98045_s_at
102053_at 0.91 98079_at
102053_at 0.94 98139_at
100318_at 0.9 101470_at
100318_at 0.9 101568_at
100318_at 0.92 102628_at
100318_at 0.91 161243_f_at
100318_at 0.96 161367_f_at
100318_at 0.92 161926_r_at
100318_at 0.9 162059_r_at
100017_at 0.94 101415_i_at
100017_at 0.91 160934_s_at
100017_at 0.9 161086_at
100017_at 0.93 161113_at
100017_at 0.9 94521_at
102054_at 0.96 160203_at
102054_at 0.94 92274_at
102054_at 0.91 93592_at
102056_f_at 0.93 160667_at
102056_f_at 0.92 92773_at
102056_f_at 0.93 92804_at
102056_f_at 0.92 93403_at
102057_r_at 0.91 102476_f_at
102057_r_at 0.94 104708_at
102057_r_at 0.9 160496_s_at
102057_r_at 0.92 95328_at
102057_r_at 0.93 95526_at
102057_r_at 0.9 99506_at
102058_at 0.91 104134_at
102058_at 0.91 161400_f_at
102058_at 0.91 92638_at
102058_at 0.91 94060_at
102058_at 0.95 94490_at
102058_at 0.91 97863_at
102059_at 0.91 160886_i_at
102059_at 0.9 161180_r_at
102059_at 0.95 161542_r_at
102059_at 0.91 161608_r_at
102059_at 0.93 161958_at
102059_at 0.9 162077_f_at
102059_at 0.91 97690_at
102059_at 0.95 98140_at
102059_at 0.91 99358_at
102060_at 0.91 102263_at
102060_at 0.91 103494_at
102060_at 0.97 104074_at
102060_at 0.91 104323_at
102060_at 0.95 160068_at
102060_at 0.95 160159_at
102060_at 0.91 160408_at
102060_at 0.92 160910_at
102060_at 0.92 161055_r_at
102060_at 0.94 161118_r_at
102060_at 0.93 161856_f_at
102060_at 0.94 92230_at
102060_at 0.97 93197_at
102060_at 0.9 95331_at
102060_at 0.94 96915_f_at
102060_at 0.9 97109_at
102060_at 0.9 97535_at
102060_at 0.91 98468_r_at
102060_at 0.92 98583_at
102060_at 0.94 98957_at
102060_at 0.93 99839_at
102061_at 0.91 102219_at
102061_at 0.98 102239_at
102061_at 0.91 102416_at
102061_at 0.97 102418_at
102061_at 0.95 102838_at
102061_at 0.92 102908_at
102061_at 0.9 103264_at
102061_at 0.95 103629_g_at
102061_at 0.97 103882_at
102061_at 0.93 103933_at
102061_at 0.92 103987_at
102061_at 0.94 104495_f_at
102061_at 0.97 160909_at
102061_at 0.9 161020_r_at
102061_at 0.99 161420_r_at
102061_at 0.97 161622_f_at
102061_at 0.91 161746_i_at
102061_at 0.95 162052_i_at
102061_at 0.99 162101_f_at
102061_at 0.96 162254_f_at
102061_at 0.94 162257_i_at
102061_at 0.94 162342_at
102061_at 0.97 162424_f_at
102061_at 0.95 162454_f_at
102061_at 0.95 92264_at
102061_at 0.94 92656_at
102061_at 0.96 92674_at
102061_at 0.93 92970_at
102061_at 0.98 93817_at
102061_at 0.96 93883_at
102061_at 0.93 94209_g_at
102061_at 0.91 94710_g_at
102061_at 0.96 94980_at
102061_at 0.97 95552_at
102061_at 0.9 95887_at
102061_at 0.99 95925_at
102061_at 0.93 96215_f_at
102061_at 0.95 96422_at
102061_at 0.98 96601_at
102061_at 0.92 96784_at
102061_at 0.98 96895_at
102061_at 0.97 97153_at
102061_at 0.97 97931_i_at
102061_at 0.91 98305_at
102061_at 0.94 98311_at
102061_at 0.97 98387_at
102061_at 0.95 98479_f_at
102061_at 0.96 98568_at
102061_at 0.9 98792_at
102061_at 0.9 99047_at
102061_at 0.96 99048_g_at
102061_at 0.97 99074_at
102061_at 0.96 99238_at
102061_at 0.91 99561_f_at
102061_at 0.96 99708_at
102061_at 0.98 3_st
102062_at 0.9 160467_at
102062_at 0.91 93213_at
102062_at 0.93 95575_r_at
102062_at 0.92 95806_f_at
102062_at 0.94 98791_at
102063_at 0.93 161026_s_at
102063_at 0.94 162180_r_at
102063_at 0.9 93336_at
102063_at 0.93 94278_at
102063_at 0.91 98109_at
102064_at 0.92 102284_at
102064_at 0.91 104583_at
102064_at 0.91 161245_r_at
102064_at 0.9 161905_r_at
102064_at 0.91 162148_r_at
102064_at 0.92 93241_r_at
102064_at 0.9 94848_at
102064_at 0.91 95854_at
102064_at 0.92 97568_at
102064_at 0.9 99809_at
100319_at 0.9 101223_r_at
100319_at 0.93 102824_g_at
100319_at 0.9 103331_at
100319_at 0.97 103861_s_at
100319_at 0.9 161369_r_at
100319_at 0.91 161382_at
100319_at 0.95 93397_at
100319_at 0.9 99985_at
102065_at 0.95 102702_at
102065_at 0.92 103998_at
102065_at 0.93 104291_at
102065_at 0.91 161285_r_at
102065_at 0.94 161393_at
102065_at 0.92 161597_r_at
102065_at 0.96 161981_r_at
102065_at 0.95 162223_f_at
102065_at 0.9 162312_f_at
102065_at 0.92 93175_at
102065_at 0.91 93934_at
102065_at 0.91 95019_at
102065_at 0.91 95348_at
102065_at 0.9 95729_at
102065_at 0.91 98280_at
102065_at 0.95 98358_at
102065_at 0.94 98976_at
102065_at 0.93 99104_at
102065_at 0.92 99124_at
102065_at 0.92 99582_at
102065_at 0.92 99972_at
102069_at 0.91 103284_at
102069_at 0.92 104532_at
102069_at 0.92 161434_r_at
102069_at 0.95 93646_at
102069_at 0.91 94341_at
102069_at 0.93 97106_at
102070_at 0.91 102690_at
102070_at 0.94 102748_at
102070_at 0.93 102977_at
102070_at 0.95 103041_at
102070_at 0.93 160436_at
102070_at 0.91 161372_f_at
102070_at 0.91 161473_f_at
102070_at 0.91 162151_i_at
102070_at 0.95 162302_f_at
102070_at 0.94 162334_r_at
102070_at 0.91 162378_r_at
102070_at 0.92 162485_at
102070_at 0.93 92476_at
102070_at 0.92 92742_at
102070_at 0.9 92926_at
102070_at 0.91 92997_g_at
102070_at 0.93 93085_at
102070_at 0.94 93209_at
102070_at 0.94 93330_at
102070_at 0.95 93785_at
102070_at 0.91 93807_at
102070_at 0.95 93906_s_at
102070_at 0.95 95030_at
102070_at 0.95 95350_at
102070_at 0.9 96203_at
102070_at 0.92 96507_at
102070_at 0.91 96515_at
102070_at 0.91 96599_at
102070_at 0.97 97236_r_at
102070_at 0.94 97317_at
102070_at 0.93 97431_at
102070_at 0.91 97730_at
102070_at 0.9 98139_at
102070_at 0.95 98760_at
102071_at 0.92 103636_at
102071_at 0.95 104213_at
102071_at 0.9 99506_at
102071_at 0.93 99954_at
102072_g_at 0.9 94373_at
102072_g_at 0.91 95012_at
102073_at 0.97 104539_at
102073_at 0.9 160750_at
102073_at 0.94 161028_at
102073_at 0.91 162485_at
102073_at 0.93 92939_at
102073_at 0.97 93750_at
102073_at 0.94 94271_at
102073_at 0.9 94515_at
102073_at 0.9 94781_at
102073_at 0.9 95293_at
102073_at 0.93 99404_at
102074_at 0.93 160655_at
102074_at 0.91 160753_at
102074_at 0.93 161211_r_at
102074_at 0.93 92864_at
102074_at 0.93 93194_at
102074_at 0.9 96032_at
102075_at 0.9 102656_at
102075_at 0.93 102674_at
102075_at 0.9 102722_g_at
102075_at 0.94 103285_at
102075_at 0.92 103766_at
102075_at 0.93 161554_r_at
102075_at 0.9 161584_r_at
102075_at 0.96 161643_i_at
102075_at 0.9 161674_i_at
102075_at 0.91 161679_r_at
102075_at 0.9 161720_r_at
102075_at 0.97 161784_f_at
102075_at 0.92 161825_f_at
102075_at 0.91 162216_i_at
102075_at 0.96 162271_f_at
102075_at 0.93 162301_f_at
102075_at 0.91 162390_r_at
102075_at 0.95 92277_at
102075_at 0.96 92761_at
102075_at 0.92 93162_f_at
102075_at 0.95 93223_at
102075_at 0.94 93526_at
102075_at 0.96 93719_at
102075_at 0.99 94035_at
102075_at 0.96 94058_r_at
102075_at 0.91 96042_at
102075_at 0.93 96492_at
102075_at 0.91 97123_at
102075_at 0.91 97542_at
102075_at 0.9 97821_at
102075_at 0.92 98292_at
102075_at 0.91 98941_r_at
102075_at 0.93 99357_at
102075_at 0.92 99445_at
102076_at 0.9 103563_at
102076_at 0.91 103782_at
102076_at 0.9 104641_f_at
102076_at 0.92 161051_at
102076_at 0.92 161968_f_at
102076_at 0.92 161990_f_at
102076_at 0.9 162284_r_at
102076_at 0.93 97370_at
102076_at 0.9 99652_at
102077_at 0.94 102096_f_at
102077_at 0.94 102685_at
102077_at 0.91 102730_at
102077_at 0.91 102834_at
102077_at 0.91 102989_at
102077_at 0.92 104142_at
102077_at 0.91 160407_at
102077_at 0.92 160459_r_at
102077_at 0.91 160559_at
102077_at 0.9 160604_at
102077_at 0.94 161142_at
102077_at 0.92 161151_at
102077_at 0.9 161278_r_at
102077_at 0.91 161442_at
102077_at 0.94 161539_f_at
102077_at 0.91 161829_at
102077_at 0.9 162154_i_at
102077_at 0.9 92745_at
102077_at 0.91 93136_at
102077_at 0.91 93417_at
102077_at 0.95 93542_at
102077_at 0.94 95024_at
102077_at 0.9 95455_at
102077_at 0.93 95957_at
102077_at 0.93 97196_at
102077_at 0.93 97278_at
102077_at 0.9 99814_at
102077_at 0.92 99958_at
100320_at 0.93 101736_at
100320_at 0.94 101894_s_at
100320_at 0.9 101917_at
100320_at 0.93 160822_at
100320_at 0.9 92184_at
100320_at 0.93 97954_at
102078_at 0.9 103901_at
102078_at 0.9 104707_at
102078_at 0.93 161382_at
102078_at 0.94 92692_at
102078_at 0.9 93855_at
102078_at 0.9 94947_g_at
102079_at 0.93 162228_f_at
102079_at 0.9 94184_at
102079_at 0.92 94698_at
102079_at 0.92 96408_at
102079_at 0.96 99803_at
102080_at 0.91 103563_at
102080_at 0.91 160118_at
102080_at 0.91 160509_at
102080_at 0.94 161296_r_at
102080_at 0.91 161343_r_at
102080_at 0.92 161545_r_at
102080_at 0.94 162082_r_at
102080_at 0.91 162403_at
102080_at 0.9 162428_i_at
102080_at 0.93 162446_at
102080_at 0.93 94973_at
102080_at 0.9 96484_at
102080_at 0.95 97052_at
102080_at 0.9 99980_at
102081_at 0.96 160693_at
102081_at 0.9 92371_at
102081_at 0.92 93770_at
102081_at 0.91 94045_at
102081_at 0.92 94317_at
102081_at 0.93 94625_at
102081_at 0.92 95686_at
102081_at 0.92 95871_at
102081_at 0.95 96417_s_at
102081_at 0.9 98573_r_at
102082_at 0.9 103732_at
102082_at 0.92 93435_at
102083_at 0.92 161383_r_at
102083_at 0.97 95601_at
102084_f_at 0.9 93183_at
102084_f_at 0.9 94713_at
102084_f_at 0.94 95275_at
102085_at 0.9 162313_f_at
102085_at 0.94 94137_at
102085_at 0.91 98137_at
102085_at 0.91 99434_at
102086_r_at 0.97 102397_at
102086_r_at 0.94 102825_at
102086_r_at 0.9 104083_at
102086_r_at 0.91 93454_at
102086_r_at 0.91 93592_at
102086_r_at 0.9 93609_at
102086_r_at 0.91 96038_at
102086_r_at 0.92 96652_at
102086_r_at 0.93 96885_at
102086_r_at 0.91 98073_at
102086_r_at 0.95 99138_at
102087_at 0.92 102267_at
102087_at 0.93 102685_at
102087_at 0.9 102834_at
102087_at 0.94 103691_at
102087_at 0.93 104142_at
102087_at 0.9 160939_at
102087_at 0.92 161442_at
102087_at 0.92 161593_r_at
102087_at 0.92 162058_f_at
102087_at 0.91 162184_at
102087_at 0.92 93136_at
102087_at 0.96 93332_at
102087_at 0.91 93417_at
102087_at 0.97 94165_at
102087_at 0.92 94537_at
102087_at 0.91 95399_at
102087_at 0.92 96078_g_at
102087_at 0.9 96806_at
102087_at 0.96 97667_at
102087_at 0.9 97703_at
102087_at 0.9 98321_at
102087_at 0.94 99595_at
102087_at 0.94 99958_at
100321_f_at 0.9 100561_at
100321_f_at 0.93 103525_at
100321_f_at 0.94 103674_f_at
100321_f_at 0.95 104407_at
100321_f_at 0.94 160476_f_at
100321_f_at 0.92 160714_at
100321_f_at 0.91 92966_g_at
100321_f_at 0.94 94465_g_at
100321_f_at 0.91 97442_at
100321_f_at 0.9 98818_at
100321_f_at 0.92 99441_at
100321_f_at 0.9 99990_at
102088_at 0.91 102131_f_at
102088_at 0.92 102139_at
102088_at 0.91 103451_at
102088_at 0.91 161922_r_at
102088_at 0.91 162014_i_at
102088_at 0.91 92800_i_at
102088_at 0.92 95330_at
102088_at 0.94 97087_f_at
102088_at 0.91 97914_at
102088_at 0.9 97993_at
102088_at 0.9 99063_at
102089_at 0.95 102157_f_at
102089_at 0.92 102560_at
102089_at 0.93 102968_at
102089_at 0.95 103589_at
102089_at 0.94 103606_r_at
102089_at 0.91 104429_at
102089_at 0.9 104603_at
102089_at 0.91 160088_at
102089_at 0.92 160796_at
102089_at 0.97 161288_r_at
102089_at 0.92 161858_f_at
102089_at 0.95 161915_f_at
102089_at 0.9 162288_f_at
102089_at 0.96 162391_r_at
102089_at 0.97 162492_at
102089_at 0.91 92181_at
102089_at 0.91 92579_at
102089_at 0.93 93282_at
102089_at 0.92 93569_f_at
102089_at 0.93 93629_s_at
102089_at 0.9 96845_at
102089_at 0.96 97238_at
102089_at 0.93 97941_at
102089_at 0.97 98113_at
102089_at 0.94 98829_at
102089_at 0.94 98884_r_at
102089_at 0.96 99026_at
102089_at 0.98 99385_at
102089_at 0.94 99416_at
102089_at 0.95 99955_at
102089_at 0.93 3_at
102091_f_at 0.9 102668_at
102091_f_at 0.93 103437_at
102091_f_at 0.91 104140_s_at
102091_f_at 0.9 160133_at
102091_f_at 0.95 160665_at
102091_f_at 0.91 161644_f_at
102091_f_at 0.95 161794_i_at
102091_f_at 0.94 162306_at
102091_f_at 0.92 93196_at
102091_f_at 0.94 93657_at
102091_f_at 0.91 94636_at
102091_f_at 0.91 94708_at
102091_f_at 0.9 94763_at
102091_f_at 0.93 95577_at
102091_f_at 0.93 95891_at
102091_f_at 0.92 96237_at
102091_f_at 0.93 96326_at
102091_f_at 0.91 96852_at
102091_f_at 0.91 98773_s_at
102091_f_at 0.92 98830_at
102091_f_at 0.95 98856_at
102091_f_at 0.93 99103_at
102091_f_at 0.92 99363_at
102091_f_at 0.95 99647_at
102091_f_at 0.94 99991_at
102091_f_at 0.9 M_st
102091_f_at 0.97 3_at
102092_s_at 0.91 162384_f_at
102092_s_at 0.92 93295_at
102092_s_at 0.91 95364_at
102092_s_at 0.9 97272_at
102093_f_at 0.91 102203_at
102093_f_at 0.92 102880_at
102093_f_at 0.9 103082_at
102093_f_at 0.95 103690_at
102093_f_at 0.9 103891_i_at
102093_f_at 0.91 104693_at
102093_f_at 0.9 160199_at
102093_f_at 0.93 160273_at
102093_f_at 0.94 160525_f_at
102093_f_at 0.94 94041_at
102093_f_at 0.93 94450_at
102093_f_at 0.93 95120_at
102093_f_at 0.94 96185_at
102093_f_at 0.93 96709_at
102093_f_at 0.94 96907_at
102093_f_at 0.92 98142_at
102094_f_at 0.9 102131_f_at
102094_f_at 0.93 104474_s_at
102094_f_at 0.91 93513_at
102094_f_at 0.9 96576_at
102094_f_at 0.91 97151_at
102094_f_at 0.92 97705_at
102095_f_at 0.9 160996_at
102095_f_at 0.91 95862_at
102095_f_at 0.92 96675_at
102095_f_at 0.9 98087_at
102096_f_at 0.92 102660_at
102096_f_at 0.93 102685_at
102096_f_at 0.91 102834_at
102096_f_at 0.9 102989_at
102096_f_at 0.91 103532_at
102096_f_at 0.9 103691_at
102096_f_at 0.91 104142_at
102096_f_at 0.93 160155_at
102096_f_at 0.98 160459_r_at
102096_f_at 0.94 160559_at
102096_f_at 0.95 160604_at
102096_f_at 0.91 161123_i_at
102096_f_at 0.98 161151_at
102096_f_at 0.97 161278_r_at
102096_f_at 0.9 161321_i_at
102096_f_at 0.93 161402_r_at
102096_f_at 0.93 161435_i_at
102096_f_at 0.91 161758_r_at
102096_f_at 0.9 161829_at
102096_f_at 0.92 161992_at
102096_f_at 0.93 162154_i_at
102096_f_at 0.95 162196_f_at
102096_f_at 0.94 162259_f_at
102096_f_at 0.92 162467_r_at
102096_f_at 0.94 92475_g_at
102096_f_at 0.9 92662_g_at
102096_f_at 0.9 93317_at
102096_f_at 0.91 93542_at
102096_f_at 0.91 93897_at
102096_f_at 0.94 95024_at
102096_f_at 0.97 95455_at
102096_f_at 0.91 95631_at
102096_f_at 0.9 95877_at
102096_f_at 0.93 96229_at
102096_f_at 0.91 96419_f_at
102096_f_at 0.92 96517_at
102096_f_at 0.93 96806_at
102096_f_at 0.96 97099_at
102096_f_at 0.91 97119_at
102096_f_at 0.9 97187_at
102096_f_at 0.92 97196_at
102096_f_at 0.9 99814_at
102097_f_at 0.91 102288_at
102097_f_at 0.91 103516_at
102097_f_at 0.91 98076_at
100322_at 0.91 101964_at
102098_at 0.9 160136_r_at
102098_at 0.9 94460_at
102098_at 0.9 95158_at
102099_f_at 0.97 102994_at
102099_f_at 0.92 104361_at
102099_f_at 0.9 161044_at
102099_f_at 0.91 162294_f_at
102099_f_at 0.9 92800_i_at
102099_f_at 0.91 93097_at
102099_f_at 0.92 94745_f_at
102099_f_at 0.96 95342_at
102099_f_at 0.9 96528_at
102100_f_at 0.93 102320_at
102100_f_at 0.9 160414_at
102100_f_at 0.9 96650_at
102100_f_at 0.93 99081_at
102100_f_at 0.92 99624_at
102101_f_at 0.91 103751_at
102101_f_at 0.91 103817_at
102101_f_at 0.93 103843_at
102101_f_at 0.91 103854_at
102101_f_at 0.93 104141_at
102101_f_at 0.96 161073_at
102101_f_at 0.96 161143_r_at
102101_f_at 0.9 161528_r_at
102101_f_at 0.94 161826_r_at
102101_f_at 0.9 161931_r_at
102101_f_at 0.95 162056_f_at
102101_f_at 0.93 162497_r_at
102101_f_at 0.91 93084_at
102101_f_at 0.91 96955_at
102101_f_at 0.91 98405_at
102101_f_at 0.9 98622_at
102101_f_at 0.9 99030_at
102101_f_at 0.92 99087_at
102101_f_at 0.91 99566_at
102101_f_at 0.93 99585_at
102102_at 0.91 95077_at
102103_f_at 0.91 102986_at
102103_f_at 0.92 103002_at
102103_f_at 0.9 103387_at
102103_f_at 0.9 103790_at
102103_f_at 0.92 104199_at
102103_f_at 0.96 161258_at
102103_f_at 0.95 161332_f_at
102103_f_at 0.9 162238_r_at
102103_f_at 0.93 93002_r_at
102103_f_at 0.92 95090_at
102104_f_at 0.94 103620_s_at
102104_f_at 0.92 160551_at
102104_f_at 0.9 93913_at
102104_f_at 0.96 98508_s_at
102105_f_at 0.91 104674_s_at
102105_f_at 0.93 104687_at
102105_f_at 0.92 161231_r_at
102105_f_at 0.9 161892_r_at
102105_f_at 0.93 92543_at
102105_f_at 0.94 93631_at
102105_f_at 0.96 98279_at
102106_at 0.91 103072_at
102106_at 0.92 161178_at
102106_at 0.93 161445_at
102106_at 0.92 92419_at
102106_at 0.95 92688_at
102107_at 0.96 102218_at
102107_at 0.9 160113_at
102107_at 0.91 162124_r_at
102107_at 0.9 162147_f_at
102107_at 0.9 94701_at
102107_at 0.96 98108_at
100323_at 0.91 103796_at
100323_at 0.91 103890_at
100323_at 0.91 104538_at
100323_at 0.9 161693_r_at
100323_at 0.97 93701_at
100323_at 0.92 96835_at
102108_f_at 0.97 102249_at
102108_f_at 0.91 102313_at
102108_f_at 0.9 103223_at
102108_f_at 0.91 103305_at
102108_f_at 0.95 103494_at
102108_f_at 0.92 103665_at
102108_f_at 0.93 160740_at
102108_f_at 0.91 161607_r_at
102108_f_at 0.92 93206_g_at
102108_f_at 0.9 96019_at
102108_f_at 0.92 97511_at
102108_f_at 0.92 98143_at
102110_at 0.98 102762_r_at
102110_at 0.94 161489_r_at
102110_at 0.92 161512_r_at
102110_at 0.95 161966_f_at
102110_at 0.91 99406_at
102111_f_at 0.92 94853_at
102111_f_at 0.93 95437_at
102111_f_at 0.93 95580_at
102111_f_at 0.94 98922_at
102111_f_at 0.91 M_at
102112_s_at 0.95 102642_at
102112_s_at 0.9 103886_at
102112_s_at 0.9 160819_at
102112_s_at 0.9 162011_f_at
102112_s_at 0.92 162120_at
102112_s_at 0.95 92961_at
102112_s_at 0.92 93062_at
102112_s_at 0.97 93936_at
102112_s_at 0.92 95347_at
102112_s_at 0.92 97250_at
102113_f_at 0.92 160630_at
102113_f_at 0.97 94290_at
102114_f_at 0.92 103757_at
102114_f_at 0.91 160288_at
102114_f_at 0.9 160313_at
102114_f_at 0.95 162479_f_at
102114_f_at 0.93 92206_at
102114_f_at 0.97 93355_at
102114_f_at 0.91 98398_s_at
102115_r_at 0.9 103255_at
102115_r_at 0.92 103571_at
102115_r_at 0.9 104240_at
102115_r_at 0.95 160779_at
102115_r_at 0.93 94109_at
102115_r_at 0.91 96106_at
102115_r_at 0.91 96976_f_at
102115_r_at 0.91 99387_at
102116_f_at 0.93 161909_r_at
102117_at 0.91 102904_at
102117_at 0.92 102983_at
102117_at 0.92 104340_at
102117_at 0.94 160430_at
102117_at 0.95 93216_at
102117_at 0.94 93462_at
102117_at 0.93 94146_at
102117_at 0.93 95078_at
102117_at 0.92 97351_i_at
100324_g_at 0.91 103778_at
100324_g_at 0.93 104381_at
100324_g_at 0.9 160387_at
100324_g_at 0.95 93588_at
100324_g_at 0.92 95898_at
100324_g_at 0.92 96140_at
100324_g_at 0.94 96331_at
100324_g_at 0.9 96626_at
100324_g_at 0.9 98153_at
100324_g_at 0.92 99536_at
102118_at 0.94 102857_at
102118_at 0.91 103249_at
102118_at 0.91 160416_at
102118_at 0.93 160428_at
102118_at 0.91 162159_i_at
102118_at 0.91 93882_f_at
102118_at 0.94 95685_at
102119_at 0.97 160479_at
102119_at 0.94 94244_at
102119_at 0.9 95430_f_at
102119_at 0.93 95869_at
102119_at 0.96 98560_at
102119_at 0.91 99886_at
102120_f_at 0.91 102807_at
102120_f_at 0.9 160147_r_at
102120_f_at 0.92 160280_at
102120_f_at 0.91 160820_at
102120_f_at 0.91 161576_f_at
102120_f_at 0.93 162130_r_at
102120_f_at 0.94 92695_at
102120_f_at 0.91 93767_i_at
102120_f_at 0.9 99701_f_at
102121_f_at 0.92 102567_at
102121_f_at 0.97 102717_at
102121_f_at 0.94 102722_g_at
102121_f_at 0.9 103365_s_at
102121_f_at 0.93 103669_at
102121_f_at 0.93 103730_at
102121_f_at 0.91 103994_at
102121_f_at 0.94 104481_at
102121_f_at 0.92 104617_at
102121_f_at 0.91 160594_at
102121_f_at 0.92 161007_at
102121_f_at 0.92 161037_at
102121_f_at 0.92 161053_at
102121_f_at 0.93 161242_f_at
102121_f_at 0.91 161322_r_at
102121_f_at 0.92 161417_r_at
102121_f_at 0.93 161431_i_at
102121_f_at 0.93 161517_at
102121_f_at 0.95 161523_r_at
102121_f_at 0.9 161554_r_at
102121_f_at 0.93 161720_r_at
102121_f_at 0.92 161774_f_at
102121_f_at 0.9 161793_at
102121_f_at 0.9 161802_i_at
102121_f_at 0.95 161866_at
102121_f_at 0.91 161950_at
102121_f_at 0.92 161963_f_at
102121_f_at 0.91 162137_f_at
102121_f_at 0.9 162155_f_at
102121_f_at 0.94 162208_f_at
102121_f_at 0.92 162209_r_at
102121_f_at 0.94 162286_r_at
102121_f_at 0.9 162329_r_at
102121_f_at 0.91 162376_r_at
102121_f_at 0.96 162390_r_at
102121_f_at 0.94 162401_f_at
102121_f_at 0.91 92218_at
102121_f_at 0.92 92371_at
102121_f_at 0.91 92537_g_at
102121_f_at 0.91 92722_f_at
102121_f_at 0.9 92853_at
102121_f_at 0.92 92873_f_at
102121_f_at 0.94 93106_i_at
102121_f_at 0.91 93226_i_at
102121_f_at 0.93 93514_at
102121_f_at 0.93 94118_r_at
102121_f_at 0.9 94185_at
102121_f_at 0.92 94441_at
102121_f_at 0.9 94527_at
102121_f_at 0.91 94664_at
102121_f_at 0.93 94747_at
102121_f_at 0.93 94895_at
102121_f_at 0.9 95331_at
102121_f_at 0.91 95399_at
102121_f_at 0.91 95599_at
102121_f_at 0.93 95984_at
102121_f_at 0.94 96474_at
102121_f_at 0.92 96492_at
102121_f_at 0.93 96538_at
102121_f_at 0.91 96722_at
102121_f_at 0.93 96904_at
102121_f_at 0.9 97576_f_at
102121_f_at 0.9 97777_at
102121_f_at 0.91 98374_at
102121_f_at 0.9 98406_at
102121_f_at 0.91 98489_at
102121_f_at 0.91 98804_at
102121_f_at 0.91 98845_at
102121_f_at 0.93 99099_at
102121_f_at 0.91 99420_at
102121_f_at 0.91 99437_at
102121_f_at 0.9 99567_at
102121_f_at 0.94 5_at
102122_f_at 0.93 103022_at
102122_f_at 0.91 104158_at
102122_f_at 0.91 160635_at
102122_f_at 0.95 161565_r_at
102122_f_at 0.9 161701_at
102122_f_at 0.91 162443_at
102122_f_at 0.93 92340_at
102122_f_at 0.9 93381_at
102122_f_at 0.92 93880_at
102123_at 0.94 102578_at
102123_at 0.91 102586_at
102123_at 0.91 102627_at
102123_at 0.93 103806_at
102123_at 0.9 104468_at
102123_at 0.91 160852_at
102123_at 0.9 160933_at
102123_at 0.9 92897_at
102123_at 0.93 93380_at
102123_at 0.93 93452_at
102123_at 0.93 95344_at
102123_at 0.91 95593_at
102123_at 0.96 95786_at
102123_at 0.9 95957_at
102123_at 0.9 98505_i_at
102123_at 0.93 99920_at
102124_f_at 0.94 103070_at
102124_f_at 0.91 160308_at
102124_f_at 0.99 93836_at
102124_f_at 0.9 93992_at
102124_f_at 0.92 94036_at
102124_f_at 0.91 97203_at
102124_f_at 0.9 98596_s_at
102125_f_at 0.91 161169_f_at
102125_f_at 0.95 161798_r_at
102125_f_at 0.92 93364_at
102125_f_at 0.9 95760_at
102125_f_at 0.93 97390_at
102125_f_at 0.93 99336_at
102125_f_at 0.9 99860_at
102126_at 0.94 102356_at
102126_at 0.93 160455_s_at
102126_at 0.93 161737_at
102126_at 0.92 92683_at
102126_at 0.93 92884_at
102126_at 0.94 93126_at
102126_at 0.92 93520_at
102126_at 0.95 93676_at
102126_at 0.96 93844_at
102126_at 0.94 95340_at
102126_at 0.92 95674_r_at
102126_at 0.91 96298_f_at
102126_at 0.97 97483_at
102126_at 0.92 98759_f_at
102126_at 0.98 99944_at
102127_at 0.95 102582_at
102127_at 0.93 102623_at
102127_at 0.93 102706_i_at
102127_at 0.91 102911_at
102127_at 0.95 102950_at
102127_at 0.92 102975_at
102127_at 0.95 103407_at
102127_at 0.94 103673_at
102127_at 0.9 103676_at
102127_at 0.93 103984_at
102127_at 0.93 104448_at
102127_at 0.94 160132_at
102127_at 0.91 160660_r_at
102127_at 0.93 160799_at
102127_at 0.9 160986_r_at
102127_at 0.94 161069_at
102127_at 0.95 161212_r_at
102127_at 0.93 161255_at
102127_at 0.93 161313_at
102127_at 0.92 161450_r_at
102127_at 0.9 161568_f_at
102127_at 0.92 161574_r_at
102127_at 0.94 161743_i_at
102127_at 0.94 161904_f_at
102127_at 0.93 161976_r_at
102127_at 0.95 162170_r_at
102127_at 0.94 162197_at
102127_at 0.95 162264_s_at
102127_at 0.96 162421_r_at
102127_at 0.93 92217_s_at
102127_at 0.91 92759_at
102127_at 0.91 93141_at
102127_at 0.94 93628_at
102127_at 0.93 93725_at
102127_at 0.95 94563_at
102127_at 0.93 94776_f_at
102127_at 0.96 94921_i_at
102127_at 0.93 95747_at
102127_at 0.91 95770_s_at
102127_at 0.91 95919_at
102127_at 0.91 95956_at
102127_at 0.91 95979_at
102127_at 0.91 96010_at
102127_at 0.95 96421_at
102127_at 0.95 96483_at
102127_at 0.91 96568_at
102127_at 0.9 96966_at
102127_at 0.95 96997_at
102127_at 0.95 97137_at
102127_at 0.92 97270_at
102127_at 0.92 97338_at
102127_at 0.91 97389_at
102127_at 0.92 97546_at
102127_at 0.96 97574_f_at
102127_at 0.9 97765_g_at
102127_at 0.96 97783_at
102127_at 0.96 98388_at
102127_at 0.94 98785_at
102127_at 0.9 98927_at
102127_at 0.96 99396_at
102127_at 0.92 99867_at
100325_at 0.9 160196_at
100325_at 0.92 161047_at
100325_at 0.91 161057_at
100325_at 0.91 162044_f_at
100325_at 0.91 93243_at
100325_at 0.92 95559_at
100325_at 0.91 99613_at
102128_f_at 0.93 103251_at
102128_f_at 0.91 160985_at
102129_at 0.91 95001_at
102130_f_at 0.91 102562_at
102130_f_at 0.95 160449_at
102130_f_at 0.92 160874_r_at
102130_f_at 0.93 161090_i_at
102130_f_at 0.97 161324_r_at
102130_f_at 0.92 162089_r_at
102130_f_at 0.91 162263_f_at
102130_f_at 0.9 162326_at
102130_f_at 0.91 162337_f_at
102130_f_at 0.91 162458_i_at
102130_f_at 0.9 97175_at
102131_f_at 0.91 162368_r_at
102131_f_at 0.92 162423_f_at
102131_f_at 0.92 94304_at
102131_f_at 0.95 95330_at
102131_f_at 0.9 96576_at
102131_f_at 0.91 98317_at
102132_i_at 0.96 103888_at
102132_i_at 0.93 99413_at
102132_i_at 0.92 99435_at
102133_at 0.91 102577_at
102133_at 0.9 104606_at
102133_at 0.97 160453_at
102133_at 0.93 160921_at
102133_at 0.91 160992_at
102133_at 0.9 95594_at
102133_at 0.91 96763_at
102134_f_at 0.9 102992_at
102134_f_at 0.91 104720_at
102134_f_at 0.91 160819_at
102134_f_at 0.94 161292_f_at
102134_f_at 0.9 161355_f_at
102134_f_at 0.92 162177_f_at
102134_f_at 0.96 162438_f_at
102134_f_at 0.94 94153_g_at
102134_f_at 0.93 94778_at
102134_f_at 0.9 98120_at
102134_f_at 0.94 99964_at
102135_at 0.93 102906_at
102135_at 0.91 103492_at
102135_at 0.93 104076_at
102135_at 0.91 104169_at
102135_at 0.92 160781_r_at
102135_at 0.94 161345_f_at
102135_at 0.92 92867_at
102135_at 0.94 93461_at
102135_at 0.93 93865_s_at
102135_at 0.91 94817_at
102135_at 0.92 98073_at
102135_at 0.93 98443_at
102135_at 0.91 99328_at
102136_r_at 0.97 102643_at
102136_r_at 0.9 102948_at
102136_r_at 0.92 103491_at
102136_r_at 0.95 103597_at
102136_r_at 0.92 104565_at
102136_r_at 0.91 161744_f_at
102136_r_at 0.92 162092_f_at
102136_r_at 0.93 93755_at
102136_r_at 0.91 94401_s_at
102136_r_at 0.9 94636_at
102136_r_at 0.93 96326_at
102136_r_at 0.9 96982_g_at
102136_r_at 0.94 97943_at
102136_r_at 0.92 98522_at
102136_r_at 0.94 99446_at
102137_f_at 0.94 102291_at
102137_f_at 0.94 103697_at
102137_f_at 0.93 161363_r_at
102137_f_at 0.98 161577_f_at
102137_f_at 0.93 161822_at
102137_f_at 0.93 161881_f_at
102137_f_at 0.91 162080_f_at
102137_f_at 0.9 92528_at
102137_f_at 0.94 94389_at
102137_f_at 0.91 94915_at
100326_f_at 0.97 103675_at
100326_f_at 0.94 104125_at
100326_f_at 0.91 95674_r_at
102138_at 0.9 161780_f_at
102138_at 0.92 161947_f_at
102138_at 0.91 162079_at
102138_at 0.91 92642_at
102138_at 0.91 94568_at
102138_at 0.91 95980_at
102138_at 0.92 97000_s_at
102138_at 0.9 97969_at
102138_at 0.92 98063_at
102138_at 0.93 98123_at
102138_at 0.97 98302_at
102138_at 0.92 3_at
102139_at 0.91 93920_at
102139_at 0.9 95330_at
102139_at 0.93 96116_at
102139_at 0.9 96828_at
102139_at 0.92 96964_at
102139_at 0.92 97914_at
102139_at 0.9 98107_at
102140_at 0.93 160656_i_at
102140_at 0.94 92704_at
102140_at 0.91 93856_at
102140_at 0.97 98307_at
102141_f_at 0.93 104579_r_at
102141_f_at 0.9 93019_at
102141_f_at 0.91 95070_at
102141_f_at 0.91 96696_at
102141_f_at 0.9 96777_at
102141_f_at 0.93 96781_at
102141_f_at 0.96 96834_at
102141_f_at 0.9 98767_at
102142_r_at 0.93 104509_at
102142_r_at 0.92 104551_at
102142_r_at 0.96 160984_r_at
102142_r_at 0.92 93375_at
102142_r_at 0.92 98948_at
102143_at 0.95 102407_at
102143_at 0.91 102869_at
102143_at 0.91 104370_s_at
102143_at 0.91 161311_at
102143_at 0.91 93808_at
102143_at 0.96 93931_at
102143_at 0.9 96373_at
102143_at 0.92 97166_at
102143_at 0.91 98811_at
102143_at 0.94 99623_s_at
102143_at 0.9 X57349_5_at
102144_f_at 0.91 102754_at
102144_f_at 0.95 104323_at
102144_f_at 0.99 160706_at
102144_f_at 0.92 161244_f_at
102144_f_at 0.92 162109_f_at
102144_f_at 0.91 162155_f_at
102144_f_at 0.95 92358_at
102144_f_at 0.91 92790_at
102144_f_at 0.96 92917_at
102144_f_at 0.91 93390_g_at
102144_f_at 0.91 94056_at
102144_f_at 0.91 95945_at
102144_f_at 0.93 96388_at
102144_f_at 0.92 97693_at
102144_f_at 0.93 98110_at
102144_f_at 0.92 98892_at
102145_f_at 0.9 104183_at
102145_f_at 0.91 162124_r_at
102145_f_at 0.92 93248_at
102145_f_at 0.91 96327_at
102146_at 0.92 161070_at
102146_at 0.91 92558_at
102146_at 0.91 96825_at
102146_at 0.92 97825_at
102147_at 0.95 102660_at
102147_at 0.91 103378_at
102147_at 0.91 103990_at
102147_at 0.93 104484_at
102147_at 0.92 160952_r_at
102147_at 0.91 161323_f_at
102147_at 0.92 161627_r_at
102147_at 0.95 162154_i_at
102147_at 0.91 162467_r_at
102147_at 0.91 92475_g_at
102147_at 0.92 92570_at
102147_at 0.94 92705_at
102147_at 0.91 93001_at
102147_at 0.98 93897_at
102147_at 0.95 94718_at
102147_at 0.9 95024_at
102147_at 0.91 95881_f_at
102147_at 0.91 95957_at
102147_at 0.96 96549_at
102147_at 0.9 97187_at
102147_at 0.94 99843_at
102147_at 0.92 99902_at
100327_at 0.92 100739_at
100327_at 0.94 100879_at
100327_at 0.91 101163_at
100327_at 0.91 103487_at
100327_at 0.9 103810_at
100327_at 0.93 103817_at
100327_at 0.91 104144_at
100327_at 0.93 161284_r_at
100327_at 0.9 161378_r_at
100327_at 0.91 161563_r_at
100327_at 0.97 161605_f_at
100327_at 0.91 162311_f_at
100327_at 0.9 92240_at
100327_at 0.93 92267_at
100327_at 0.91 93077_s_at
100327_at 0.9 94897_at
100327_at 0.94 94932_at
100327_at 0.94 95072_at
100327_at 0.94 95296_r_at
100327_at 0.94 96523_at
100327_at 0.9 97087_f_at
100327_at 0.92 97993_at
100327_at 0.9 98301_at
100327_at 0.91 98471_f_at
100327_at 0.91 99093_at
102148_f_at 0.9 160068_at
102148_f_at 0.91 160159_at
102148_f_at 0.91 160169_at
102148_f_at 0.9 162316_f_at
102148_f_at 0.91 162478_r_at
102148_f_at 0.92 93087_r_at
102148_f_at 0.92 96846_at
102148_f_at 0.94 97535_at
102148_f_at 0.9 98971_at
102148_f_at 0.91 99839_at
102149_f_at 0.96 102868_g_at
102149_f_at 0.91 103577_at
102149_f_at 0.92 104157_at
102149_f_at 0.9 160708_at
102149_f_at 0.91 161538_r_at
102149_f_at 0.91 162088_r_at
102149_f_at 0.92 162395_r_at
102149_f_at 0.91 92314_at
102149_f_at 0.93 92786_at
102149_f_at 0.91 93241_r_at
102149_f_at 0.92 93870_at
102149_f_at 0.9 94702_at
102149_f_at 0.9 96742_at
102149_f_at 0.93 97295_at
102149_f_at 0.97 97754_at
102149_f_at 0.91 97952_at
102149_f_at 0.9 98582_at
102149_f_at 0.91 99561_f_at
102150_f_at 0.9 161316_f_at
102150_f_at 0.93 161712_r_at
102150_f_at 0.94 162103_i_at
102150_f_at 0.91 92891_f_at
102150_f_at 0.91 93657_at
102150_f_at 0.93 93778_at
102150_f_at 0.94 94634_at
102150_f_at 0.94 95575_r_at
102150_f_at 0.95 95806_f_at
102150_f_at 0.91 96586_at
102150_f_at 0.9 97176_at
102150_f_at 0.94 98296_at
102150_f_at 0.91 98314_g_at
102150_f_at 0.9 3_at
102151_at 0.91 162275_f_at
102151_at 0.94 92578_at
102151_at 0.92 92892_at
102151_at 0.91 95123_at
102151_at 0.91 96794_at
102151_at 0.91 97871_at
102151_at 0.93 98032_at
102152_f_at 0.9 160461_f_at
102152_f_at 0.9 161928_at
102152_f_at 0.92 92853_at
102152_f_at 0.93 92965_at
102152_f_at 0.9 93236_s_at
102152_f_at 0.91 93721_at
102152_f_at 0.91 95599_at
102152_f_at 0.92 96492_at
102152_f_at 0.9 98941_r_at
102153_at 0.93 103391_at
102153_at 0.94 97251_at
102154_f_at 0.91 104385_i_at
102154_f_at 0.91 161661_i_at
102154_f_at 0.92 92957_at
102154_f_at 0.9 93472_at
102154_f_at 0.92 94557_at
102154_f_at 0.91 95669_g_at
102154_f_at 0.93 98355_at
102154_f_at 0.9 98597_at
102155_f_at 0.93 104443_at
102155_f_at 0.91 92695_at
102155_f_at 0.9 94113_at
102155_f_at 0.9 96030_at
102155_f_at 0.93 96753_at
102156_f_at 0.92 104603_at
102156_f_at 0.91 104745_at
102156_f_at 0.9 160153_at
102156_f_at 0.93 160237_at
102156_f_at 0.93 92579_at
102156_f_at 0.9 93784_at
102156_f_at 0.91 93819_at
102156_f_at 0.92 98112_r_at
102156_f_at 0.91 99613_at
102157_f_at 0.91 102968_at
102157_f_at 0.92 103360_at
102157_f_at 0.9 103459_at
102157_f_at 0.94 103589_at
102157_f_at 0.96 104296_at
102157_f_at 0.92 162288_f_at
102157_f_at 0.9 162492_at
102157_f_at 0.95 92579_at
102157_f_at 0.91 93282_at
102157_f_at 0.94 94108_at
102157_f_at 0.9 95489_at
102157_f_at 0.92 98113_at
102157_f_at 0.92 98829_at
102157_f_at 0.96 99385_at
102157_f_at 0.9 99955_at
100328_s_at 0.92 161723_at
100018_at 0.9 101374_at
100018_at 0.94 102932_at
100018_at 0.91 160721_at
100018_at 0.93 94176_at
100018_at 0.9 94188_at
100018_at 0.92 94200_at
100018_at 0.93 97966_at
100018_at 0.93 98289_at
102158_at 0.96 103925_at
102158_at 0.91 103985_at
102158_at 0.94 104036_at
102158_at 0.93 92372_at
102158_at 0.91 95104_at
102158_at 0.91 95442_at
102158_at 0.96 96124_at
102158_at 0.9 96698_at
102158_at 0.91 99013_f_at
102158_at 0.91 99779_at
102159_at 0.92 160547_s_at
102159_at 0.91 160997_at
102160_at 0.91 95593_at
102160_at 0.92 99942_s_at
102161_f_at 0.91 102873_at
102161_f_at 0.91 104600_at
102161_f_at 0.91 161828_r_at
102161_f_at 0.91 94126_at
102161_f_at 0.97 94377_at
102161_f_at 0.93 95852_at
102161_f_at 0.9 97984_i_at
102162_at 0.9 102826_at
102162_at 0.9 103824_at
102162_at 0.92 95689_at
102162_at 0.92 98060_at
102163_at 0.91 160774_at
102163_at 0.94 162057_f_at
102163_at 0.91 162229_at
102163_at 0.97 93126_at
102163_at 0.95 95012_at
102163_at 0.91 95758_at
102163_at 0.94 96290_f_at
102163_at 0.93 96870_at
102163_at 0.93 99183_at
102164_at 0.9 102171_r_at
102164_at 0.92 104325_at
102164_at 0.92 160315_at
102164_at 0.9 160572_at
102164_at 0.91 161043_r_at
102164_at 0.93 161891_r_at
102164_at 0.9 96389_at
102164_at 0.96 96792_at
102164_at 0.92 97234_at
102164_at 0.93 99895_at
102164_at 0.92 99933_at
102164_at 0.92 99997_at
102165_at 0.91 102942_at
102165_at 0.92 161406_at
102165_at 0.94 161588_r_at
102165_at 0.9 93620_at
102165_at 0.91 93686_s_at
102165_at 0.9 93689_at
102165_at 0.91 95136_at
102165_at 0.9 98903_at
102166_g_at 0.91 103950_at
102166_g_at 0.9 104141_at
102166_g_at 0.9 104588_at
102166_g_at 0.92 160133_at
102166_g_at 0.91 161328_i_at
102166_g_at 0.91 92415_at
102166_g_at 0.9 95275_at
102166_g_at 0.94 97510_at
102166_g_at 0.96 99097_at
102167_at 0.94 160245_at
102167_at 0.92 161048_at
102167_at 0.96 92405_at
102167_at 0.94 94623_at
102167_at 0.9 96205_at
102167_at 0.96 97738_r_at
102167_at 0.9 97966_at
100329_at 0.9 101879_s_at
100329_at 0.9 102073_at
100329_at 0.94 102086_r_at
100329_at 0.92 104539_at
100329_at 0.9 93349_at
100329_at 0.9 93592_at
100329_at 0.94 93750_at
100329_at 0.95 95022_at
100329_at 0.91 95293_at
100329_at 0.9 99366_at
102168_at 0.94 103890_at
102168_at 0.94 162491_f_at
102168_at 0.91 95094_g_at
102168_at 0.91 95184_f_at
102168_at 0.91 97436_at
102168_at 0.92 98772_at
102168_at 0.94 99069_at
102169_at 0.94 104346_at
102169_at 0.91 5_at
102170_at 0.9 102578_at
102170_at 0.91 104468_at
102170_at 0.94 160570_at
102170_at 0.9 161777_f_at
102170_at 0.9 161839_f_at
102170_at 0.9 93452_at
102170_at 0.91 95344_at
102170_at 0.92 99509_s_at
102170_at 0.9 99807_r_at
102171_r_at 0.9 160315_at
102171_r_at 0.92 160360_at
102171_r_at 0.91 160461_f_at
102171_r_at 0.91 160490_at
102171_r_at 0.94 160983_at
102171_r_at 0.95 161292_f_at
102171_r_at 0.91 94290_at
102171_r_at 0.91 94778_at
102171_r_at 0.92 95716_at
102171_r_at 0.94 96754_s_at
102171_r_at 0.92 96796_f_at
102192_r_at 0.95 104031_at
102192_r_at 0.93 104533_at
102192_r_at 0.92 161457_at
102192_r_at 0.94 161687_r_at
102192_r_at 0.9 162220_r_at
102192_r_at 0.95 162380_r_at
102192_r_at 0.93 93392_at
102192_r_at 0.91 94045_at
102192_r_at 0.93 94749_f_at
102192_r_at 0.9 95060_at
102192_r_at 0.91 96992_r_at
102192_r_at 0.92 98811_at
102193_at 0.93 161374_f_at
102193_at 0.9 161690_at
102193_at 0.92 162059_r_at
102193_at 0.92 94207_at
102193_at 0.91 98454_at
102193_at 0.97 5_at
102193_at 0.92 M_at
102193_at 0.92 5_at
102194_at 0.91 102244_at
102194_at 0.9 102559_at
102194_at 0.92 103336_r_at
102194_at 0.9 104700_at
102194_at 0.91 160662_r_at
102194_at 0.94 160850_at
102194_at 0.94 161804_r_at
102194_at 0.92 92601_at
102194_at 0.91 92682_at
102194_at 0.96 93338_at
102194_at 0.91 95669_g_at
102194_at 0.92 96961_at
102194_at 0.93 98155_r_at
102194_at 0.92 98632_at
102195_at 0.95 160305_at
102195_at 0.91 160365_at
102195_at 0.9 97201_s_at
102196_at 0.91 97370_at
102196_at 0.91 97425_at
102197_at 0.91 102832_at
102197_at 0.9 102841_at
102197_at 0.92 103994_at
102197_at 0.92 160213_at
102197_at 0.9 161055_r_at
102197_at 0.92 161401_f_at
102197_at 0.92 161778_i_at
102197_at 0.9 162234_f_at
102197_at 0.93 92230_at
102197_at 0.9 92830_s_at
102197_at 0.93 94040_at
102197_at 0.92 94345_at
102197_at 0.92 99463_at
100330_at 0.98 101437_at
100330_at 0.94 101704_at
100330_at 0.93 102209_at
100330_at 0.91 102763_at
100330_at 0.93 160721_at
100330_at 0.92 161377_at
100330_at 0.9 94220_at
100330_at 0.91 96174_at
100330_at 0.92 96536_at
100330_at 0.9 97701_at
100330_at 0.93 97766_at
100330_at 0.92 99954_at
102198_at 0.93 102219_at
102198_at 0.91 160825_at
102198_at 0.92 161110_at
102198_at 0.9 162257_i_at
102198_at 0.91 93122_at
102198_at 0.91 93678_s_at
102198_at 0.92 94236_at
102198_at 0.92 95165_at
102198_at 0.95 95880_s_at
102198_at 0.91 96052_at
102198_at 0.96 97264_r_at
102198_at 0.9 99047_at
102199_at 0.9 95333_at
102200_at 0.91 104565_at
102200_at 0.9 160064_at
102200_at 0.91 93760_at
102200_at 0.91 96646_at
102200_at 0.91 96921_at
102200_at 0.9 97976_at
102201_s_at 0.93 161844_at
102201_s_at 0.91 92478_at
102201_s_at 0.91 96104_at
102202_s_at 0.95 103273_s_at
102202_s_at 0.92 92555_at
102202_s_at 0.94 94034_at
102202_s_at 0.91 96675_at
102203_at 0.92 102880_at
102203_at 0.93 102983_at
102203_at 0.96 103082_at
102203_at 0.92 161262_r_at
102203_at 0.95 161601_i_at
102203_at 0.91 94041_at
102203_at 0.95 94565_at
102203_at 0.96 96068_at
102203_at 0.92 96337_at
102203_at 0.92 97160_at
102204_at 0.9 103813_at
102204_at 0.94 98803_at
102204_at 0.95 M12481_5_st
102205_at 0.91 93484_at
102205_at 0.92 99845_at
102206_at 0.9 161023_at
102206_at 0.91 93372_at
102206_at 0.91 94402_r_at
102206_at 0.92 94411_at
102207_at 0.93 102362_i_at
102207_at 0.9 160859_s_at
102207_at 0.92 93984_at
102207_at 0.91 95488_at
102207_at 0.93 95759_at
102207_at 0.91 98448_at
100331_g_at 0.91 104267_at
100331_g_at 0.9 95671_at
100331_g_at 0.94 98906_at
102208_at 0.92 104055_at
102208_at 0.94 161942_f_at
102208_at 0.9 94016_at
102208_at 0.91 94303_at
102208_at 0.91 97307_f_at
102208_at 0.93 97460_at
102209_at 0.92 102763_at
102209_at 0.96 103658_r_at
102209_at 0.97 160721_at
102209_at 0.92 160978_at
102209_at 0.91 161697_r_at
102209_at 0.93 161835_at
102209_at 0.91 162233_r_at
102209_at 0.94 162405_at
102209_at 0.93 95574_f_at
102209_at 0.92 96205_at
102209_at 0.9 96983_at
102209_at 0.91 97766_at
102210_at 0.9 92367_at
102210_at 0.92 95537_at
102210_at 0.93 99432_at
102210_at 0.96 99650_at
102211_r_at 0.9 103517_at
102211_r_at 0.91 103602_at
102211_r_at 0.91 104066_at
102211_r_at 0.95 160393_at
102211_r_at 0.9 160988_r_at
102211_r_at 0.93 93328_at
102211_r_at 0.91 93623_at
102211_r_at 0.9 95655_at
102212_at 0.95 102262_r_at
102212_at 0.95 160560_at
102212_at 0.94 161069_at
102212_at 0.91 161552_i_at
102212_at 0.94 161574_r_at
102212_at 0.9 93334_at
102212_at 0.95 94132_at
102212_at 0.92 98976_at
102212_at 0.94 99104_at
102213_at 0.9 103421_at
102213_at 0.92 104487_at
102213_at 0.9 160070_at
102213_at 0.9 161055_r_at
102213_at 0.92 93197_at
102213_at 0.95 98474_r_at
102213_at 0.97 98495_at
102213_at 0.93 99341_r_at
102214_at 0.91 161149_r_at
102214_at 0.9 93653_r_at
102214_at 0.9 94296_s_at
102214_at 0.95 94501_at
102214_at 0.94 95731_at
102214_at 0.9 95803_at
102214_at 0.94 96139_at
102214_at 0.91 96571_at
102215_at 0.93 103092_at
102215_at 0.93 161513_r_at
102215_at 0.91 92346_at
102215_at 0.9 92384_at
102215_at 0.91 92422_at
102215_at 0.92 93939_at
102215_at 0.96 94059_at
102215_at 0.91 95139_at
102215_at 0.92 97422_at
102216_at 0.92 103693_at
102216_at 0.9 98314_g_at
102217_at 0.92 94953_at
102217_at 0.91 96109_at
102217_at 0.92 98111_at
102217_at 0.9 98848_at
102217_at 0.91 99982_at
100332_s_at 0.9 102335_at
100332_s_at 0.95 104389_at
100332_s_at 0.93 160793_at
100332_s_at 0.92 95037_at
100332_s_at 0.92 95460_at
100332_s_at 0.9 97393_at
100332_s_at 0.92 98923_at
102218_at 0.91 161659_f_at
102218_at 0.92 162124_r_at
102218_at 0.95 94701_at
102218_at 0.91 98108_at
102219_at 0.9 102239_at
102219_at 0.91 103629_g_at
102219_at 0.9 103933_at
102219_at 0.91 104156_r_at
102219_at 0.91 161035_at
102219_at 0.9 161420_r_at
102219_at 0.91 162017_at
102219_at 0.92 162101_f_at
102219_at 0.91 162254_f_at
102219_at 0.92 162257_i_at
102219_at 0.94 93678_s_at
102219_at 0.95 95041_at
102219_at 0.97 95880_s_at
102219_at 0.91 95976_at
102219_at 0.94 96311_at
102219_at 0.93 96422_at
102219_at 0.96 98568_at
102219_at 0.91 99047_at
102219_at 0.93 99051_at
102219_at 0.93 99086_g_at
102219_at 0.91 3_st
102220_at 0.91 103353_f_at
102220_at 0.93 103670_at
102220_at 0.9 104496_i_at
102220_at 0.91 160133_at
102220_at 0.96 160563_at
102220_at 0.91 160968_at
102220_at 0.95 161335_r_at
102220_at 0.91 161475_f_at
102220_at 0.93 161602_at
102220_at 0.94 161692_r_at
102220_at 0.9 161732_at
102220_at 0.92 161826_r_at
102220_at 0.93 162078_at
102220_at 0.93 162100_r_at
102220_at 0.9 162276_i_at
102220_at 0.9 162306_at
102220_at 0.9 162324_at
102220_at 0.96 162411_f_at
102220_at 0.94 92471_i_at
102220_at 0.95 93196_at
102220_at 0.93 95953_at
102220_at 0.94 96375_at
102220_at 0.93 96400_at
102220_at 0.9 96932_at
102220_at 0.91 97091_at
102220_at 0.9 97287_at
102220_at 0.91 97751_f_at
102220_at 0.91 97780_at
102220_at 0.92 98247_at
102220_at 0.91 98622_at
102221_at 0.91 102277_at
102221_at 0.91 102704_at
102221_at 0.9 102953_at
102221_at 0.91 103768_at
102221_at 0.9 104430_at
102221_at 0.96 104510_at
102221_at 0.93 160614_at
102221_at 0.97 162046_at
102221_at 0.93 162073_r_at
102221_at 0.9 92201_at
102221_at 0.94 92215_at
102221_at 0.9 92381_at
102221_at 0.92 92780_f_at
102221_at 0.96 92896_s_at
102221_at 0.92 96485_at
102221_at 0.97 97760_at
102221_at 0.94 98067_at
102221_at 0.94 98462_s_at
102221_at 0.91 98837_at
102221_at 0.95 99397_at
102221_at 0.97 99424_at
102221_at 0.93 99466_at
102221_at 0.92 99564_at
102221_at 0.94 L09192_5_at
102222_at 0.91 97808_at
102223_at 0.94 102573_at
102223_at 0.93 102767_at
102223_at 0.9 160240_at
102223_at 0.91 93531_at
102223_at 0.97 94052_at
102223_at 0.91 94674_at
102223_at 0.93 95054_at
102223_at 0.94 97823_g_at
102223_at 0.93 98463_at
102224_at 0.91 103007_at
102224_at 0.91 104331_at
102224_at 0.9 160820_at
102224_at 0.95 160888_at
102224_at 0.94 161576_f_at
102224_at 0.9 162166_f_at
102224_at 0.94 93868_at
102224_at 0.91 96320_at
102224_at 0.92 96763_at
102224_at 0.9 96772_at
102224_at 0.94 98295_at
102224_at 0.9 99064_at
102224_at 0.91 99333_at
102224_at 0.92 99505_at
102225_at 0.91 94239_at
102225_at 0.91 95924_at
102225_at 0.92 95978_at
102225_at 0.94 96743_at
102225_at 0.91 98401_at
102225_at 0.9 98628_f_at
102226_at 0.9 104502_f_at
102226_at 0.93 161885_f_at
102226_at 0.91 93315_at
102226_at 0.95 93393_at
102226_at 0.93 97940_at
102226_at 0.93 99889_at
102227_g_at 0.9 102629_at
102227_g_at 0.9 103679_at
102227_g_at 0.92 104174_at
102227_g_at 0.93 160216_f_at
102227_g_at 0.91 160253_at
102227_g_at 0.91 161686_i_at
102227_g_at 0.92 162143_f_at
102227_g_at 0.91 162242_at
102227_g_at 0.91 93842_at
102227_g_at 0.91 94781_at
102227_g_at 0.93 95064_at
102227_g_at 0.92 98990_at
100333_at 0.96 101151_at
100333_at 0.92 101654_at
100333_at 0.91 103693_at
100333_at 0.93 161000_i_at
100333_at 0.93 92725_at
100333_at 0.91 93492_at
100333_at 0.92 95771_i_at
100333_at 0.9 96193_at
100333_at 0.91 99867_at
102228_at 0.91 161429_at
102228_at 0.92 161734_r_at
102228_at 0.93 93447_at
102228_at 0.91 93547_at
102229_at 0.91 102647_g_at
102229_at 0.92 103336_r_at
102229_at 0.9 160098_s_at
102229_at 0.91 160158_at
102229_at 0.9 160388_at
102229_at 0.95 161553_i_at
102229_at 0.93 162314_at
102229_at 0.92 92417_at
102229_at 0.94 92606_at
102229_at 0.92 93715_at
102229_at 0.9 95283_at
102229_at 0.9 95481_at
102229_at 0.91 95958_at
102229_at 0.94 97924_at
102230_at 0.92 104073_at
102230_at 0.92 160628_at
102230_at 0.92 161537_f_at
102230_at 0.92 162123_f_at
102230_at 0.91 162179_r_at
102230_at 0.93 162313_f_at
102230_at 0.94 93965_r_at
102230_at 0.91 95420_at
102230_at 0.93 96024_at
102230_at 0.93 99434_at
102231_at 0.99 102683_at
102231_at 0.96 103217_at
102231_at 0.97 160837_at
102231_at 0.92 161373_r_at
102231_at 0.91 161608_r_at
102231_at 0.93 161887_r_at
102231_at 0.9 161951_f_at
102231_at 0.92 162211_r_at
102231_at 0.93 95375_r_at
102231_at 0.92 95645_at
102231_at 0.95 96333_g_at
102231_at 0.92 96504_at
102231_at 0.93 97058_f_at
102231_at 0.93 97763_at
102231_at 0.94 98947_at
102232_at 0.97 160110_at
102232_at 0.94 160219_r_at
102232_at 0.91 161373_r_at
102232_at 0.93 161493_at
102232_at 0.92 162307_at
102232_at 0.91 92352_at
102232_at 0.93 96333_g_at
102232_at 0.91 97858_at
102233_at 0.96 160499_at
102233_at 0.95 93753_at
102233_at 0.94 94279_at
102233_at 0.9 94539_f_at
102233_at 0.91 96522_at
102233_at 0.97 96590_f_at
102233_at 0.9 96640_at
102234_at 0.92 102924_at
102234_at 0.9 102952_g_at
102234_at 0.92 103732_at
102234_at 0.93 95703_at
102234_at 0.93 98483_at
102234_at 0.92 98595_at
102234_at 0.93 99886_at
102235_at 0.96 102635_at
102235_at 0.93 160500_at
102235_at 0.96 160995_at
102235_at 0.93 161395_i_at
102235_at 0.94 161495_r_at
102235_at 0.9 161951_f_at
102235_at 0.92 162298_r_at
102235_at 0.92 94291_at
102235_at 0.9 95959_at
102235_at 0.91 95972_at
102235_at 0.91 96527_at
102237_at 0.91 102989_at
102237_at 0.9 160095_at
102237_at 0.9 161010_r_at
102237_at 0.9 161307_f_at
102237_at 0.94 161696_f_at
102237_at 0.91 161937_r_at
102237_at 0.91 162039_f_at
102237_at 0.93 162429_r_at
102237_at 0.97 92868_at
102237_at 0.92 92889_r_at
102237_at 0.92 93022_i_at
102237_at 0.91 96332_at
102237_at 0.91 97102_at
102237_at 0.95 97610_f_at
102237_at 0.92 97822_at
102238_at 0.91 102943_at
102238_at 0.9 96971_f_at
102238_at 0.9 98029_at
100334_f_at 0.92 101064_at
100334_f_at 0.96 162045_r_at
100334_f_at 0.9 94163_at
100334_f_at 0.93 94365_at
100334_f_at 0.93 95573_at
100334_f_at 0.9 96091_at
100334_f_at 0.9 96260_at
102239_at 0.95 102418_at
102239_at 0.94 102838_at
102239_at 0.95 103629_g_at
102239_at 0.94 103882_at
102239_at 0.92 103987_at
102239_at 0.95 104495_f_at
102239_at 0.93 160909_at
102239_at 0.97 161420_r_at
102239_at 0.94 161622_f_at
102239_at 0.98 162101_f_at
102239_at 0.96 162254_f_at
102239_at 0.92 162257_i_at
102239_at 0.93 162342_at
102239_at 0.98 162424_f_at
102239_at 0.96 162454_f_at
102239_at 0.92 92656_at
102239_at 0.96 92674_at
102239_at 0.92 92677_s_at
102239_at 0.97 92970_at
102239_at 0.97 93817_at
102239_at 0.94 93883_at
102239_at 0.91 94209_g_at
102239_at 0.9 94699_at
102239_at 0.94 94980_at
102239_at 0.95 95552_at
102239_at 0.97 95925_at
102239_at 0.94 96215_f_at
102239_at 0.96 96422_at
102239_at 0.96 96601_at
102239_at 0.91 96783_at
102239_at 0.91 96784_at
102239_at 0.96 96895_at
102239_at 0.94 97153_at
102239_at 0.93 97931_i_at
102239_at 0.92 98305_at
102239_at 0.93 98311_at
102239_at 0.98 98387_at
102239_at 0.92 98479_f_at
102239_at 0.94 98568_at
102239_at 0.93 99048_g_at
102239_at 0.97 99074_at
102239_at 0.92 99238_at
102239_at 0.97 99708_at
102239_at 0.99 3_st
102240_at 0.91 102476_f_at
102240_at 0.93 93362_at
102240_at 0.91 96177_at
102240_at 0.93 98017_at
102241_f_at 0.95 102374_at
102241_f_at 0.91 160152_at
102241_f_at 0.91 162227_r_at
102241_f_at 0.91 93042_at
102242_at 0.94 104199_at
102242_at 0.9 161051_at
102242_at 0.9 161238_f_at
102242_at 0.95 94493_at
102242_at 0.92 96374_at
102242_at 0.93 96772_at
102242_at 0.91 97222_at
102242_at 0.9 98078_at
102242_at 0.9 99055_at
102242_at 0.92 99064_at
102242_at 0.93 M_at
102243_at 0.9 104457_at
102243_at 0.96 161801_r_at
102243_at 0.95 162062_r_at
102243_at 0.91 92367_at
102243_at 0.95 93246_at
102243_at 0.92 93523_at
102243_at 0.97 94107_at
102243_at 0.92 94550_at
102243_at 0.98 98558_r_at
102243_at 0.9 99975_at
102244_at 0.94 160201_r_at
102244_at 0.92 160662_r_at
102244_at 0.91 161259_f_at
102244_at 0.92 93024_at
102244_at 0.94 94557_at
102244_at 0.9 94763_at
102244_at 0.9 95446_at
102244_at 0.91 95669_g_at
102244_at 0.91 96547_at
102244_at 0.9 96961_at
102244_at 0.9 98444_g_at
102244_at 0.93 98632_at
102244_at 0.95 99518_at
102244_at 0.92 99671_at
102244_at 0.91 99901_at
102247_at 0.93 103003_i_at
102247_at 0.91 103072_at
102247_at 0.91 103532_at
102247_at 0.92 104254_at
102247_at 0.92 104581_at
102247_at 0.93 104644_at
102247_at 0.92 160986_r_at
102247_at 0.91 161216_at
102247_at 0.95 161290_r_at
102247_at 0.93 161302_r_at
102247_at 0.9 161402_r_at
102247_at 0.95 161415_r_at
102247_at 0.93 161972_r_at
102247_at 0.91 162047_f_at
102247_at 0.91 162187_f_at
102247_at 0.92 162239_at
102247_at 0.91 162289_at
102247_at 0.9 92231_at
102247_at 0.91 92258_at
102247_at 0.92 92865_at
102247_at 0.91 93103_at
102247_at 0.93 93107_r_at
102247_at 0.94 93969_at
102247_at 0.94 94690_at
102247_at 0.97 94799_at
102247_at 0.93 95979_at
102247_at 0.91 96000_at
102247_at 0.95 96513_at
102247_at 0.9 97389_at
102247_at 0.9 98893_at
102247_at 0.9 99236_at
102247_at 0.93 99850_at
102247_at 0.9 5_st
102248_f_at 0.9 99925_f_at
102249_at 0.96 102921_s_at
102249_at 0.92 103015_at
102249_at 0.92 103223_at
102249_at 0.94 103305_at
102249_at 0.97 103494_at
102249_at 0.91 103665_at
102249_at 0.92 103840_at
102249_at 0.91 92340_at
102249_at 0.93 97511_at
102249_at 0.9 97753_at
102249_at 0.92 98143_at
102250_at 0.93 103990_at
102250_at 0.92 104024_at
102250_at 0.92 92894_s_at
102250_at 0.93 96332_at
102250_at 0.92 98355_at
102250_at 0.91 98862_at
100335_at 0.97 100762_at
100335_at 0.91 104364_at
100335_at 0.95 161801_r_at
100335_at 0.9 161892_r_at
100335_at 0.91 95183_i_at
100335_at 0.9 96962_at
102251_at 0.93 102881_at
102251_at 0.92 103055_r_at
102251_at 0.93 160421_r_at
102251_at 0.98 161156_r_at
102251_at 0.93 161176_r_at
102251_at 0.94 161446_r_at
102251_at 0.9 161492_i_at
102251_at 0.91 161563_r_at
102251_at 0.92 161767_r_at
102251_at 0.93 161879_r_at
102251_at 0.97 161941_r_at
102251_at 0.91 162256_r_at
102251_at 0.93 162440_r_at
102251_at 0.91 162497_r_at
102251_at 0.91 92750_s_at
102251_at 0.9 92933_at
102251_at 0.92 92963_at
102251_at 0.9 93027_r_at
102251_at 0.95 93207_at
102251_at 0.96 93809_at
102251_at 0.96 95734_at
102251_at 0.93 96506_at
102251_at 0.91 98630_at
102251_at 0.94 98784_at
102251_at 0.9 99114_r_at
102252_at 0.91 160497_at
102252_at 0.96 93486_at
102252_at 0.93 98550_at
102253_at 0.9 103454_at
102253_at 0.92 103990_at
102253_at 0.91 104024_at
102253_at 0.96 161138_r_at
102253_at 0.9 161596_f_at
102253_at 0.94 161618_r_at
102253_at 0.96 92894_s_at
102253_at 0.91 97132_at
102253_at 0.93 97182_at
102253_at 0.9 98844_at
102253_at 0.94 99777_s_at
102253_at 0.9 M_at
102254_f_at 0.97 103812_at
102254_f_at 0.9 93897_at
102254_f_at 0.91 96970_at
102255_at 0.92 160872_f_at
102255_at 0.9 161286_f_at
102255_at 0.91 161768_r_at
102255_at 0.91 92790_at
102255_at 0.92 94393_r_at
102255_at 0.9 95060_at
102256_at 0.93 102777_at
102256_at 0.91 104142_at
102256_at 0.92 104228_at
102256_at 0.92 160095_at
102256_at 0.91 161205_at
102256_at 0.9 93205_at
102256_at 0.91 93456_r_at
102256_at 0.93 93699_at
102256_at 0.94 95781_at
102256_at 0.92 97102_at
102256_at 0.94 97708_at
102256_at 0.91 97761_f_at
102256_at 0.9 99958_at
102257_at 0.9 102851_s_at
102257_at 0.93 102947_at
102257_at 0.9 104149_at
102257_at 0.9 92610_at
102257_at 0.94 94472_at
102258_at 0.94 98114_at
102259_at 0.9 103849_at
102259_at 0.96 103926_at
102259_at 0.9 160206_at
102259_at 0.9 92213_at
102259_at 0.93 93805_at
102259_at 0.92 93921_at
102259_at 0.93 95074_at
102259_at 0.95 95324_at
102259_at 0.93 97699_at
102259_at 0.94 99883_g_at
102260_at 0.9 103344_at
102260_at 0.91 104619_at
102260_at 0.91 160921_at
102260_at 0.94 162004_i_at
102260_at 0.92 93388_s_at
102260_at 0.93 94274_at
102260_at 0.91 97686_r_at
102260_at 0.93 99196_at
100336_s_at 0.91 100552_at
100336_s_at 0.91 160191_at
100336_s_at 0.92 97419_at
100336_s_at 0.9 97875_at
100336_s_at 0.93 99345_at
100336_s_at 0.9 99948_at
102261_f_at 0.91 93564_at
102261_f_at 0.9 98562_at
102262_r_at 0.92 160560_at
102262_r_at 0.96 94132_at
102263_at 0.96 102313_at
102263_at 0.91 102326_at
102263_at 0.91 102854_s_at
102263_at 0.93 104170_at
102263_at 0.92 161118_r_at
102263_at 0.92 161607_r_at
102263_at 0.92 93586_at
102263_at 0.9 94330_at
102263_at 0.93 96019_at
102263_at 0.9 96487_at
102263_at 0.9 98564_f_at
102263_at 0.94 98892_at
102263_at 0.9 98957_at
102264_at 0.9 104073_at
102264_at 0.92 160210_at
102264_at 0.91 161537_f_at
102264_at 0.9 162442_r_at
102264_at 0.92 92415_at
102264_at 0.96 93924_f_at
102264_at 0.93 94623_at
102264_at 0.92 96558_at
102264_at 0.9 98137_at
102264_at 0.95 98903_at
102264_at 0.92 99996_at
102265_at 0.9 160513_at
102265_at 0.98 160682_at
102265_at 0.92 161394_f_at
102265_at 0.93 161646_r_at
102265_at 0.97 162215_f_at
102265_at 0.95 95503_at
102265_at 0.92 96902_at
102265_at 0.92 97960_at
102265_at 0.92 98563_f_at
102266_at 0.91 160430_at
102266_at 0.95 94098_at
102266_at 0.9 94645_at
102266_at 0.9 96651_at
102266_at 0.9 96909_at
102267_at 0.92 102954_at
102267_at 0.92 103994_at
102267_at 0.91 104066_at
102267_at 0.93 161593_r_at
102267_at 0.9 161617_f_at
102267_at 0.91 161872_f_at
102267_at 0.96 93068_r_at
102267_at 0.92 94165_at
102267_at 0.9 96806_at
102267_at 0.94 97116_at
102267_at 0.91 98468_r_at
102267_at 0.9 99463_at
102267_at 0.9 99595_at
102267_at 0.9 M_at
102268_at 0.91 103655_at
102268_at 0.93 104080_at
102268_at 0.93 161781_at
102268_at 0.9 162035_f_at
102268_at 0.92 94928_at
102268_at 0.92 99623_s_at
102269_at 0.94 103649_at
102269_at 0.93 103770_at
102269_at 0.9 104291_at
102269_at 0.93 104636_at
102269_at 0.9 104675_at
102269_at 0.91 161088_r_at
102269_at 0.9 161173_f_at
102269_at 0.91 93919_at
102269_at 0.94 93934_at
102269_at 0.92 94822_at
102269_at 0.9 95863_at
102269_at 0.9 95919_at
102269_at 0.92 97077_f_at
102269_at 0.95 98327_at
102269_at 0.9 98342_at
102269_at 0.93 98622_at
102271_at 0.92 160727_at
102271_at 0.91 93708_at
102271_at 0.91 99677_at
100337_at 0.92 100551_r_at
100337_at 0.93 160809_at
100337_at 0.92 93324_at
100337_at 0.99 96168_at
100337_at 0.92 97948_at
100337_at 0.91 99632_at
102272_at 0.91 102287_at
102272_at 0.95 161447_f_at
102272_at 0.91 161570_r_at
102272_at 0.91 93041_at
102272_at 0.92 96790_f_at
102272_at 0.9 99123_s_at
102273_at 0.9 104185_at
102273_at 0.9 96294_s_at
102273_at 0.94 96685_at
102273_at 0.9 99350_at
102274_at 0.91 160170_at
102274_at 0.9 160806_at
102274_at 0.91 94518_at
102274_at 0.95 95091_at
102275_at 0.96 103860_at
102275_at 0.95 104171_f_at
102275_at 0.93 161017_at
102275_at 0.9 92407_at
102275_at 0.95 92561_at
102275_at 0.92 92779_f_at
102275_at 0.94 93429_at
102275_at 0.93 94097_at
102275_at 0.93 94146_at
102275_at 0.96 96228_at
102275_at 0.95 96995_at
102275_at 0.92 97133_at
102275_at 0.96 98293_g_at
102275_at 0.9 98353_at
102277_at 0.9 102704_at
102277_at 0.9 102953_at
102277_at 0.93 103615_at
102277_at 0.91 104760_at
102277_at 0.91 161152_r_at
102277_at 0.91 162046_at
102277_at 0.9 94167_at
102277_at 0.95 95848_at
102277_at 0.91 96275_f_at
102277_at 0.94 97364_at
102277_at 0.96 97709_at
102277_at 0.93 98599_at
102277_at 0.9 98839_at
102278_at 0.95 102314_at
102278_at 0.94 103059_at
102278_at 0.91 104003_at
102278_at 0.91 161144_r_at
102278_at 0.93 161854_f_at
102278_at 0.9 93296_at
102278_at 0.97 95973_at
102278_at 0.9 98875_at
102279_at 0.91 161715_f_at
102279_at 0.92 93378_at
102279_at 0.91 97530_at
102280_at 0.95 102660_at
102280_at 0.9 102675_at
102280_at 0.93 102778_at
102280_at 0.91 102948_at
102280_at 0.9 103532_at
102280_at 0.93 103570_at
102280_at 0.93 103990_at
102280_at 0.93 104024_at
102280_at 0.93 160459_r_at
102280_at 0.91 160685_at
102280_at 0.92 161151_at
102280_at 0.95 161321_i_at
102280_at 0.96 161323_f_at
102280_at 0.92 161829_at
102280_at 0.92 161992_at
102280_at 0.9 162154_i_at
102280_at 0.91 162196_f_at
102280_at 0.92 162259_f_at
102280_at 0.95 92214_at
102280_at 0.91 92550_at
102280_at 0.91 92919_at
102280_at 0.93 93848_at
102280_at 0.91 95631_at
102280_at 0.9 95974_at
102280_at 0.9 96419_f_at
102280_at 0.92 96616_at
102280_at 0.92 96982_g_at
102280_at 0.93 97099_at
102281_at 0.9 160954_at
102281_at 0.92 161000_i_at
102281_at 0.9 93658_at
102281_at 0.94 95292_at
102281_at 0.92 95438_at
102281_at 0.95 95439_at
102281_at 0.91 98797_at
102281_at 0.92 99821_at
102282_g_at 0.93 104260_at
102282_g_at 0.9 92616_at
102282_g_at 0.91 92799_g_at
102282_g_at 0.9 93119_at
102282_g_at 0.9 94866_at
102282_g_at 0.91 95043_at
102282_g_at 0.94 98084_at
100338_s_at 0.95 101075_f_at
100338_s_at 0.94 102168_at
100338_s_at 0.93 103906_f_at
100338_s_at 0.95 103923_at
100338_s_at 0.94 104243_r_at
100338_s_at 0.9 160099_at
100338_s_at 0.91 160609_at
100338_s_at 0.94 161565_r_at
100338_s_at 0.98 162491_f_at
100338_s_at 0.93 92913_at
100338_s_at 0.94 95184_f_at
100019_at 0.91 104338_r_at
100019_at 0.9 162439_at
100019_at 0.9 93023_f_at
100019_at 0.92 93142_at
100019_at 0.95 93167_f_at
100019_at 0.92 94148_at
100019_at 0.9 96658_at
100019_at 0.91 97717_at
102283_at 0.92 102941_at
102283_at 0.9 103064_at
102283_at 0.91 103601_at
102283_at 0.93 104394_at
102283_at 0.91 161346_f_at
102283_at 0.93 93680_at
102283_at 0.9 97375_at
102283_at 0.96 97841_at
102284_at 0.92 103612_at
102284_at 0.92 103676_at
102284_at 0.92 161245_r_at
102284_at 0.93 161743_i_at
102284_at 0.9 161976_r_at
102284_at 0.94 92825_at
102284_at 0.95 93436_i_at
102284_at 0.93 94491_at
102284_at 0.91 94563_at
102284_at 0.92 94921_i_at
102284_at 0.91 95297_at
102284_at 0.94 96193_at
102284_at 0.9 96483_at
102284_at 0.91 96568_at
102284_at 0.9 96998_at
102284_at 0.92 97185_at
102284_at 0.93 97190_f_at
102284_at 0.91 98962_at
102284_at 0.96 99867_at
102285_at 0.94 102746_at
102285_at 0.9 102942_at
102285_at 0.92 102960_at
102285_at 0.95 103470_at
102285_at 0.9 160912_i_at
102285_at 0.94 161328_i_at
102285_at 0.92 162281_at
102285_at 0.91 162290_f_at
102285_at 0.92 162304_r_at
102285_at 0.97 92582_at
102285_at 0.92 92667_at
102285_at 0.91 92751_i_at
102285_at 0.9 93604_f_at
102285_at 0.93 98357_at
102285_at 0.91 98812_at
102285_at 0.94 98886_at
102286_at 0.93 104022_at
102286_at 0.96 104082_at
102286_at 0.91 161369_r_at
102286_at 0.92 161711_f_at
102286_at 0.92 162322_r_at
102286_at 0.91 94630_at
102286_at 0.91 95756_at
102286_at 0.91 98843_at
102287_at 0.93 161447_f_at
102287_at 0.92 93041_at
102287_at 0.91 93857_at
102287_at 0.92 94522_at
102287_at 0.94 99962_at
102289_r_at 0.94 102406_at
102289_r_at 0.9 102657_at
102289_r_at 0.91 102729_f_at
102289_r_at 0.92 103432_at
102289_r_at 0.9 103490_at
102289_r_at 0.95 103886_at
102289_r_at 0.9 160259_at
102289_r_at 0.91 160307_at
102289_r_at 0.92 160506_at
102289_r_at 0.92 161229_at
102289_r_at 0.9 161347_r_at
102289_r_at 0.9 161634_r_at
102289_r_at 0.92 161994_f_at
102289_r_at 0.94 92276_at
102289_r_at 0.92 92605_at
102289_r_at 0.92 93050_at
102289_r_at 0.9 93213_at
102289_r_at 0.94 93516_at
102289_r_at 0.92 94624_at
102289_r_at 0.9 95546_g_at
102289_r_at 0.91 96033_at
102289_r_at 0.92 96259_at
102289_r_at 0.96 96420_at
102289_r_at 0.91 97446_at
102289_r_at 0.9 97523_i_at
102289_r_at 0.97 97742_s_at
102289_r_at 0.91 98381_at
102289_r_at 0.93 98790_s_at
102289_r_at 0.92 98823_at
102289_r_at 0.92 99776_at
102290_at 0.93 99010_at
102290_at 0.96 99460_at
102290_at 0.92 99870_at
102291_at 0.96 102669_at
102291_at 0.94 103896_f_at
102291_at 0.92 161577_f_at
102291_at 0.92 161775_f_at
102291_at 0.9 92997_g_at
102291_at 0.91 94178_at
102291_at 0.91 95505_at
102291_at 0.94 96203_at
102291_at 0.9 96426_at
102292_at 0.95 160398_at
102292_at 0.92 98102_at
100339_at 0.9 100884_at
100339_at 0.96 103062_at
100339_at 0.91 103421_at
100339_at 0.94 104143_at
100339_at 0.95 160611_at
100339_at 0.91 161678_at
100339_at 0.95 93114_at
100339_at 0.91 94166_g_at
100339_at 0.95 98094_f_at
102293_at 0.95 104464_s_at
102293_at 0.91 161691_at
102293_at 0.9 161735_r_at
102293_at 0.9 161853_f_at
102293_at 0.94 94381_at
102293_at 0.92 94663_at
102293_at 0.92 94975_at
102293_at 0.93 95289_r_at
102293_at 0.92 97145_at
102293_at 0.91 99931_at
102294_at 0.97 104632_at
102294_at 0.91 93922_g_at
102294_at 0.95 96270_at
102294_at 0.91 97243_at
102294_at 0.92 99948_at
102295_at 0.91 161738_f_at
102295_at 0.94 93048_at
102296_at 0.9 92782_at
102296_at 0.94 92911_at
102296_at 0.9 94843_at
102296_at 0.9 97293_at
102296_at 0.94 98369_f_at
102297_at 0.92 103200_at
102297_at 0.96 98571_s_at
102298_at 0.93 99065_at
102299_at 0.91 102908_at
102299_at 0.91 103862_r_at
102299_at 0.91 162318_r_at
102299_at 0.97 92413_at
102299_at 0.92 92711_at
102299_at 0.9 96676_at
102300_at 0.9 102580_r_at
102300_at 0.94 94782_at
102300_at 0.97 98354_at
102301_at 0.92 103227_at
102301_at 0.91 103485_at
102301_at 0.94 92198_s_at
102301_at 0.9 92697_at
102301_at 0.9 92875_s_at
102301_at 0.9 98854_at
102302_at 0.93 161028_at
102302_at 0.9 92700_at
102302_at 0.93 96038_at
100340_at 0.94 100956_at
100340_at 0.93 101431_at
100340_at 0.95 101516_at
100340_at 0.91 101779_at
100340_at 0.98 101845_s_at
100340_at 0.94 101881_g_at
100340_at 0.95 102016_at
100340_at 0.94 102644_at
100340_at 0.94 102690_at
100340_at 0.97 102748_at
100340_at 0.93 103041_at
100340_at 0.92 103556_at
100340_at 0.96 103845_at
100340_at 0.92 160436_at
100340_at 0.92 161277_r_at
100340_at 0.94 161350_f_at
100340_at 0.93 161473_f_at
100340_at 0.91 162143_f_at
100340_at 0.98 162151_i_at
100340_at 0.98 162302_f_at
100340_at 0.93 162334_r_at
100340_at 0.95 162485_at
100340_at 0.95 92289_at
100340_at 0.91 92457_at
100340_at 0.94 92476_at
100340_at 0.91 92485_at
100340_at 0.94 92505_g_at
100340_at 0.96 92742_at
100340_at 0.98 92926_at
100340_at 0.91 92997_g_at
100340_at 0.91 93040_at
100340_at 0.96 93085_at
100340_at 0.93 93209_at
100340_at 0.95 93330_at
100340_at 0.9 93349_at
100340_at 0.93 93665_at
100340_at 0.92 93785_at
100340_at 0.93 93807_at
100340_at 0.9 94205_at
100340_at 0.9 94515_at
100340_at 0.92 94714_at
100340_at 0.94 95030_at
100340_at 0.9 95291_r_at
100340_at 0.95 95350_at
100340_at 0.92 95471_at
100340_at 0.96 96123_at
100340_at 0.92 96169_at
100340_at 0.94 96426_at
100340_at 0.95 96515_at
100340_at 0.94 96643_at
100340_at 0.96 96918_at
100340_at 0.96 97073_at
100340_at 0.93 97317_at
100340_at 0.93 97431_at
100340_at 0.94 97730_at
100340_at 0.97 98974_at
100340_at 0.9 99404_at
100340_at 0.92 99911_at
102303_i_at 0.93 103997_at
102303_i_at 0.92 161275_at
102303_i_at 0.9 161456_f_at
102303_i_at 0.9 96481_at
102304_f_at 0.91 102362_i_at
102304_f_at 0.91 102885_at
102304_f_at 0.9 102981_at
102304_f_at 0.93 103813_at
102304_f_at 0.91 103963_f_at
102304_f_at 0.95 160949_at
102304_f_at 0.93 161713_f_at
102304_f_at 0.9 162386_at
102304_f_at 0.9 92392_at
102304_f_at 0.99 95288_i_at
102305_at 0.92 102653_at
102305_at 0.9 102769_f_at
102305_at 0.91 160511_at
102305_at 0.91 94008_at
102306_at 0.9 160104_at
102306_at 0.95 160797_r_at
102306_at 0.92 161306_r_at
102306_at 0.93 94862_i_at
102307_at 0.91 102866_at
102307_at 0.97 104626_at
102307_at 0.91 104692_at
102307_at 0.9 160080_r_at
102307_at 0.93 161842_r_at
102307_at 0.92 162371_r_at
102307_at 0.96 96214_at
102308_at 0.92 103020_s_at
102308_at 0.91 104108_at
102308_at 0.95 104337_f_at
102308_at 0.9 93167_f_at
102308_at 0.91 94004_at
102308_at 0.93 95057_at
102308_at 0.92 96973_f_at
102309_at 0.91 103759_at
102309_at 0.9 104419_at
102309_at 0.94 93277_at
102309_at 0.96 93426_at
102309_at 0.92 94201_at
102309_at 0.92 94359_at
102309_at 0.91 97309_at
102309_at 0.93 98001_at
102309_at 0.92 98840_at
102309_at 0.93 99799_at
102310_at 0.91 103085_at
102310_at 0.94 95792_at
102310_at 0.9 96234_at
102310_at 0.9 97647_at
102311_at 0.91 102764_at
102311_at 0.98 161319_at
102311_at 0.91 97220_at
102311_at 0.91 97426_at
102312_r_at 0.91 92766_at
102312_r_at 0.93 95132_r_at
102312_r_at 0.92 95413_at
100341_g_at 0.91 104423_at
100341_g_at 0.93 161008_at
100341_g_at 0.9 162150_r_at
100341_g_at 0.91 93447_at
100341_g_at 0.9 98982_at
102313_at 0.94 102326_at
102313_at 0.91 103494_at
102313_at 0.93 104170_at
102313_at 0.92 160145_at
102313_at 0.91 160740_at
102313_at 0.93 161607_r_at
102313_at 0.96 93288_at
102313_at 0.92 93586_at
102313_at 0.91 95060_at
102313_at 0.92 96019_at
102313_at 0.9 96487_at
102313_at 0.9 98116_at
102313_at 0.91 98583_at
102313_at 0.92 98892_at
102314_at 0.93 103059_at
102314_at 0.91 104003_at
102314_at 0.92 161792_f_at
102314_at 0.91 161797_r_at
102314_at 0.96 162206_f_at
102314_at 0.92 93143_at
102314_at 0.91 94632_at
102314_at 0.9 97665_i_at
102315_at 0.91 102620_at
102315_at 0.91 93382_at
102316_at 0.9 102328_at
102316_at 0.9 96102_i_at
102316_at 0.93 96953_at
102316_at 0.95 99432_at
102316_at 0.93 99654_s_at
102317_at 0.95 160149_at
102317_at 0.94 160239_at
102317_at 0.92 160286_at
102317_at 0.91 161549_f_at
102318_at 0.91 103518_at
102318_at 0.96 160104_at
102318_at 0.93 160797_r_at
102318_at 0.9 161549_f_at
102318_at 0.92 93391_at
102318_at 0.94 94292_at
102318_at 0.92 95380_at
102319_at 0.95 104403_at
102319_at 0.94 160587_at
102319_at 0.95 93173_at
102319_at 0.92 93734_i_at
102319_at 0.9 93806_at
102319_at 0.9 94462_at
102319_at 0.91 99039_g_at
102320_at 0.9 103499_at
102320_at 0.9 160392_at
102320_at 0.91 161077_f_at
102320_at 0.93 94008_at
102320_at 0.91 96735_at
102320_at 0.92 99624_at
102321_at 0.91 102575_at
102321_at 0.95 103684_at
102321_at 0.91 94170_at
102321_at 0.97 99982_at
102322_at 0.94 160522_at
102322_at 0.92 93521_at
102322_at 0.91 95002_at
102322_at 0.98 96486_at
102322_at 0.95 98507_at
100342_i_at 0.9 100343_f_at
100342_i_at 0.91 100606_at
100342_i_at 0.96 101129_at
100342_i_at 0.91 101207_at
100342_i_at 0.92 102364_at
100342_i_at 0.9 102599_at
100342_i_at 0.9 104751_at
100342_i_at 0.9 160455_s_at
100342_i_at 0.9 160555_r_at
100342_i_at 0.92 161510_f_at
100342_i_at 0.92 92348_at
100342_i_at 0.92 93091_s_at
100342_i_at 0.92 93271_s_at
100342_i_at 0.9 93832_at
100342_i_at 0.94 94537_at
100342_i_at 0.92 94794_at
100342_i_at 0.94 95746_at
100342_i_at 0.92 95970_at
100342_i_at 0.91 96846_at
100342_i_at 0.93 99631_f_at
100342_i_at 0.91 99633_at
100342_i_at 0.9 99643_f_at
100342_i_at 0.91 3_at
100342_i_at 0.91 M32599_M_at
102323_at 0.92 103599_at
102323_at 0.93 103809_r_at
102323_at 0.9 104122_at
102323_at 0.94 160489_at
102323_at 0.93 160687_r_at
102323_at 0.94 161563_r_at
102323_at 0.92 161879_r_at
102323_at 0.9 92271_at
102323_at 0.95 92472_f_at
102323_at 0.95 94101_at
102323_at 0.96 94932_at
102323_at 0.91 99439_at
102324_at 0.9 102953_at
102324_at 0.97 103714_at
102324_at 0.9 104430_at
102324_at 0.93 160748_at
102324_at 0.92 160846_at
102324_at 0.92 162162_f_at
102324_at 0.91 92459_at
102324_at 0.91 92780_f_at
102324_at 0.91 94741_at
102324_at 0.9 96275_f_at
102324_at 0.92 97709_at
102324_at 0.94 98816_s_at
102324_at 0.9 99832_at
102326_at 0.91 102724_at
102326_at 0.94 104170_at
102326_at 0.93 160976_at
102326_at 0.9 161100_at
102326_at 0.9 161598_at
102326_at 0.9 92526_f_at
102326_at 0.93 93177_at
102326_at 0.95 98892_at
102326_at 0.92 99032_at
102326_at 0.92 99191_at
102327_at 0.91 161655_at
102327_at 0.95 92728_at
102327_at 0.94 94797_at
102328_at 0.91 104742_at
102328_at 0.92 94043_at
102328_at 0.92 96953_at
102328_at 0.92 97341_at
102328_at 0.91 97807_at
102329_at 0.92 103502_at
102329_at 0.91 96947_at
102329_at 0.91 97007_at
102330_at 0.9 104022_at
102330_at 0.93 104082_at
102330_at 0.91 161369_r_at
102330_at 0.91 92818_at
102330_at 0.91 96157_at
102331_at 0.91 103451_at
102331_at 0.92 93594_r_at
102331_at 0.95 96576_at
102331_at 0.9 99521_at
102332_at 0.91 104071_at
102332_at 0.91 161805_r_at
102332_at 0.9 93021_at
102332_at 0.92 93868_at
102332_at 0.9 97807_at
102333_at 0.92 104550_at
102333_at 0.91 104673_at
102333_at 0.91 160258_at
102333_at 0.9 160904_at
102333_at 0.92 161106_r_at
102333_at 0.91 93211_at
102333_at 0.94 94551_at
102333_at 0.95 99882_at
100343_f_at 0.9 101016_at
100343_f_at 0.93 101207_at
100343_f_at 0.91 101354_at
100343_f_at 0.92 102364_at
100343_f_at 0.9 103030_at
100343_f_at 0.91 104514_at
100343_f_at 0.91 104751_at
100343_f_at 0.97 160120_i_at
100343_f_at 0.9 160455_s_at
100343_f_at 0.91 160944_at
100343_f_at 0.92 161140_r_at
100343_f_at 0.94 93271_s_at
100343_f_at 0.91 93555_at
100343_f_at 0.94 94794_at
100343_f_at 0.95 96307_s_at
100343_f_at 0.9 97176_at
100343_f_at 0.94 97767_at
100343_f_at 0.96 99643_f_at
100343_f_at 0.92 M12481_3_at
100343_f_at 0.91 3_at
100343_f_at 0.91 M32599_M_at
102334_at 0.91 92688_at
102334_at 0.9 93799_at
102334_at 0.9 99362_at
102335_at 0.92 102790_at
102335_at 0.94 160793_at
102335_at 0.91 97549_at
102336_at 0.9 102781_at
102336_at 0.91 104419_at
102336_at 0.94 161049_at
102336_at 0.9 92660_f_at
102336_at 0.91 93025_at
102336_at 0.92 93773_f_at
102336_at 0.92 93990_at
102336_at 0.91 95898_at
102336_at 0.93 95914_at
102336_at 0.93 97255_at
102336_at 0.95 97394_at
102336_at 0.92 98502_at
102336_at 0.91 98945_at
102337_s_at 0.9 160657_at
102337_s_at 0.95 162432_f_at
102337_s_at 0.96 92639_at
102337_s_at 0.93 98392_at
102337_s_at 0.94 99904_at
102338_at 0.9 161813_i_at
102340_at 0.91 102965_at
102340_at 0.91 160597_at
102340_at 0.93 96775_at
102340_at 0.92 97134_at
102341_at 0.92 93670_at
102342_at 0.95 104508_at
102342_at 0.93 162198_f_at
102342_at 0.92 99883_g_at
102343_at 0.9 103688_at
102343_at 0.91 162210_r_at
102343_at 0.96 92581_at
102343_at 0.9 93190_at
102343_at 0.97 94184_at
102343_at 0.9 97207_f_at
102343_at 0.95 99053_at
102343_at 0.95 99327_at
102344_s_at 0.91 160200_at
102344_s_at 0.94 92869_at
102344_s_at 0.95 93879_f_at
102344_s_at 0.9 94513_r_at
102344_s_at 0.92 95654_at
100344_at 0.96 102228_at
100344_at 0.91 160612_at
100344_at 0.93 161429_at
100344_at 0.92 161683_r_at
102345_at 0.93 161803_r_at
102345_at 0.92 162050_at
102345_at 0.9 92784_at
102345_at 0.92 94942_at
102345_at 0.91 95026_at
102345_at 0.97 96310_at
102345_at 0.91 97759_at
102345_at 0.95 98008_at
102346_at 0.91 103402_at
102346_at 0.9 104030_at
102346_at 0.92 93029_at
102346_at 0.94 96888_at
102346_at 0.91 99581_at
102346_at 0.9 99600_at
102348_at 0.9 94963_at
102348_at 0.94 96668_at
102349_at 0.91 161299_r_at
102349_at 0.92 93795_at
102349_at 0.9 93982_at
102350_at 0.92 104003_at
102350_at 0.9 92344_at
102350_at 0.9 92484_at
102350_at 0.95 92902_at
102351_at 0.93 160757_at
102351_at 0.9 161256_at
102351_at 0.94 161586_f_at
102351_at 0.91 94107_at
102351_at 0.92 96811_at
102351_at 0.93 97956_g_at
102351_at 0.9 98421_at
102352_at 0.91 161256_at
102352_at 0.9 161625_r_at
102352_at 0.91 161771_r_at
102353_at 0.95 160318_at
102353_at 0.91 93877_at
102353_at 0.93 94266_at
102353_at 0.9 95547_at
102354_at 0.94 160191_at
102354_at 0.9 160535_at
102354_at 0.97 160658_at
102354_at 0.91 93428_at
102354_at 0.93 93845_at
102354_at 0.92 96571_at
102356_at 0.91 160371_at
102356_at 0.9 93676_at
102356_at 0.92 93844_at
102356_at 0.91 94789_r_at
102356_at 0.9 95340_at
102356_at 0.95 95792_at
102356_at 0.93 95962_at
102356_at 0.92 97559_at
100345_f_at 0.93 101686_at
100345_f_at 0.94 101950_at
100345_f_at 0.96 103945_at
100345_f_at 0.91 161277_r_at
100345_f_at 0.9 161353_r_at
100345_f_at 0.91 161691_at
100345_f_at 0.94 161735_r_at
100345_f_at 0.93 94169_at
100345_f_at 0.9 96289_at
100345_f_at 0.9 97073_at
100345_f_at 0.9 97145_at
100345_f_at 0.95 99335_at
102357_at 0.9 102614_at
102357_at 0.94 103907_at
102357_at 0.91 92602_at
102357_at 0.95 93402_i_at
102360_at 0.92 103601_at
102360_at 0.9 160777_at
102360_at 0.96 93303_at
102360_at 0.91 93818_g_at
102360_at 0.93 94818_at
102360_at 0.94 96848_at
102360_at 0.91 98633_at
102362_i_at 0.93 93376_at
102362_i_at 0.93 94530_at
102362_i_at 0.94 95288_i_at
102362_i_at 0.91 97380_at
102362_i_at 0.9 99494_at
102363_r_at 0.9 102800_at
102363_r_at 0.9 104066_at
102363_r_at 0.9 99463_at
102364_at 0.97 102554_at
102364_at 0.91 160360_at
102364_at 0.9 160455_s_at
102364_at 0.92 160680_at
102364_at 0.91 160944_at
102364_at 0.91 92348_at
102364_at 0.92 93293_at
102364_at 0.92 93555_at
102364_at 0.91 94766_at
102364_at 0.94 94794_at
102364_at 0.92 95723_r_at
102364_at 0.93 95970_at
102364_at 0.91 97696_r_at
102364_at 0.91 99633_at
102364_at 0.92 M12481_3_at
102366_at 0.92 103266_at
102366_at 0.93 103365_s_at
102366_at 0.9 103741_at
102366_at 0.92 103977_at
102366_at 0.93 104160_at
102366_at 0.92 160389_r_at
102366_at 0.91 160594_at
102366_at 0.93 161032_i_at
102366_at 0.9 161242_f_at
102366_at 0.92 161291_at
102366_at 0.9 161730_f_at
102366_at 0.91 162364_f_at
102366_at 0.95 92283_s_at
102366_at 0.95 92738_at
102366_at 0.92 92814_at
102366_at 0.93 92948_at
102366_at 0.92 94527_at
102366_at 0.94 94631_at
102366_at 0.9 94664_at
102366_at 0.9 95182_at
102366_at 0.95 95310_at
102366_at 0.93 95453_f_at
102366_at 0.94 95621_at
102366_at 0.92 96538_at
102366_at 0.92 97258_at
102366_at 0.95 97912_at
102366_at 0.9 98345_at
102366_at 0.99 98783_at
102366_at 0.91 99062_at
102366_at 0.93 99567_at
102368_at 0.91 93761_at
102368_at 0.93 95646_at
102368_at 0.92 97773_at
102368_at 0.93 98758_at
102370_at 0.9 102384_at
102370_at 0.93 103278_at
102370_at 0.91 103283_at
102370_at 0.9 103607_at
102370_at 0.91 104004_at
102370_at 0.92 160718_at
102370_at 0.91 161012_at
102370_at 0.9 93093_at
102370_at 0.94 93148_at
102370_at 0.91 93975_at
102370_at 0.92 94433_at
102370_at 0.95 94499_at
102370_at 0.91 95619_at
102370_at 0.91 95999_at
102371_at 0.94 103408_at
102371_at 0.9 104704_at
102371_at 0.94 160223_at
102371_at 0.91 160996_at
102371_at 0.93 93316_at
102371_at 0.94 96766_s_at
102371_at 0.91 97949_at
102371_at 0.92 98087_at
102372_at 0.91 102848_f_at
102372_at 0.95 160701_at
102372_at 0.9 160819_at
102372_at 0.9 161509_at
102372_at 0.94 161994_f_at
102372_at 0.93 162438_f_at
102372_at 0.92 97191_at
102372_at 0.94 97516_at
100346_at 0.94 100404_at
100346_at 0.93 102599_at
100346_at 0.95 160883_at
100346_at 0.94 161889_f_at
100346_at 0.9 95356_at
100346_at 0.91 97334_at
100346_at 0.92 97544_at
102373_at 0.91 93281_at
102373_at 0.96 93738_at
102373_at 0.91 96313_at
102374_at 0.91 160152_at
102374_at 0.92 160622_at
102374_at 0.92 161887_r_at
102374_at 0.9 93042_at
102374_at 0.93 97873_at
102375_at 0.91 161885_f_at
102375_at 0.91 94902_at
102375_at 0.9 97130_at
102375_at 0.92 98993_at
102376_r_at 0.91 102755_at
102376_r_at 0.92 103365_s_at
102376_r_at 0.93 160075_at
102376_r_at 0.9 160523_at
102376_r_at 0.93 161555_f_at
102376_r_at 0.96 161963_f_at
102376_r_at 0.92 93232_at
102376_r_at 0.91 94738_s_at
102376_r_at 0.92 95984_at
102376_r_at 0.9 95985_at
102376_r_at 0.92 97060_at
102376_r_at 0.96 97082_at
102376_r_at 0.92 97398_at
102376_r_at 0.92 99884_at
102378_at 0.96 97142_at
102378_at 0.9 97339_at
102378_at 0.95 97452_at
102378_at 0.94 99558_at
102379_at 0.9 160168_at
102379_at 0.9 95929_at
102380_s_at 0.94 102812_i_at
102380_s_at 0.9 160254_at
102380_s_at 0.91 161356_at
102380_s_at 0.94 161442_at
102380_s_at 0.94 161884_r_at
102380_s_at 0.91 92743_at
102380_s_at 0.9 96546_r_at
102380_s_at 0.91 97132_at
102380_s_at 0.92 97278_at
102380_s_at 0.94 98053_at
102380_s_at 0.91 98321_at
102380_s_at 0.91 98815_at
102380_s_at 0.91 99681_at
102380_s_at 0.95 5_st
102381_at 0.96 92660_f_at
102381_at 0.9 92810_at
102381_at 0.91 93025_at
102381_at 0.9 93773_f_at
102381_at 0.94 94201_at
102381_at 0.91 95095_at
102381_at 0.91 95129_at
102381_at 0.93 95914_at
102381_at 0.92 96572_at
102381_at 0.92 96774_at
102381_at 0.91 96858_at
102381_at 0.93 97181_f_at
102381_at 0.92 98138_at
102381_at 0.91 98319_at
102381_at 0.92 98447_at
102381_at 0.93 99587_at
102382_at 0.91 160190_at
102382_at 0.91 95133_at
102382_at 0.97 97843_at
102383_at 0.95 160812_at
102383_at 0.9 92523_at
102383_at 0.92 93339_at
102383_at 0.9 93626_at
102383_at 0.91 95021_at
100347_at 0.9 98438_f_at
102384_at 0.91 104004_at
102384_at 0.93 160234_at
102384_at 0.93 160788_at
102384_at 0.93 161610_at
102384_at 0.96 94499_at
102384_at 0.9 94562_at
102384_at 0.92 95795_at
102384_at 0.94 95960_at
102384_at 0.9 96334_f_at
102384_at 0.96 97685_at
102384_at 0.94 99537_at
102385_at 0.93 103712_at
102385_at 0.92 104569_at
102385_at 0.9 104639_i_at
102385_at 0.94 160643_at
102385_at 0.96 93968_at
102385_at 0.91 94477_at
102385_at 0.94 94989_at
102385_at 0.91 96192_at
102385_at 0.9 99143_at
102387_at 0.93 98088_at
102387_at 0.9 99909_at
102389_s_at 0.93 97928_at
102389_s_at 0.92 98448_at
102393_at 0.91 161441_f_at
102393_at 0.92 162273_at
102393_at 0.92 95746_at
102393_at 0.91 98279_at
102393_at 0.9 98553_at
102393_at 0.9 98577_f_at
102393_at 0.91 99015_at
102393_at 0.91 99057_at
102393_at 0.93 99411_at
102393_at 0.92 99431_at
102395_at 0.94 160348_at
102395_at 0.9 93026_at
102395_at 0.92 93316_at
102395_at 0.97 99546_at
102396_at 0.92 102899_at
102396_at 0.93 102948_at
102396_at 0.9 102957_at
102396_at 0.9 102989_at
102396_at 0.9 103205_at
102396_at 0.94 103770_at
102396_at 0.92 103973_at
102396_at 0.9 104491_at
102396_at 0.9 160459_r_at
102396_at 0.95 160631_s_at
102396_at 0.95 160969_at
102396_at 0.9 161139_f_at
102396_at 0.93 161435_i_at
102396_at 0.92 161696_f_at
102396_at 0.91 161829_at
102396_at 0.91 162039_f_at
102396_at 0.93 162196_f_at
102396_at 0.92 92315_at
102396_at 0.9 92453_at
102396_at 0.92 92494_at
102396_at 0.94 92843_r_at
102396_at 0.92 94102_at
102396_at 0.94 94994_at
102396_at 0.92 95877_at
102396_at 0.91 95992_at
102396_at 0.9 96094_at
102396_at 0.93 96119_s_at
102396_at 0.92 96719_i_at
102396_at 0.91 97101_at
102396_at 0.92 97132_at
102396_at 0.9 97167_g_at
102396_at 0.92 97751_f_at
102396_at 0.95 98391_at
102396_at 0.91 98444_g_at
102396_at 0.95 99901_at
102397_at 0.91 102825_at
102397_at 0.93 103574_at
102397_at 0.93 92747_at
102397_at 0.93 93454_at
102397_at 0.92 94408_at
102397_at 0.9 95044_at
102397_at 0.91 96038_at
102397_at 0.96 96885_at
102397_at 0.91 99138_at
102397_at 0.9 99917_at
102398_at 0.94 160122_at
102398_at 0.91 92637_at
102399_at 0.92 102745_at
102399_at 0.94 104365_at
102399_at 0.92 160544_at
102399_at 0.91 93183_at
102399_at 0.9 96493_at
100348_at 0.93 101731_at
100348_at 0.96 102289_r_at
100348_at 0.9 102372_at
100348_at 0.9 102657_at
100348_at 0.93 160506_at
100348_at 0.95 161994_f_at
100348_at 0.92 162324_at
100348_at 0.92 92276_at
100348_at 0.96 93213_at
100348_at 0.93 93516_at
100348_at 0.96 94624_at
100348_at 0.9 96420_at
100348_at 0.92 97392_at
100348_at 0.9 97516_at
100348_at 0.91 97742_s_at
100020_at 0.91 100445_f_at
100020_at 0.9 100569_at
100020_at 0.9 100680_at
100020_at 0.91 101213_at
100020_at 0.93 102070_at
100020_at 0.91 102291_at
100020_at 0.93 102631_at
100020_at 0.9 102669_at
100020_at 0.9 102748_at
100020_at 0.94 102977_at
100020_at 0.92 103013_at
100020_at 0.91 103289_at
100020_at 0.92 160436_at
100020_at 0.92 162378_r_at
100020_at 0.91 162436_at
100020_at 0.93 92997_g_at
100020_at 0.92 93785_at
100020_at 0.96 93906_s_at
100020_at 0.9 95350_at
100020_at 0.92 96599_at
100020_at 0.92 97049_at
100020_at 0.93 97317_at
100020_at 0.9 98139_at
100020_at 0.91 98760_at
102400_at 0.92 160330_at
102400_at 0.94 95021_at
102400_at 0.9 97008_f_at
102400_at 0.93 98979_at
102400_at 0.94 99046_at
102401_at 0.92 160488_at
102401_at 0.91 161298_i_at
102401_at 0.91 93727_at
102401_at 0.91 98960_s_at
102402_at 0.98 160501_at
102402_at 0.91 162451_r_at
102402_at 0.98 93849_at
102402_at 0.96 97359_at
102402_at 0.92 98851_at
102402_at 0.91 99912_at
102403_at 0.9 161197_r_at
102403_at 0.91 161925_at
102403_at 0.91 94951_at
102403_at 0.91 95447_at
102404_at 0.9 160217_at
102404_at 0.96 160823_at
102405_at 0.91 103438_at
102405_at 0.91 104337_f_at
102405_at 0.91 93023_f_at
102405_at 0.92 94930_at
102405_at 0.93 95373_at
102405_at 0.93 98556_at
102405_at 0.91 99086_g_at
102406_at 0.94 102657_at
102406_at 0.97 102729_f_at
102406_at 0.92 102820_at
102406_at 0.93 103432_at
102406_at 0.9 103803_at
102406_at 0.92 103818_at
102406_at 0.96 103886_at
102406_at 0.91 104345_at
102406_at 0.92 160097_at
102406_at 0.94 160143_r_at
102406_at 0.97 160259_at
102406_at 0.9 160608_at
102406_at 0.9 161180_r_at
102406_at 0.96 161229_at
102406_at 0.96 161347_r_at
102406_at 0.98 161520_at
102406_at 0.93 161608_r_at
102406_at 0.91 161621_r_at
102406_at 0.93 161634_r_at
102406_at 0.97 161647_f_at
102406_at 0.91 161951_f_at
102406_at 0.92 162211_r_at
102406_at 0.94 162345_at
102406_at 0.96 92590_at
102406_at 0.91 92605_at
102406_at 0.91 92837_f_at
102406_at 0.97 93050_at
102406_at 0.94 93516_at
102406_at 0.93 93525_f_at
102406_at 0.91 93705_at
102406_at 0.9 94269_at
102406_at 0.91 95159_at
102406_at 0.92 95375_r_at
102406_at 0.96 95546_g_at
102406_at 0.9 95988_r_at
102406_at 0.98 96033_at
102406_at 0.92 96292_r_at
102406_at 0.95 96420_at
102406_at 0.91 97446_at
102406_at 0.97 97523_i_at
102406_at 0.94 97690_at
102406_at 0.94 97742_s_at
102406_at 0.98 98381_at
102406_at 0.96 98565_at
102406_at 0.96 98790_s_at
102406_at 0.9 98947_at
102406_at 0.98 99358_at
102406_at 0.96 99776_at
102407_at 0.91 102578_at
102407_at 0.94 161496_r_at
102407_at 0.92 161711_f_at
102407_at 0.92 162064_at
102407_at 0.9 162410_s_at
102407_at 0.93 92347_at
102407_at 0.92 93931_at
102407_at 0.95 95593_at
102407_at 0.92 96373_at
102407_at 0.91 96938_at
102407_at 0.91 96992_r_at
102407_at 0.91 97109_at
102407_at 0.91 99807_r_at
102407_at 0.93 99942_s_at
102408_g_at 0.95 160109_at
102408_g_at 0.94 94503_at
102408_g_at 0.92 97726_at
102409_at 0.91 103828_at
102409_at 0.93 160619_at
102409_at 0.9 93770_at
102409_at 0.94 94510_at
102409_at 0.94 99868_at
100349_at 0.94 100377_f_at
100349_at 0.94 101713_at
100349_at 0.9 101995_at
100349_at 0.94 103471_at
100349_at 0.92 103658_r_at
100349_at 0.91 160245_at
100349_at 0.93 162405_at
100349_at 0.94 92319_i_at
100349_at 0.92 92617_at
100349_at 0.91 98955_at
102410_at 0.96 103486_at
102410_at 0.92 161390_r_at
102410_at 0.92 94345_at
102411_at 0.94 104556_at
102411_at 0.91 162272_r_at
102411_at 0.91 93215_at
102411_at 0.94 97758_at
102411_at 0.91 97871_at
102411_at 0.91 99054_at
102412_at 0.93 103714_at
102412_at 0.9 103829_at
102412_at 0.9 93503_at
102412_at 0.91 97808_at
102413_at 0.93 103828_at
102413_at 0.9 161843_at
102413_at 0.9 92893_at
102413_at 0.9 98397_at
102414_i_at 0.9 94561_at
102414_i_at 0.92 95971_at
102414_i_at 0.91 99403_at
102415_r_at 0.91 103894_at
102415_r_at 0.91 161581_r_at
102415_r_at 0.93 94142_at
102415_r_at 0.93 99929_at
102416_at 0.96 102838_at
102416_at 0.91 102908_at
102416_at 0.93 103278_at
102416_at 0.9 103987_at
102416_at 0.9 160119_at
102416_at 0.94 160909_at
102416_at 0.91 161012_at
102416_at 0.94 161131_r_at
102416_at 0.91 161424_f_at
102416_at 0.94 161622_f_at
102416_at 0.9 161821_f_at
102416_at 0.91 162116_r_at
102416_at 0.93 162342_at
102416_at 0.93 162424_f_at
102416_at 0.9 92264_at
102416_at 0.95 92656_at
102416_at 0.91 93523_at
102416_at 0.9 93817_at
102416_at 0.9 94710_g_at
102416_at 0.91 95552_at
102416_at 0.92 95925_at
102416_at 0.9 95999_at
102416_at 0.92 96601_at
102416_at 0.91 96783_at
102416_at 0.93 96895_at
102416_at 0.92 97153_at
102416_at 0.93 98026_g_at
102416_at 0.91 98398_s_at
102416_at 0.94 98792_at
102416_at 0.92 98872_at
102416_at 0.91 99048_g_at
102416_at 0.93 99074_at
102418_at 0.9 102908_at
102418_at 0.9 103384_at
102418_at 0.9 103577_at
102418_at 0.91 103629_g_at
102418_at 0.98 103882_at
102418_at 0.95 160909_at
102418_at 0.94 161020_r_at
102418_at 0.99 161420_r_at
102418_at 0.96 161538_r_at
102418_at 0.97 161622_f_at
102418_at 0.97 161746_i_at
102418_at 0.94 161876_r_at
102418_at 0.9 162017_at
102418_at 0.91 162052_i_at
102418_at 0.96 162101_f_at
102418_at 0.96 162254_f_at
102418_at 0.9 162361_at
102418_at 0.93 162395_r_at
102418_at 0.92 162454_f_at
102418_at 0.93 92264_at
102418_at 0.91 92656_at
102418_at 0.93 92674_at
102418_at 0.94 93817_at
102418_at 0.94 94209_g_at
102418_at 0.94 94980_at
102418_at 0.93 95552_at
102418_at 0.95 95925_at
102418_at 0.95 96215_f_at
102418_at 0.92 96422_at
102418_at 0.94 96601_at
102418_at 0.95 96784_at
102418_at 0.93 96895_at
102418_at 0.94 97153_at
102418_at 0.91 97746_f_at
102418_at 0.92 97904_at
102418_at 0.97 97931_i_at
102418_at 0.94 98387_at
102418_at 0.92 98479_f_at
102418_at 0.95 98568_at
102418_at 0.9 98792_at
102418_at 0.91 99048_g_at
102418_at 0.94 99074_at
102418_at 0.96 99238_at
102418_at 0.94 99561_f_at
102418_at 0.92 99708_at
102418_at 0.96 3_st
102419_at 0.93 104398_at
102421_at 0.94 103904_at
102421_at 0.93 162113_r_at
102421_at 0.9 92904_at
102421_at 0.92 96712_at
100350_at 0.92 100689_at
100350_at 0.91 101028_i_at
100350_at 0.94 101175_at
100350_at 0.97 101351_at
100350_at 0.91 101842_g_at
100350_at 0.94 101970_at
100350_at 0.9 102277_at
100350_at 0.92 102324_at
100350_at 0.97 102953_at
100350_at 0.96 103615_at
100350_at 0.91 104430_at
100350_at 0.92 160733_at
100350_at 0.91 161152_r_at
100350_at 0.91 161200_i_at
100350_at 0.94 162073_r_at
100350_at 0.93 162162_f_at
100350_at 0.91 92232_at
100350_at 0.92 92459_at
100350_at 0.94 93010_at
100350_at 0.98 94167_at
100350_at 0.96 94198_at
100350_at 0.95 94741_at
100350_at 0.91 95298_at
100350_at 0.91 96581_at
100350_at 0.96 96795_at
100350_at 0.91 97560_at
100350_at 0.98 97709_at
100350_at 0.92 98439_at
100350_at 0.92 98599_at
100350_at 0.91 98727_at
100350_at 0.92 98779_at
100350_at 0.97 98839_at
100350_at 0.91 98873_at
100350_at 0.92 99564_at
100350_at 0.92 99832_at
100350_at 0.93 99876_at
102423_at 0.95 104256_at
102423_at 0.93 161281_f_at
102423_at 0.93 93288_at
102423_at 0.93 93586_at
102423_at 0.94 94159_at
102423_at 0.91 97296_at
102423_at 0.91 97956_g_at
102423_at 0.93 98116_at
102424_at 0.96 97727_at
102424_at 0.91 99151_at
102425_at 0.9 102875_at
102425_at 0.9 103981_at
102425_at 0.94 95513_at
102426_at 0.94 104628_at
102426_at 0.94 104692_at
102426_at 0.93 161097_at
102426_at 0.93 161536_r_at
102426_at 0.93 162098_i_at
102426_at 0.9 162426_f_at
102426_at 0.9 162435_f_at
102426_at 0.92 92743_at
102426_at 0.91 93698_at
102426_at 0.92 95398_at
102426_at 0.91 97220_at
102426_at 0.92 98815_at
102426_at 0.93 99324_at
102426_at 0.91 99479_at
102427_at 0.9 93922_g_at
102427_at 0.93 98562_at
102429_at 0.91 161095_i_at
102429_at 0.9 161193_r_at
102429_at 0.91 161432_f_at
102429_at 0.9 161857_r_at
102429_at 0.95 94896_at
102429_at 0.91 95573_at
102429_at 0.9 97004_at
102430_at 0.9 103081_at
102430_at 0.91 103688_at
102430_at 0.91 104323_at
102430_at 0.92 92581_at
102430_at 0.91 94288_at
102430_at 0.95 95542_at
102430_at 0.9 96171_at
102431_at 0.94 103702_i_at
102431_at 0.91 104104_at
102431_at 0.93 161160_f_at
102431_at 0.92 161269_i_at
102431_at 0.91 161393_at
102431_at 0.94 161536_r_at
102431_at 0.93 161680_r_at
102431_at 0.9 161838_f_at
102431_at 0.9 161916_r_at
102431_at 0.9 161981_r_at
102431_at 0.94 162181_f_at
102431_at 0.9 162223_f_at
102431_at 0.92 162382_f_at
102431_at 0.96 162426_f_at
102431_at 0.93 162449_f_at
102431_at 0.92 93934_at
102431_at 0.9 94822_at
102431_at 0.91 94994_at
102431_at 0.9 95672_at
102431_at 0.93 95863_at
102431_at 0.91 96798_r_at
102431_at 0.94 97248_at
102431_at 0.92 98838_at
102431_at 0.9 99582_at
102431_at 0.93 99972_at
102476_f_at 0.9 102557_at
102476_f_at 0.91 104708_at
102476_f_at 0.9 160496_s_at
102476_f_at 0.91 162020_at
102476_f_at 0.96 92756_r_at
102476_f_at 0.9 94896_at
102476_f_at 0.91 97004_at
102476_f_at 0.91 99506_at
102476_f_at 0.95 99523_at
102477_at 0.94 160897_at
102477_at 0.9 96416_f_at
102477_at 0.96 98169_s_at
100351_f_at 0.9 101013_at
100351_f_at 0.95 102585_f_at
100351_f_at 0.9 103376_s_at
100351_f_at 0.91 104137_at
100351_f_at 0.91 160692_at
100351_f_at 0.91 92866_at
100351_f_at 0.94 93092_at
100351_f_at 0.91 93178_at
100351_f_at 0.9 94844_at
100351_f_at 0.92 95602_at
100351_f_at 0.92 95782_at
100351_f_at 0.91 96234_at
100351_f_at 0.91 97551_at
100351_f_at 0.91 99098_at
100351_f_at 0.91 99106_at
102478_f_at 0.91 161509_at
102478_f_at 0.91 161902_f_at
102478_f_at 0.95 95680_at
102552_at 0.9 103831_at
102552_at 0.9 104363_at
102552_at 0.97 161234_f_at
102552_at 0.91 161363_r_at
102552_at 0.94 161521_at
102552_at 0.91 94178_at
102552_at 0.91 94668_at
102552_at 0.9 94915_at
102552_at 0.9 96028_at
102552_at 0.96 96424_at
102552_at 0.91 99579_at
102553_at 0.95 104492_at
102553_at 0.91 161653_f_at
102553_at 0.95 161665_at
102553_at 0.9 161982_at
102553_at 0.92 92949_at
102554_at 0.93 160680_at
102554_at 0.9 92266_at
102554_at 0.9 92694_at
102554_at 0.92 94794_at
102554_at 0.97 95970_at
102554_at 0.92 97398_at
102554_at 0.91 99596_f_at
102555_at 0.92 102998_at
102555_at 0.9 161371_r_at
102555_at 0.92 161503_f_at
102555_at 0.91 92725_at
102555_at 0.9 92825_at
102555_at 0.91 95808_g_at
102555_at 0.94 96193_at
102556_at 0.94 102679_at
102556_at 0.91 104164_at
102556_at 0.94 92506_at
102556_at 0.92 96306_at
102557_at 0.94 102889_r_at
102557_at 0.91 103771_at
102557_at 0.93 94706_s_at
102557_at 0.9 97151_at
102557_at 0.92 99523_at
102558_at 0.94 92673_at
102559_at 0.9 160662_r_at
102559_at 0.92 160707_at
102559_at 0.96 161336_r_at
102559_at 0.98 161804_r_at
102559_at 0.96 92239_at
102559_at 0.91 92645_at
102559_at 0.97 92682_at
102559_at 0.9 92861_i_at
102559_at 0.95 93338_at
102559_at 0.96 93372_at
102559_at 0.9 94411_at
102559_at 0.92 94635_at
102559_at 0.91 94719_at
102559_at 0.91 94754_at
102559_at 0.91 98832_at
102559_at 0.92 99899_at
102560_at 0.92 103589_at
102560_at 0.97 103606_r_at
102560_at 0.93 104745_at
102560_at 0.93 160088_at
102560_at 0.96 161288_r_at
102560_at 0.94 162492_at
102560_at 0.91 93569_f_at
102560_at 0.93 94559_at
102560_at 0.93 96331_at
102560_at 0.93 97678_r_at
102560_at 0.97 97941_at
102560_at 0.9 98884_r_at
102560_at 0.93 99026_at
102560_at 0.9 3_at
100352_at 0.91 104037_at
100352_at 0.95 93804_at
100352_at 0.92 95327_at
100352_at 0.9 99388_at
102561_at 0.92 104425_at
102561_at 0.91 93587_at
102561_at 0.97 97126_at
102562_at 0.92 103062_at
102562_at 0.94 104143_at
102562_at 0.91 104346_at
102562_at 0.9 104446_f_at
102562_at 0.9 160449_at
102562_at 0.92 161192_at
102562_at 0.96 161324_r_at
102562_at 0.92 161995_r_at
102562_at 0.95 162263_f_at
102562_at 0.94 162458_i_at
102562_at 0.9 92778_i_at
102562_at 0.94 93649_f_at
102562_at 0.92 93808_at
102562_at 0.92 95599_at
102562_at 0.91 96492_at
102562_at 0.92 97175_at
102562_at 0.92 97777_at
102562_at 0.92 98467_at
102562_at 0.91 98902_at
102562_at 0.93 99472_at
102562_at 0.95 99648_at
102562_at 0.92 99977_at
102566_at 0.95 102790_at
102566_at 0.91 103071_at
102566_at 0.93 160715_at
102566_at 0.92 96140_at
102566_at 0.91 97859_at
102566_at 0.92 98024_at
102567_at 0.93 102674_at
102567_at 0.96 102722_g_at
102567_at 0.93 103730_at
102567_at 0.93 104481_at
102567_at 0.92 104617_at
102567_at 0.92 104642_at
102567_at 0.92 160446_at
102567_at 0.92 161007_at
102567_at 0.91 161037_at
102567_at 0.92 161053_at
102567_at 0.93 161202_r_at
102567_at 0.94 161204_r_at
102567_at 0.92 161322_r_at
102567_at 0.9 161417_r_at
102567_at 0.94 161431_i_at
102567_at 0.9 161517_at
102567_at 0.9 161554_r_at
102567_at 0.94 161720_r_at
102567_at 0.9 161784_f_at
102567_at 0.91 161866_at
102567_at 0.93 161950_at
102567_at 0.93 162137_f_at
102567_at 0.93 162208_f_at
102567_at 0.92 162286_r_at
102567_at 0.95 162390_r_at
102567_at 0.92 162401_f_at
102567_at 0.9 92218_at
102567_at 0.9 92238_at
102567_at 0.96 92371_at
102567_at 0.92 92421_at
102567_at 0.93 92536_at
102567_at 0.92 92537_g_at
102567_at 0.9 92853_at
102567_at 0.9 92873_f_at
102567_at 0.9 93106_i_at
102567_at 0.91 93226_i_at
102567_at 0.93 93228_at
102567_at 0.92 93514_at
102567_at 0.92 93770_at
102567_at 0.93 93931_at
102567_at 0.91 94423_at
102567_at 0.9 94441_at
102567_at 0.92 94895_at
102567_at 0.94 95246_at
102567_at 0.9 96492_at
102567_at 0.93 96588_at
102567_at 0.92 96945_at
102567_at 0.91 97048_at
102567_at 0.91 97576_f_at
102567_at 0.92 98489_at
102567_at 0.91 98804_at
102567_at 0.91 98845_at
102567_at 0.9 99389_at
102567_at 0.9 99427_at
102567_at 0.91 99437_at
102567_at 0.91 99474_at
102567_at 0.92 99627_r_at
102567_at 0.91 5_at
102568_at 0.93 161921_f_at
102568_at 0.95 96299_at
102568_at 0.91 99040_at
102569_at 0.92 102834_at
102569_at 0.94 102989_at
102569_at 0.93 103549_at
102569_at 0.95 104142_at
102569_at 0.91 104571_at
102569_at 0.94 160709_at
102569_at 0.9 161207_at
102569_at 0.9 161269_i_at
102569_at 0.91 161403_r_at
102569_at 0.92 161680_r_at
102569_at 0.9 162268_at
102569_at 0.9 93919_at
102569_at 0.9 94139_at
102569_at 0.9 94350_f_at
102569_at 0.92 94822_at
102569_at 0.93 95004_at
102569_at 0.9 95024_at
102569_at 0.92 95992_at
102569_at 0.93 96308_r_at
102569_at 0.9 97152_at
102569_at 0.92 97168_at
102569_at 0.92 97761_f_at
102569_at 0.91 97826_at
102569_at 0.9 98336_s_at
102569_at 0.93 99958_at
102570_at 0.91 103372_at
102570_at 0.92 104137_at
102570_at 0.92 104148_at
102570_at 0.92 160599_r_at
102570_at 0.91 161719_f_at
102570_at 0.9 161883_f_at
102570_at 0.95 92466_at
102570_at 0.92 96955_at
102570_at 0.94 98484_at
102570_at 0.9 99120_f_at
102570_at 0.9 M32599_3_st
102571_at 0.9 104538_at
102571_at 0.91 104546_g_at
102571_at 0.96 160640_at
102571_at 0.9 92398_at
102571_at 0.95 92730_at
102572_at 0.91 93939_at
102572_at 0.93 96115_at
102572_at 0.91 97490_at
102572_at 0.92 97504_at
102572_at 0.92 97845_at
102572_at 0.91 98995_at
102572_at 0.91 99892_at
102573_at 0.92 160240_at
102573_at 0.92 160444_at
102573_at 0.91 93988_at
102573_at 0.94 94052_at
102573_at 0.93 94432_at
102573_at 0.92 94739_at
102573_at 0.93 97785_at
102573_at 0.96 98463_at
102573_at 0.92 99847_at
100353_g_at 0.9 161803_r_at
100353_g_at 0.91 93674_at
100353_g_at 0.91 94322_at
100353_g_at 0.91 96964_at
100353_g_at 0.93 97819_at
100353_g_at 0.9 98070_at
100353_g_at 0.93 99113_at
102574_at 0.98 103275_at
102574_at 0.91 103624_at
102574_at 0.93 160165_at
102574_at 0.93 161150_at
102574_at 0.91 92944_at
102574_at 0.92 96617_at
102574_at 0.95 96725_at
102574_at 0.94 97429_at
102574_at 0.91 97778_at
102574_at 0.91 98433_at
102575_at 0.95 92718_at
102575_at 0.95 94170_at
102576_at 0.94 103533_at
102576_at 0.93 94967_at
102576_at 0.94 96797_s_at
102577_at 0.92 103904_at
102577_at 0.91 104606_at
102577_at 0.93 92904_at
102577_at 0.91 99471_at
102577_at 0.91 5_st
102578_at 0.91 102627_at
102578_at 0.92 102722_g_at
102578_at 0.92 102882_at
102578_at 0.91 102958_at
102578_at 0.91 103259_at
102578_at 0.9 103730_at
102578_at 0.93 103806_at
102578_at 0.94 104468_at
102578_at 0.92 104487_at
102578_at 0.9 160852_at
102578_at 0.93 161471_f_at
102578_at 0.91 161769_r_at
102578_at 0.93 162410_s_at
102578_at 0.91 92722_f_at
102578_at 0.91 93106_i_at
102578_at 0.91 93121_at
102578_at 0.91 93452_at
102578_at 0.92 93931_at
102578_at 0.94 95344_at
102578_at 0.93 95786_at
102578_at 0.9 95957_at
102578_at 0.93 97155_at
102578_at 0.9 97777_at
102578_at 0.9 98338_at
102578_at 0.91 98994_at
102578_at 0.9 99357_at
102578_at 0.93 99437_at
102578_at 0.91 99488_at
102579_f_at 0.95 160474_at
102579_f_at 0.9 161731_at
102579_f_at 0.94 94416_at
102579_f_at 0.91 94539_f_at
102579_f_at 0.92 96056_at
102579_f_at 0.9 97133_at
102580_r_at 0.91 103976_at
102580_r_at 0.91 104024_at
102580_r_at 0.93 160685_at
102580_r_at 0.9 161039_at
102580_r_at 0.94 162139_r_at
102580_r_at 0.91 95575_r_at
102580_r_at 0.94 96982_g_at
102580_r_at 0.91 98385_at
102580_r_at 0.92 99446_at
102580_r_at 0.91 99895_at
102581_at 0.91 103836_at
102581_at 0.94 104680_at
102581_at 0.9 97914_at
102581_at 0.94 98574_at
102582_at 0.94 102623_at
102582_at 0.95 102712_at
102582_at 0.93 102950_at
102582_at 0.91 102975_at
102582_at 0.93 103407_at
102582_at 0.94 103673_at
102582_at 0.9 103676_at
102582_at 0.92 103693_at
102582_at 0.93 103984_at
102582_at 0.93 103986_at
102582_at 0.95 160132_at
102582_at 0.91 160201_r_at
102582_at 0.95 160799_at
102582_at 0.95 160986_r_at
102582_at 0.91 161207_at
102582_at 0.98 161212_r_at
102582_at 0.9 161259_f_at
102582_at 0.92 161313_at
102582_at 0.94 161568_f_at
102582_at 0.94 161743_i_at
102582_at 0.94 161904_f_at
102582_at 0.93 161976_r_at
102582_at 0.94 162170_r_at
102582_at 0.9 162187_f_at
102582_at 0.91 162197_at
102582_at 0.96 162264_s_at
102582_at 0.91 162277_r_at
102582_at 0.93 162289_at
102582_at 0.98 162421_r_at
102582_at 0.95 92217_s_at
102582_at 0.9 92231_at
102582_at 0.94 92258_at
102582_at 0.94 92315_at
102582_at 0.95 92453_at
102582_at 0.9 92843_r_at
102582_at 0.9 92955_at
102582_at 0.97 93024_at
102582_at 0.91 93107_r_at
102582_at 0.95 93436_i_at
102582_at 0.91 93457_at
102582_at 0.93 93628_at
102582_at 0.94 93725_at
102582_at 0.93 93969_at
102582_at 0.96 94563_at
102582_at 0.9 94690_at
102582_at 0.92 94763_at
102582_at 0.96 94776_f_at
102582_at 0.95 94921_i_at
102582_at 0.94 95979_at
102582_at 0.92 96094_at
102582_at 0.94 96421_at
102582_at 0.97 96483_at
102582_at 0.91 96568_at
102582_at 0.95 96997_at
102582_at 0.91 97137_at
102582_at 0.92 97270_at
102582_at 0.92 97389_at
102582_at 0.98 97574_f_at
102582_at 0.98 97783_at
102582_at 0.92 98388_at
102582_at 0.9 98444_g_at
102582_at 0.91 98775_at
102582_at 0.91 98785_at
102582_at 0.92 99236_at
102582_at 0.91 99363_at
102582_at 0.9 99417_at
102582_at 0.91 99657_at
102582_at 0.91 99818_at
102582_at 0.95 99867_at
102582_at 0.91 99871_f_at
102583_at 0.9 102796_at
102583_at 0.91 160929_at
102583_at 0.98 161123_i_at
102583_at 0.91 161617_f_at
102583_at 0.97 161982_at
102583_at 0.91 162184_at
102583_at 0.9 162259_f_at
102583_at 0.93 92353_at
102583_at 0.92 93317_at
102583_at 0.95 93904_f_at
102583_at 0.92 95686_at
102583_at 0.92 96229_at
102583_at 0.9 97099_at
102583_at 0.92 97122_at
102583_at 0.91 97795_at
102583_at 0.9 98893_at
100354_at 0.91 100471_at
100354_at 0.94 100558_at
100354_at 0.91 100754_at
100354_at 0.9 100998_at
100354_at 0.97 101314_at
100354_at 0.92 101463_at
100354_at 0.96 101635_f_at
100354_at 0.9 101884_at
100354_at 0.91 102121_f_at
100354_at 0.9 102366_at
100354_at 0.93 102567_at
100354_at 0.91 102717_at
100354_at 0.94 102722_g_at
100354_at 0.91 102723_at
100354_at 0.93 102938_at
100354_at 0.95 103259_at
100354_at 0.95 103266_at
100354_at 0.92 103310_at
100354_at 0.91 103365_s_at
100354_at 0.93 103977_at
100354_at 0.92 103980_at
100354_at 0.96 104481_at
100354_at 0.98 104617_at
100354_at 0.96 160446_at
100354_at 0.94 160594_at
100354_at 0.97 160729_f_at
100354_at 0.91 160867_at
100354_at 0.94 161007_at
100354_at 0.97 161037_at
100354_at 0.93 161053_at
100354_at 0.93 161202_r_at
100354_at 0.96 161242_f_at
100354_at 0.95 161274_at
100354_at 0.97 161322_r_at
100354_at 0.96 161417_r_at
100354_at 0.98 161431_i_at
100354_at 0.96 161517_at
100354_at 0.93 161624_r_at
100354_at 0.96 161720_r_at
100354_at 0.93 161774_f_at
100354_at 0.9 162024_at
100354_at 0.99 162137_f_at
100354_at 0.96 162208_f_at
100354_at 0.95 162209_r_at
100354_at 0.91 162286_r_at
100354_at 0.92 162293_r_at
100354_at 0.95 162346_f_at
100354_at 0.94 162376_r_at
100354_at 0.95 162390_r_at
100354_at 0.94 162401_f_at
100354_at 0.94 92218_at
100354_at 0.98 92238_at
100354_at 0.92 92283_s_at
100354_at 0.95 92421_at
100354_at 0.98 92536_at
100354_at 0.94 92537_g_at
100354_at 0.92 92735_at
100354_at 0.93 92736_at
100354_at 0.9 92738_at
100354_at 0.96 92873_f_at
100354_at 0.91 92897_at
100354_at 0.9 92972_at
100354_at 0.95 93106_i_at
100354_at 0.98 93226_i_at
100354_at 0.91 93228_at
100354_at 0.95 93441_at
100354_at 0.96 93514_at
100354_at 0.9 93526_at
100354_at 0.95 93801_at
100354_at 0.94 94086_at
100354_at 0.94 94118_r_at
100354_at 0.9 94185_at
100354_at 0.96 94423_at
100354_at 0.95 94441_at
100354_at 0.96 94527_at
100354_at 0.93 94631_at
100354_at 0.93 94664_at
100354_at 0.96 94687_at
100354_at 0.95 94724_at
100354_at 0.92 94895_at
100354_at 0.96 95148_at
100354_at 0.97 95246_at
100354_at 0.92 95310_at
100354_at 0.92 95370_at
100354_at 0.92 95464_at
100354_at 0.95 95621_at
100354_at 0.91 95947_at
100354_at 0.92 96287_at
100354_at 0.95 96538_at
100354_at 0.97 96588_at
100354_at 0.97 96722_at
100354_at 0.93 96812_at
100354_at 0.93 97048_at
100354_at 0.91 97128_at
100354_at 0.97 97576_f_at
100354_at 0.96 97741_at
100354_at 0.93 98281_at
100354_at 0.9 98345_at
100354_at 0.93 98406_at
100354_at 0.91 98489_at
100354_at 0.91 98505_i_at
100354_at 0.9 98804_at
100354_at 0.9 99062_at
100354_at 0.94 99419_g_at
100354_at 0.96 99420_at
100354_at 0.93 99427_at
100354_at 0.91 99433_at
100354_at 0.95 99437_at
100354_at 0.9 99567_at
100354_at 0.95 5_at
100354_at 0.92 _at
102584_at 0.95 103531_f_at
102584_at 0.95 94886_at
102584_at 0.93 96655_g_at
102585_f_at 0.94 93092_at
102585_f_at 0.91 93178_at
102586_at 0.93 102684_at
102586_at 0.91 104228_at
102586_at 0.92 93136_at
102586_at 0.91 96984_at
102586_at 0.93 98833_at
102586_at 0.91 99920_at
102599_at 0.91 103030_at
102599_at 0.91 103031_g_at
102599_at 0.94 104473_at
102599_at 0.95 160455_s_at
102599_at 0.97 161889_f_at
102599_at 0.92 92348_at
102599_at 0.97 92683_at
102599_at 0.91 92884_at
102599_at 0.93 93271_s_at
102599_at 0.92 93802_at
102599_at 0.92 93832_at
102599_at 0.95 95340_at
102599_at 0.93 96298_f_at
102599_at 0.96 96358_at
102599_at 0.91 97308_at
102599_at 0.98 97544_at
102599_at 0.91 98254_f_at
102599_at 0.94 99660_f_at
102599_at 0.92 3_at
102599_at 0.94 M32599_M_at
102612_at 0.93 103001_at
102612_at 0.9 103292_at
102612_at 0.96 104207_at
102612_at 0.92 104443_at
102612_at 0.93 161824_r_at
102612_at 0.92 92761_at
102612_at 0.9 93223_at
102612_at 0.9 93227_f_at
102612_at 0.91 93435_at
102612_at 0.97 94116_at
102612_at 0.98 95926_at
102612_at 0.91 96374_at
102612_at 0.9 97110_at
102612_at 0.91 RIP1_at
102613_at 0.91 102777_at
102613_at 0.91 160379_at
102613_at 0.96 161967_at
102613_at 0.92 95927_f_at
102614_at 0.9 93402_i_at
102614_at 0.92 93434_at
102614_at 0.91 95541_at
102614_at 0.96 96020_at
102619_at 0.92 102751_at
102619_at 0.95 102974_at
102619_at 0.99 103472_at
102619_at 0.9 103519_at
102619_at 0.93 161714_f_at
102619_at 0.96 162368_r_at
102619_at 0.92 162396_at
102619_at 0.9 162423_f_at
102619_at 0.94 93532_at
102619_at 0.98 93703_at
102619_at 0.95 94187_at
102619_at 0.91 94918_at
102619_at 0.96 95766_f_at
102619_at 0.96 96828_at
102619_at 0.92 98317_at
102619_at 0.91 98730_at
102619_at 0.93 98860_at
102619_at 0.96 99049_at
102619_at 0.96 99237_at
102619_at 0.91 99395_at
102619_at 0.91 99473_at
102619_at 0.94 5_at
102620_at 0.91 102759_at
102620_at 0.93 102892_at
102620_at 0.92 103366_at
102620_at 0.93 104389_at
102620_at 0.96 98923_at
102621_at 0.91 102879_s_at
102621_at 0.92 104636_at
102621_at 0.92 162477_r_at
102621_at 0.9 95912_at
100355_g_at 0.9 103218_at
100355_g_at 0.91 104354_at
100355_g_at 0.92 161740_r_at
100355_g_at 0.92 92372_at
100355_g_at 0.92 92848_at
100355_g_at 0.95 93550_at
100355_g_at 0.91 95316_at
100355_g_at 0.93 99407_at
102622_r_at 0.95 160406_at
102623_at 0.92 102706_i_at
102623_at 0.94 102740_at
102623_at 0.92 103005_s_at
102623_at 0.9 103984_at
102623_at 0.93 160132_at
102623_at 0.94 160799_at
102623_at 0.93 161212_r_at
102623_at 0.94 161743_i_at
102623_at 0.91 161976_r_at
102623_at 0.9 162170_r_at
102623_at 0.9 162197_at
102623_at 0.98 162264_s_at
102623_at 0.95 162421_r_at
102623_at 0.94 92188_s_at
102623_at 0.9 92217_s_at
102623_at 0.9 92480_f_at
102623_at 0.9 92843_r_at
102623_at 0.92 93024_at
102623_at 0.9 93436_i_at
102623_at 0.94 93509_at
102623_at 0.91 93628_at
102623_at 0.94 94491_at
102623_at 0.94 94563_at
102623_at 0.93 94776_f_at
102623_at 0.96 94921_i_at
102623_at 0.9 95964_at
102623_at 0.94 96010_at
102623_at 0.9 96421_at
102623_at 0.92 96483_at
102623_at 0.9 96547_at
102623_at 0.97 97137_at
102623_at 0.95 97270_at
102623_at 0.92 97574_f_at
102623_at 0.93 97783_at
102623_at 0.92 98326_f_at
102623_at 0.9 99818_at
102623_at 0.95 99867_at
102623_at 0.91 99873_at
102624_at 0.91 103099_f_at
102624_at 0.9 103372_at
102624_at 0.9 161995_r_at
102624_at 0.91 95538_at
102624_at 0.91 96283_at
102624_at 0.93 96573_at
102625_f_at 0.93 103444_at
102625_f_at 0.9 103491_at
102625_f_at 0.91 103650_at
102625_f_at 0.9 104012_at
102625_f_at 0.93 161570_r_at
102625_f_at 0.9 161699_i_at
102625_f_at 0.9 92858_at
102625_f_at 0.9 92899_at
102625_f_at 0.9 94952_at
102625_f_at 0.92 95283_at
102625_f_at 0.92 95896_at
102625_f_at 0.92 96326_at
102626_r_at 0.92 104644_at
102626_r_at 0.9 160559_at
102626_r_at 0.91 161302_r_at
102626_r_at 0.91 161672_at
102626_r_at 0.9 161758_r_at
102626_r_at 0.93 92607_at
102626_r_at 0.95 95982_at
102626_r_at 0.92 97126_at
102626_r_at 0.93 97533_at
102626_r_at 0.9 98440_at
102626_r_at 0.96 98867_at
102627_at 0.95 102882_at
102627_at 0.94 102990_at
102627_at 0.9 103259_at
102627_at 0.93 103730_at
102627_at 0.91 103806_at
102627_at 0.9 104068_at
102627_at 0.9 104468_at
102627_at 0.94 104487_at
102627_at 0.9 160213_at
102627_at 0.94 160852_at
102627_at 0.95 160933_at
102627_at 0.9 161105_at
102627_at 0.93 161866_at
102627_at 0.93 162286_r_at
102627_at 0.9 162321_f_at
102627_at 0.93 162410_s_at
102627_at 0.91 162453_at
102627_at 0.92 92508_s_at
102627_at 0.9 92618_at
102627_at 0.92 92722_f_at
102627_at 0.95 93121_at
102627_at 0.92 93380_at
102627_at 0.93 93441_at
102627_at 0.9 93514_at
102627_at 0.91 94202_at
102627_at 0.9 94441_at
102627_at 0.92 94698_at
102627_at 0.91 95331_at
102627_at 0.92 95786_at
102627_at 0.9 95870_at
102627_at 0.92 98489_at
102627_at 0.94 98505_i_at
102627_at 0.9 98811_at
102627_at 0.91 98843_at
102627_at 0.9 99099_at
102627_at 0.91 99437_at
102627_at 0.92 99474_at
102627_at 0.91 _at
102628_at 0.9 160302_at
102628_at 0.9 160697_at
102628_at 0.94 161367_f_at
102629_at 0.91 102748_at
102629_at 0.98 103556_at
102629_at 0.93 160216_f_at
102629_at 0.93 161595_at
102629_at 0.93 92289_at
102629_at 0.91 92505_g_at
102629_at 0.9 92614_at
102629_at 0.96 92742_at
102629_at 0.91 92926_at
102629_at 0.9 92939_at
102629_at 0.9 93146_at
102629_at 0.94 93330_at
102629_at 0.92 93353_at
102629_at 0.91 93807_at
102629_at 0.93 94421_r_at
102629_at 0.94 94515_at
102629_at 0.95 94714_at
102629_at 0.94 95064_at
102629_at 0.92 95291_r_at
102629_at 0.91 95350_at
102629_at 0.91 96515_at
102629_at 0.9 96862_at
102629_at 0.92 97431_at
102629_at 0.94 97730_at
102629_at 0.95 98627_at
102629_at 0.9 99366_at
102629_at 0.93 99404_at
102630_s_at 0.94 102637_at
102630_s_at 0.95 103567_at
102630_s_at 0.95 104669_at
102630_s_at 0.94 161170_r_at
102630_s_at 0.91 161371_r_at
102630_s_at 0.93 161503_f_at
102630_s_at 0.96 161938_r_at
102630_s_at 0.91 162200_r_at
102630_s_at 0.92 162496_r_at
102630_s_at 0.93 95343_at
102630_s_at 0.9 96532_at
102630_s_at 0.9 98402_at
102630_s_at 0.93 98414_at
102630_s_at 0.91 99418_at
102631_at 0.9 102977_at
102631_at 0.91 162219_f_at
102631_at 0.95 162243_f_at
102631_at 0.9 162436_at
102631_at 0.91 96600_at
102631_at 0.91 97049_at
100356_at 0.9 100526_f_at
100356_at 0.9 100779_at
100356_at 0.9 101051_at
100356_at 0.92 101531_at
100356_at 0.9 101553_at
100356_at 0.93 101565_f_at
100356_at 0.91 102060_at
100356_at 0.96 102990_at
100356_at 0.92 103463_at
100356_at 0.91 103730_at
100356_at 0.9 104487_at
100356_at 0.9 104642_at
100356_at 0.91 160213_at
100356_at 0.97 160408_at
100356_at 0.91 161033_at
100356_at 0.92 161340_r_at
100356_at 0.95 161457_at
100356_at 0.93 161523_r_at
100356_at 0.95 161866_at
100356_at 0.94 161950_at
100356_at 0.91 162155_f_at
100356_at 0.92 162286_r_at
100356_at 0.91 162316_f_at
100356_at 0.92 92371_at
100356_at 0.91 92853_at
100356_at 0.92 92917_at
100356_at 0.9 93197_at
100356_at 0.97 93651_r_at
100356_at 0.9 93926_at
100356_at 0.92 94045_at
100356_at 0.9 94561_at
100356_at 0.98 95331_at
100356_at 0.93 95399_at
100356_at 0.95 96388_at
100356_at 0.94 96474_at
100356_at 0.9 96487_at
100356_at 0.94 96938_at
100356_at 0.92 97109_at
100356_at 0.9 97166_at
100356_at 0.91 97693_at
100356_at 0.9 98468_r_at
100356_at 0.9 98811_at
100356_at 0.94 99099_at
100356_at 0.92 99389_at
100356_at 0.96 99881_at
100356_at 0.91 99906_at
102632_at 0.93 160962_at
102632_at 0.9 161008_at
102632_at 0.91 161092_at
102632_at 0.9 161133_at
102632_at 0.9 161253_i_at
102632_at 0.94 92824_at
102632_at 0.92 94117_f_at
102632_at 0.91 99926_at
102633_at 0.9 104711_at
102633_at 0.94 160784_r_at
102633_at 0.92 160884_at
102633_at 0.93 93704_at
102633_at 0.92 94037_at
102633_at 0.93 94878_at
102633_at 0.91 97105_at
102635_at 0.93 160500_at
102635_at 0.99 160995_at
102635_at 0.9 161588_r_at
102635_at 0.91 162298_r_at
102635_at 0.92 93790_at
102635_at 0.94 94291_at
102635_at 0.92 96527_at
102636_at 0.93 92418_at
102636_at 0.91 92428_at
102636_at 0.91 96525_at
102636_at 0.91 97243_at
102636_at 0.9 97341_at
102636_at 0.95 98285_at
102637_at 0.93 103567_at
102637_at 0.95 103613_at
102637_at 0.91 104669_at
102637_at 0.91 161561_r_at
102637_at 0.93 92942_at
102637_at 0.9 94927_at
102637_at 0.91 97761_f_at
102637_at 0.92 99418_at
102637_at 0.94 99929_at
102638_at 0.91 104355_at
102638_at 0.94 161168_at
102638_at 0.95 161846_r_at
102638_at 0.91 162031_f_at
102638_at 0.91 92528_at
102638_at 0.9 97216_at
102639_at 0.9 103637_at
102639_at 0.91 104055_at
102639_at 0.95 161425_r_at
102639_at 0.92 161913_r_at
102639_at 0.97 95374_f_at
102639_at 0.91 95798_f_at
102639_at 0.92 97224_at
102639_at 0.9 99453_at
102640_at 0.96 160800_at
102640_at 0.93 161612_f_at
102640_at 0.9 162096_at
102640_at 0.93 92209_at
102640_at 0.91 92540_f_at
102640_at 0.91 92684_at
102640_at 0.91 94725_f_at
102640_at 0.9 95630_at
102640_at 0.96 96081_at
102640_at 0.91 98787_at
102641_at 0.9 103646_at
102641_at 0.9 103865_at
102641_at 0.91 93728_at
102641_at 0.94 93800_f_at
102641_at 0.93 94018_at
102641_at 0.91 94222_at
102641_at 0.91 95032_at
102642_at 0.91 102658_at
102642_at 0.93 103521_r_at
102642_at 0.92 103886_at
102642_at 0.9 104209_at
102642_at 0.9 104451_at
102642_at 0.91 160143_r_at
102642_at 0.91 161951_f_at
102642_at 0.91 162051_r_at
102642_at 0.9 162211_r_at
102642_at 0.94 92616_at
102642_at 0.94 92961_at
102642_at 0.9 95137_at
102642_at 0.92 95544_at
102642_at 0.93 96292_r_at
102642_at 0.9 97446_at
102642_at 0.9 97593_f_at
102642_at 0.91 97784_at
102642_at 0.91 98947_at
100357_g_at 0.9 92995_at
100357_g_at 0.92 97903_at
100357_g_at 0.93 99608_at
100357_g_at 0.9 M12481_5_at
102643_at 0.91 103491_at
102643_at 0.92 103597_at
102643_at 0.95 104496_i_at
102643_at 0.94 104565_at
102643_at 0.92 161458_at
102643_at 0.9 162468_at
102643_at 0.9 92922_at
102643_at 0.91 93213_at
102643_at 0.91 93612_at
102643_at 0.91 94636_at
102643_at 0.93 95128_at
102643_at 0.92 97744_at
102643_at 0.94 99446_at
102644_at 0.91 103845_at
102644_at 0.92 104086_at
102644_at 0.95 161277_r_at
102644_at 0.98 161350_f_at
102644_at 0.9 161473_f_at
102644_at 0.92 92441_at
102644_at 0.92 92869_at
102644_at 0.93 93879_f_at
102644_at 0.91 95291_r_at
102644_at 0.91 96114_at
102644_at 0.92 96123_at
102644_at 0.98 96169_at
102644_at 0.9 96643_at
102644_at 0.96 97073_at
102644_at 0.91 98056_at
102644_at 0.92 98240_at
102645_at 0.94 103525_at
102645_at 0.92 103569_at
102645_at 0.9 161564_r_at
102645_at 0.91 162245_f_at
102645_at 0.9 92359_at
102645_at 0.91 92589_at
102645_at 0.96 95585_at
102645_at 0.98 96818_at
102645_at 0.91 96831_at
102645_at 0.91 97897_at
102645_at 0.9 98511_at
102646_at 0.9 103653_at
102646_at 0.91 93821_at
102646_at 0.91 97963_at
102646_at 0.93 98104_at
102646_at 0.92 99992_at
102647_g_at 0.94 161447_f_at
102647_g_at 0.93 92513_at
102647_g_at 0.92 95283_at
102647_g_at 0.92 97923_at
102647_g_at 0.95 97924_at
102647_g_at 0.91 99172_at
102648_at 0.91 104456_at
102648_at 0.93 161101_r_at
102648_at 0.9 162012_r_at
102648_at 0.93 162150_r_at
102648_at 0.91 96838_at
102648_at 0.91 98315_at
102648_at 0.92 99082_at
102649_s_at 0.9 93391_at
102650_at 0.91 162243_f_at
102650_at 0.92 93952_r_at
102650_at 0.91 94814_at
102651_at 0.9 99900_at
102652_at 0.9 103846_at
102652_at 0.9 103859_at
102652_at 0.93 99637_at
100358_s_at 0.9 101278_at
100358_s_at 0.93 160605_s_at
100358_s_at 0.91 97601_f_at
100021_at 0.97 102017_at
100021_at 0.9 103763_at
100021_at 0.9 103957_at
100021_at 0.92 160605_s_at
100021_at 0.96 92993_r_at
100021_at 0.93 93093_at
100021_at 0.92 93221_at
100021_at 0.92 93588_at
100021_at 0.91 93718_at
100021_at 0.93 94088_at
100021_at 0.92 96749_f_at
100021_at 0.9 98729_at
100002_at 0.95 100315_at
100002_at 0.91 101278_at
100002_at 0.92 101429_at
100002_at 0.9 103262_at
102653_at 0.9 162255_s_at
102653_at 0.92 95709_at
102653_at 0.9 96767_at
102654_at 0.9 104047_at
102654_at 0.93 104283_at
102654_at 0.93 161113_at
102654_at 0.92 162066_f_at
102654_at 0.9 93426_at
102654_at 0.92 93664_at
102654_at 0.96 96176_at
102654_at 0.92 98768_at
102655_at 0.92 103950_at
102655_at 0.91 160623_at
102655_at 0.94 160732_at
102655_at 0.93 161266_r_at
102655_at 0.92 95275_at
102656_at 0.91 102958_at
102656_at 0.93 103244_at
102656_at 0.93 103541_at
102656_at 0.93 104273_at
102656_at 0.91 104619_at
102656_at 0.91 160646_at
102656_at 0.91 161681_i_at
102656_at 0.9 161950_at
102656_at 0.96 162415_f_at
102656_at 0.98 92194_at
102656_at 0.9 92842_r_at
102656_at 0.9 96042_at
102656_at 0.96 96905_at
102656_at 0.93 97123_at
102656_at 0.95 97564_f_at
102656_at 0.91 98410_at
102656_at 0.9 99357_at
102656_at 0.95 99881_at
102656_at 0.93 MurFAS_at
102657_at 0.91 102658_at
102657_at 0.91 102820_at
102657_at 0.9 103521_r_at
102657_at 0.94 103886_at
102657_at 0.94 103971_at
102657_at 0.91 160086_at
102657_at 0.91 160146_r_at
102657_at 0.92 160608_at
102657_at 0.91 160743_at
102657_at 0.92 161304_r_at
102657_at 0.92 161347_r_at
102657_at 0.97 161348_r_at
102657_at 0.93 161492_i_at
102657_at 0.91 161520_at
102657_at 0.9 161823_r_at
102657_at 0.91 161994_f_at
102657_at 0.91 162134_r_at
102657_at 0.93 162211_r_at
102657_at 0.9 162311_f_at
102657_at 0.93 93102_f_at
102657_at 0.96 93516_at
102657_at 0.9 94269_at
102657_at 0.9 94624_at
102657_at 0.93 95159_at
102657_at 0.9 95375_r_at
102657_at 0.93 95496_at
102657_at 0.91 95546_g_at
102657_at 0.92 96267_at
102657_at 0.91 96420_at
102657_at 0.92 97392_at
102657_at 0.95 97516_at
102657_at 0.9 97523_i_at
102657_at 0.92 98344_f_at
102657_at 0.93 99016_at
102657_at 0.91 99422_at
102658_at 0.98 103521_r_at
102658_at 0.93 103631_at
102658_at 0.9 103771_at
102658_at 0.9 104289_at
102658_at 0.96 160086_at
102658_at 0.9 160143_r_at
102658_at 0.9 161348_r_at
102658_at 0.92 161469_r_at
102658_at 0.9 161520_at
102658_at 0.97 162211_r_at
102658_at 0.91 92241_at
102658_at 0.9 92539_at
102658_at 0.96 93027_r_at
102658_at 0.94 93102_f_at
102658_at 0.9 95544_at
102658_at 0.91 95752_at
102658_at 0.92 95988_r_at
102658_at 0.92 98078_at
102658_at 0.91 98947_at
102658_at 0.92 99652_at
102659_at 0.92 102711_at
102659_at 0.9 103217_at
102659_at 0.92 103654_at
102659_at 0.92 104021_at
102659_at 0.94 161148_f_at
102659_at 0.93 162379_r_at
102659_at 0.94 93128_at
102659_at 0.92 95540_r_at
102659_at 0.93 95951_at
102659_at 0.92 M32599_3_st
102660_at 0.92 102675_at
102660_at 0.95 103990_at
102660_at 0.9 104484_at
102660_at 0.91 160459_r_at
102660_at 0.94 160952_r_at
102660_at 0.91 161123_i_at
102660_at 0.93 161151_at
102660_at 0.91 161307_f_at
102660_at 0.92 161321_i_at
102660_at 0.98 161323_f_at
102660_at 0.92 161471_f_at
102660_at 0.9 161793_at
102660_at 0.91 161992_at
102660_at 0.98 162154_i_at
102660_at 0.91 162196_f_at
102660_at 0.91 162235_f_at
102660_at 0.95 162259_f_at
102660_at 0.91 162467_r_at
102660_at 0.95 92214_at
102660_at 0.92 92475_g_at
102660_at 0.93 92570_at
102660_at 0.92 93001_at
102660_at 0.92 93669_f_at
102660_at 0.96 93897_at
102660_at 0.94 94718_at
102660_at 0.93 95024_at
102660_at 0.9 95947_at
102660_at 0.91 96390_at
102660_at 0.95 96517_at
102660_at 0.96 96549_at
102660_at 0.97 97099_at
102660_at 0.92 97122_at
102660_at 0.95 97187_at
102660_at 0.96 99843_at
102660_at 0.9 99902_at
102661_at 0.97 103452_at
102661_at 0.9 104420_at
102661_at 0.91 161905_r_at
102661_at 0.92 93385_at
102661_at 0.91 96554_r_at
102661_at 0.9 96979_at
102661_at 0.91 97061_g_at
102661_at 0.9 98582_at
102661_at 0.91 98803_at
102662_at 0.92 160284_at
102662_at 0.91 160987_r_at
102662_at 0.9 161167_r_at
102662_at 0.91 161489_r_at
102662_at 0.91 162326_at
102662_at 0.91 162502_f_at
102662_at 0.9 92610_at
102662_at 0.91 93516_at
102662_at 0.94 99073_at
102662_at 0.93 99422_at
102662_at 0.9 99964_at
100359_at 0.96 102798_at
100359_at 0.91 104500_at
100359_at 0.95 162166_f_at
100359_at 0.94 92200_at
100359_at 0.91 93923_at
100359_at 0.94 99515_at
102663_at 0.92 104667_at
102663_at 0.92 161724_r_at
102663_at 0.92 94103_at
102663_at 0.93 94758_s_at
102664_at 0.91 94349_at
102664_at 0.94 97427_at
102664_at 0.9 98631_g_at
102664_at 0.93 98963_at
102664_at 0.93 3_st
102665_at 0.9 160172_at
102665_at 0.94 93376_at
102665_at 0.91 93566_at
102665_at 0.91 94039_at
102665_at 0.92 96260_at
102665_at 0.91 96563_at
102665_at 0.92 98927_at
102665_at 0.91 99960_at
102666_at 0.92 104639_i_at
102666_at 0.93 92855_at
102666_at 0.95 93605_r_at
102666_at 0.92 94112_at
102666_at 0.91 94451_at
102666_at 0.91 98545_at
102667_at 0.94 102871_at
102667_at 0.9 160163_at
102667_at 0.94 95430_f_at
102667_at 0.9 97921_at
102668_at 0.91 160133_at
102668_at 0.92 162056_f_at
102668_at 0.91 92204_at
102668_at 0.91 92745_at
102668_at 0.92 93196_at
102668_at 0.9 93476_at
102668_at 0.91 93778_at
102668_at 0.9 94066_at
102668_at 0.93 95891_at
102668_at 0.91 96852_at
102668_at 0.9 97721_at
102668_at 0.93 3_at
102669_at 0.94 103896_f_at
102669_at 0.9 104667_at
102669_at 0.9 161775_f_at
102669_at 0.93 162219_f_at
102669_at 0.94 96203_at
102669_at 0.9 97141_s_at
102669_at 0.92 97431_at
102670_at 0.9 96657_at
102670_at 0.91 99808_at
102671_at 0.94 103671_at
102671_at 0.91 93881_i_at
102671_at 0.92 94731_at
102671_at 0.9 96718_at
102672_g_at 0.94 103478_at
102672_g_at 0.92 161336_r_at
102672_g_at 0.95 98325_at
102672_g_at 0.91 98998_r_at
100360_f_at 0.96 100728_at
100360_f_at 0.97 101381_at
100360_f_at 0.91 101946_at
100360_f_at 0.97 103216_f_at
100360_f_at 0.91 92452_at
100360_f_at 0.97 92801_at
100360_f_at 0.93 94637_at
100360_f_at 0.91 96614_at
100360_f_at 0.9 97117_at
100360_f_at 0.93 99990_at
102673_at 0.9 103670_at
102673_at 0.93 104012_at
102673_at 0.91 160133_at
102673_at 0.96 161088_r_at
102673_at 0.91 161570_r_at
102673_at 0.92 161717_i_at
102673_at 0.93 161947_f_at
102673_at 0.91 162043_i_at
102673_at 0.91 162100_r_at
102673_at 0.93 162158_r_at
102673_at 0.91 162187_f_at
102673_at 0.93 92759_at
102673_at 0.92 92858_at
102673_at 0.93 93245_at
102673_at 0.9 93476_at
102673_at 0.91 93927_f_at
102673_at 0.92 94217_f_at
102673_at 0.9 94337_at
102673_at 0.94 94779_f_at
102673_at 0.92 94952_at
102673_at 0.9 97146_g_at
102673_at 0.9 97546_at
102673_at 0.91 98123_at
102673_at 0.96 98247_at
102673_at 0.92 98773_s_at
102673_at 0.91 98785_at
102673_at 0.99 99368_at
102673_at 0.91 99381_at
102674_at 0.92 102722_g_at
102674_at 0.92 103285_at
102674_at 0.92 103730_at
102674_at 0.94 103766_at
102674_at 0.94 104273_at
102674_at 0.92 104468_at
102674_at 0.9 104642_at
102674_at 0.92 161202_r_at
102674_at 0.9 161431_i_at
102674_at 0.92 161554_r_at
102674_at 0.93 161584_r_at
102674_at 0.95 161674_i_at
102674_at 0.91 161679_r_at
102674_at 0.91 161720_r_at
102674_at 0.97 161784_f_at
102674_at 0.93 161908_i_at
102674_at 0.95 162271_f_at
102674_at 0.9 92277_at
102674_at 0.91 92537_g_at
102674_at 0.94 92752_r_at
102674_at 0.91 92953_at
102674_at 0.91 93227_f_at
102674_at 0.91 93526_at
102674_at 0.92 93719_at
102674_at 0.91 93931_at
102674_at 0.92 94035_at
102674_at 0.9 94254_at
102674_at 0.96 96042_at
102674_at 0.91 96492_at
102674_at 0.9 96588_at
102674_at 0.9 97155_at
102674_at 0.94 98292_at
102674_at 0.93 98489_at
102674_at 0.93 98941_r_at
102674_at 0.93 99348_r_at
102674_at 0.9 99357_at
102674_at 0.91 99437_at
102674_at 0.91 99627_r_at
102675_at 0.92 103004_r_at
102675_at 0.91 103990_at
102675_at 0.9 160306_at
102675_at 0.92 160615_at
102675_at 0.97 161323_f_at
102675_at 0.9 161427_f_at
102675_at 0.91 161630_i_at
102675_at 0.95 162262_f_at
102675_at 0.93 92570_at
102675_at 0.96 93669_f_at
102675_at 0.9 95349_g_at
102675_at 0.92 95989_at
102675_at 0.9 98871_at
102675_at 0.91 99198_at
102676_at 0.95 104290_at
102676_at 0.93 160550_i_at
102676_at 0.91 92861_i_at
102676_at 0.91 95610_at
102676_at 0.91 97459_at
102676_at 0.9 98959_at
102677_at 0.96 104006_at
102677_at 0.93 160934_s_at
102677_at 0.9 93916_at
102677_at 0.92 94913_at
102677_at 0.91 95600_at
102677_at 0.9 96485_at
102679_at 0.93 102696_s_at
102679_at 0.9 102779_at
102679_at 0.92 161086_at
102679_at 0.94 161113_at
102679_at 0.9 162022_f_at
102679_at 0.9 162066_f_at
102679_at 0.91 92671_f_at
102680_g_at 0.91 104125_at
102680_g_at 0.92 160179_at
102680_g_at 0.92 92345_g_at
102680_g_at 0.9 93617_at
102680_g_at 0.92 94882_at
102680_g_at 0.95 95976_at
102680_g_at 0.92 98966_at
102680_g_at 0.92 98979_at
102681_at 0.91 104546_g_at
102681_at 0.91 161197_r_at
102681_at 0.94 94009_at
102681_at 0.94 97687_at
102682_at 0.92 103618_at
102682_at 0.91 104439_at
102682_at 0.96 160323_at
102682_at 0.92 93900_at
100361_f_at 0.92 161027_f_at
100361_f_at 0.91 161427_f_at
100361_f_at 0.95 161705_r_at
100361_f_at 0.91 161975_r_at
100361_f_at 0.9 162360_f_at
100361_f_at 0.93 93800_f_at
100361_f_at 0.93 94849_at
100361_f_at 0.91 99343_at
102683_at 0.94 103217_at
102683_at 0.9 104102_at
102683_at 0.94 160837_at
102683_at 0.94 161373_r_at
102683_at 0.92 161887_r_at
102683_at 0.92 162051_r_at
102683_at 0.91 162211_r_at
102683_at 0.9 162284_r_at
102683_at 0.92 92466_at
102683_at 0.91 95014_at
102683_at 0.91 95375_r_at
102683_at 0.9 95645_at
102683_at 0.94 96333_g_at
102683_at 0.92 96504_at
102683_at 0.91 96908_at
102683_at 0.9 97058_f_at
102683_at 0.9 97087_f_at
102683_at 0.93 98947_at
102684_at 0.9 103214_at
102684_at 0.91 103767_f_at
102684_at 0.94 104228_at
102684_at 0.96 161142_at
102684_at 0.92 162058_f_at
102684_at 0.94 162069_at
102684_at 0.93 93136_at
102684_at 0.9 95284_at
102684_at 0.9 95957_at
102684_at 0.93 98833_at
102684_at 0.93 98868_at
102685_at 0.97 102834_at
102685_at 0.91 103691_at
102685_at 0.91 104142_at
102685_at 0.91 160459_r_at
102685_at 0.96 160559_at
102685_at 0.93 161151_at
102685_at 0.91 161442_at
102685_at 0.93 161539_f_at
102685_at 0.91 161758_r_at
102685_at 0.91 161863_r_at
102685_at 0.94 161985_f_at
102685_at 0.92 161992_at
102685_at 0.92 162058_f_at
102685_at 0.94 162184_at
102685_at 0.92 92881_at
102685_at 0.93 93124_at
102685_at 0.94 93136_at
102685_at 0.91 93332_at
102685_at 0.96 93542_at
102685_at 0.96 94165_at
102685_at 0.93 95455_at
102685_at 0.9 95631_at
102685_at 0.93 95793_at
102685_at 0.92 97099_at
102685_at 0.93 97278_at
102685_at 0.93 97667_at
102685_at 0.94 99958_at
102686_at 0.91 160189_at
102686_at 0.91 160849_at
102686_at 0.92 93427_at
102687_at 0.91 102805_at
102687_at 0.97 160870_at
102687_at 0.92 161871_f_at
102687_at 0.9 93658_at
102687_at 0.92 94804_at
102687_at 0.9 95909_at
102687_at 0.9 99041_at
102688_f_at 0.93 102725_at
102688_f_at 0.97 104442_at
102688_f_at 0.91 104497_f_at
102688_f_at 0.94 162099_f_at
102688_f_at 0.95 96787_at
102689_at 0.97 92554_at
102690_at 0.91 102748_at
102690_at 0.93 103041_at
102690_at 0.93 160436_at
102690_at 0.95 161473_f_at
102690_at 0.91 162151_i_at
102690_at 0.95 162302_f_at
102690_at 0.91 162334_r_at
102690_at 0.92 92505_g_at
102690_at 0.91 92926_at
102690_at 0.91 92932_at
102690_at 0.91 93040_at
102690_at 0.93 93083_at
102690_at 0.94 93085_at
102690_at 0.93 93209_at
102690_at 0.93 93665_at
102690_at 0.9 93906_s_at
102690_at 0.97 94205_at
102690_at 0.97 95030_at
102690_at 0.92 95350_at
102690_at 0.92 96123_at
102690_at 0.94 96643_at
102690_at 0.92 96918_at
102690_at 0.92 97317_at
102690_at 0.92 97431_at
102691_at 0.9 103703_f_at
102691_at 0.92 161438_r_at
102691_at 0.9 161787_f_at
102691_at 0.91 94720_at
102692_s_at 0.93 103403_at
102692_s_at 0.92 161585_at
100362_f_at 0.9 100688_at
100362_f_at 0.95 102793_at
100362_f_at 0.92 103984_at
100362_f_at 0.93 160707_at
100362_f_at 0.92 161804_r_at
100362_f_at 0.91 92318_at
100362_f_at 0.91 92486_at
100362_f_at 0.91 93566_at
100362_f_at 0.92 93743_at
100362_f_at 0.91 95956_at
100362_f_at 0.93 96961_at
100362_f_at 0.93 98832_at
100362_f_at 0.91 99367_at
102693_f_at 0.9 103222_at
102693_f_at 0.92 103476_at
102693_f_at 0.91 160565_at
102693_f_at 0.93 161852_i_at
102693_f_at 0.91 92595_r_at
102693_f_at 0.91 94080_at
102693_f_at 0.93 97353_at
102693_f_at 0.9 97828_at
102693_f_at 0.91 99416_at
102694_at 0.93 103029_at
102694_at 0.95 161567_r_at
102694_at 0.9 161789_r_at
102694_at 0.97 92999_at
102694_at 0.9 95108_at
102694_at 0.9 99808_at
102695_at 0.9 102944_at
102695_at 0.9 93001_at
102695_at 0.93 94168_at
102696_s_at 0.91 102779_at
102696_s_at 0.94 162022_f_at
102696_s_at 0.93 94020_at
102696_s_at 0.91 94115_at
102696_s_at 0.9 95536_at
102696_s_at 0.92 98020_at
102697_at 0.91 103293_at
102697_at 0.94 104678_at
102697_at 0.91 92910_at
102697_at 0.94 93056_g_at
102697_at 0.91 93992_at
102698_at 0.98 104253_at
102698_at 0.91 160434_at
102698_at 0.9 160915_at
102698_at 0.9 92282_at
102698_at 0.95 92483_g_at
102698_at 0.92 92988_i_at
102698_at 0.91 94939_at
102698_at 0.9 96953_at
102698_at 0.9 98925_at
102699_at 0.93 161946_r_at
102700_at 0.9 160526_s_at
102700_at 0.96 161464_f_at
102700_at 0.91 92394_f_at
102700_at 0.93 93616_g_at
102700_at 0.96 95059_at
102700_at 0.95 95120_at
102701_at 0.9 103067_at
102701_at 0.95 103207_at
102701_at 0.91 103314_at
102701_at 0.96 161161_r_at
102701_at 0.94 161209_r_at
102701_at 0.9 93332_at
102701_at 0.95 95705_s_at
102701_at 0.91 95987_at
102701_at 0.95 99973_s_at
102701_at 0.91 3_at
102701_at 0.92 3_at
102702_at 0.93 102788_s_at
102702_at 0.96 103998_at
102702_at 0.91 104291_at
102702_at 0.96 160325_r_at
102702_at 0.92 160746_at
102702_at 0.92 160784_r_at
102702_at 0.91 161269_i_at
102702_at 0.91 161285_r_at
102702_at 0.92 161680_r_at
102702_at 0.93 161981_r_at
102702_at 0.91 97105_at
102702_at 0.96 97168_at
102702_at 0.91 98358_at
100363_at 0.92 102970_at
100363_at 0.91 160157_at
100363_at 0.95 160781_r_at
100363_at 0.94 161728_f_at
100363_at 0.9 92763_at
100363_at 0.93 93206_g_at
100363_at 0.9 93865_s_at
100363_at 0.92 96074_at
102703_s_at 0.91 104531_at
102703_s_at 0.93 93945_at
102704_at 0.93 102718_at
102704_at 0.92 102953_at
102704_at 0.91 103346_at
102704_at 0.93 161152_r_at
102704_at 0.92 162046_at
102704_at 0.95 162073_r_at
102704_at 0.97 92896_s_at
102704_at 0.92 94934_at
102704_at 0.92 95848_at
102704_at 0.93 96795_at
102704_at 0.93 97709_at
102704_at 0.91 98837_at
102704_at 0.92 99424_at
102704_at 0.91 99564_at
102704_at 0.93 L09192_5_at
102705_at 0.93 103703_f_at
102705_at 0.9 161438_r_at
102706_i_at 0.91 162264_s_at
102706_i_at 0.92 92361_at
102706_i_at 0.94 93141_at
102706_i_at 0.92 93509_at
102706_i_at 0.9 94380_at
102706_i_at 0.91 94730_at
102706_i_at 0.9 94921_i_at
102706_i_at 0.91 95956_at
102706_i_at 0.96 97137_at
102706_i_at 0.9 98326_f_at
102706_i_at 0.91 99867_at
102707_f_at 0.96 104452_at
102707_f_at 0.91 104641_f_at
102707_f_at 0.92 162504_at
102707_f_at 0.92 92281_at
102707_f_at 0.92 92535_at
102707_f_at 0.91 98482_at
102707_f_at 0.91 99842_at
102708_at 0.94 161405_r_at
102708_at 0.95 161619_f_at
102708_at 0.94 162456_f_at
102708_at 0.96 96632_at
102709_at 0.92 103414_at
102709_at 0.9 92658_at
102709_at 0.94 92950_at
102709_at 0.96 94262_at
102709_at 0.91 94331_at
102710_at 0.91 104019_at
102710_at 0.92 161337_f_at
102710_at 0.91 95791_s_at
102710_at 0.92 96494_at
102710_at 0.93 96591_at
102710_at 0.92 98756_at
102711_at 0.92 104756_at
102711_at 0.91 92701_at
102711_at 0.95 95428_at
102712_at 0.95 102950_at
102712_at 0.91 102975_at
102712_at 0.93 103407_at
102712_at 0.94 103532_at
102712_at 0.93 103673_at
102712_at 0.91 103811_at
102712_at 0.95 103984_at
102712_at 0.97 103986_at
102712_at 0.92 160132_at
102712_at 0.93 160201_r_at
102712_at 0.92 160604_at
102712_at 0.95 160662_r_at
102712_at 0.92 160707_at
102712_at 0.94 160986_r_at
102712_at 0.94 161018_at
102712_at 0.93 161207_at
102712_at 0.96 161212_r_at
102712_at 0.96 161259_f_at
102712_at 0.9 161313_at
102712_at 0.92 161415_r_at
102712_at 0.93 161568_f_at
102712_at 0.95 161758_r_at
102712_at 0.92 161904_f_at
102712_at 0.9 161972_r_at
102712_at 0.95 162000_r_at
102712_at 0.95 162047_f_at
102712_at 0.92 162170_r_at
102712_at 0.91 162187_f_at
102712_at 0.91 162239_at
102712_at 0.91 162268_at
102712_at 0.9 162277_r_at
102712_at 0.94 162289_at
102712_at 0.94 162421_r_at
102712_at 0.93 162490_f_at
102712_at 0.93 92217_s_at
102712_at 0.91 92231_at
102712_at 0.9 92258_at
102712_at 0.95 92453_at
102712_at 0.9 92494_at
102712_at 0.9 92759_at
102712_at 0.91 92881_at
102712_at 0.9 92959_at
102712_at 0.97 93024_at
102712_at 0.96 93107_r_at
102712_at 0.98 93457_at
102712_at 0.93 93725_at
102712_at 0.9 93781_at
102712_at 0.96 93969_at
102712_at 0.91 94102_at
102712_at 0.93 94684_at
102712_at 0.93 94690_at
102712_at 0.94 94763_at
102712_at 0.93 94776_f_at
102712_at 0.91 94799_at
102712_at 0.96 95569_at
102712_at 0.92 95784_at
102712_at 0.9 95908_at
102712_at 0.9 95979_at
102712_at 0.95 96094_at
102712_at 0.93 96237_at
102712_at 0.92 96356_at
102712_at 0.9 97136_at
102712_at 0.9 97322_at
102712_at 0.9 97389_at
102712_at 0.96 97574_f_at
102712_at 0.9 97745_at
102712_at 0.96 97783_at
102712_at 0.92 98444_g_at
102712_at 0.9 98785_at
102712_at 0.95 98830_at
102712_at 0.93 98832_at
102712_at 0.94 99417_at
102712_at 0.92 99657_at
102712_at 0.96 99671_at
102712_at 0.91 5_st
100364_at 0.97 101091_at
100364_at 0.94 103762_at
100364_at 0.95 161613_at
100364_at 0.9 161906_f_at
100364_at 0.91 95700_r_at
100364_at 0.92 96894_at
102714_at 0.9 103928_at
102714_at 0.91 160172_at
102714_at 0.91 162006_r_at
102714_at 0.93 162165_f_at
102714_at 0.91 92335_at
102714_at 0.94 93341_r_at
102714_at 0.92 98927_at
102715_at 0.9 96674_at
102716_at 0.92 97492_at
102717_at 0.95 102722_g_at
102717_at 0.9 102990_at
102717_at 0.92 103259_at
102717_at 0.9 103365_s_at
102717_at 0.93 103462_at
102717_at 0.94 103730_at
102717_at 0.95 103980_at
102717_at 0.94 103994_at
102717_at 0.97 104481_at
102717_at 0.93 104617_at
102717_at 0.96 160213_at
102717_at 0.93 160523_at
102717_at 0.9 160729_f_at
102717_at 0.9 161007_at
102717_at 0.95 161037_at
102717_at 0.96 161053_at
102717_at 0.95 161242_f_at
102717_at 0.92 161274_at
102717_at 0.94 161322_r_at
102717_at 0.95 161417_r_at
102717_at 0.95 161431_i_at
102717_at 0.91 161471_f_at
102717_at 0.93 161517_at
102717_at 0.98 161523_r_at
102717_at 0.92 161617_f_at
102717_at 0.95 161720_r_at
102717_at 0.98 161774_f_at
102717_at 0.94 161793_at
102717_at 0.92 161802_i_at
102717_at 0.95 161866_at
102717_at 0.92 161950_at
102717_at 0.9 161963_f_at
102717_at 0.9 161982_at
102717_at 0.93 162085_r_at
102717_at 0.92 162137_f_at
102717_at 0.93 162155_f_at
102717_at 0.98 162208_f_at
102717_at 0.96 162209_r_at
102717_at 0.91 162212_at
102717_at 0.91 162234_f_at
102717_at 0.94 162286_r_at
102717_at 0.91 162321_f_at
102717_at 0.94 162346_f_at
102717_at 0.97 162376_r_at
102717_at 0.94 162390_r_at
102717_at 0.95 162401_f_at
102717_at 0.97 92218_at
102717_at 0.91 92230_at
102717_at 0.96 92537_g_at
102717_at 0.94 92722_f_at
102717_at 0.93 92830_s_at
102717_at 0.96 92873_f_at
102717_at 0.96 93106_i_at
102717_at 0.92 93226_i_at
102717_at 0.92 93394_at
102717_at 0.9 93441_at
102717_at 0.97 93514_at
102717_at 0.91 93526_at
102717_at 0.95 94118_r_at
102717_at 0.93 94185_at
102717_at 0.91 94423_at
102717_at 0.96 94441_at
102717_at 0.94 94687_at
102717_at 0.91 94747_at
102717_at 0.93 94895_at
102717_at 0.9 95246_at
102717_at 0.91 95281_at
102717_at 0.93 95331_at
102717_at 0.9 95349_g_at
102717_at 0.91 95387_f_at
102717_at 0.95 95399_at
102717_at 0.93 95464_at
102717_at 0.92 95870_at
102717_at 0.91 95984_at
102717_at 0.95 96474_at
102717_at 0.94 96538_at
102717_at 0.94 96722_at
102717_at 0.92 96812_at
102717_at 0.91 97170_at
102717_at 0.93 97576_f_at
102717_at 0.91 97651_at
102717_at 0.91 97741_at
102717_at 0.93 97779_at
102717_at 0.91 98126_s_at
102717_at 0.95 98374_at
102717_at 0.94 98406_at
102717_at 0.96 98489_at
102717_at 0.92 98505_i_at
102717_at 0.93 99099_at
102717_at 0.91 99357_at
102717_at 0.94 99420_at
102717_at 0.95 99437_at
102717_at 0.95 5_at
102718_at 0.91 161152_r_at
102719_f_at 0.92 103680_at
102719_f_at 0.91 104371_at
102719_f_at 0.94 104624_at
102719_f_at 0.9 160282_at
102719_f_at 0.96 160462_f_at
102719_f_at 0.94 162231_r_at
102719_f_at 0.91 92292_at
102719_f_at 0.96 92872_at
102719_f_at 0.91 93507_at
102719_f_at 0.95 95684_at
102719_f_at 0.94 96004_at
102719_f_at 0.92 96264_at
102719_f_at 0.92 99068_at
102720_at 0.93 103097_at
102720_at 0.95 103742_at
102721_at 0.91 104277_at
102721_at 0.91 160921_at
102721_at 0.93 92681_at
102721_at 0.94 94274_at
102721_at 0.95 96530_at
102722_g_at 0.92 102723_at
102722_g_at 0.91 102990_at
102722_g_at 0.96 103259_at
102722_g_at 0.92 103310_at
102722_g_at 0.93 103463_at
102722_g_at 0.92 103707_at
102722_g_at 0.95 103730_at
102722_g_at 0.94 103980_at
102722_g_at 0.95 104468_at
102722_g_at 0.98 104481_at
102722_g_at 0.95 104617_at
102722_g_at 0.9 160213_at
102722_g_at 0.92 160729_f_at
102722_g_at 0.97 161037_at
102722_g_at 0.96 161053_at
102722_g_at 0.9 161202_r_at
102722_g_at 0.93 161204_r_at
102722_g_at 0.94 161242_f_at
102722_g_at 0.97 161322_r_at
102722_g_at 0.93 161417_r_at
102722_g_at 0.98 161431_i_at
102722_g_at 0.95 161517_at
102722_g_at 0.94 161554_r_at
102722_g_at 0.9 161643_i_at
102722_g_at 0.98 161720_r_at
102722_g_at 0.93 161774_f_at
102722_g_at 0.94 161784_f_at
102722_g_at 0.94 161866_at
102722_g_at 0.92 161910_at
102722_g_at 0.97 161950_at
102722_g_at 0.96 162137_f_at
102722_g_at 0.91 162155_f_at
102722_g_at 0.96 162208_f_at
102722_g_at 0.95 162209_r_at
102722_g_at 0.9 162271_f_at
102722_g_at 0.94 162286_r_at
102722_g_at 0.93 162293_r_at
102722_g_at 0.91 162321_f_at
102722_g_at 0.92 162346_f_at
102722_g_at 0.95 162376_r_at
102722_g_at 0.97 162390_r_at
102722_g_at 0.97 162401_f_at
102722_g_at 0.94 162410_s_at
102722_g_at 0.96 92218_at
102722_g_at 0.94 92238_at
102722_g_at 0.93 92371_at
102722_g_at 0.91 92421_at
102722_g_at 0.94 92536_at
102722_g_at 0.95 92537_g_at
102722_g_at 0.96 92722_f_at
102722_g_at 0.97 92873_f_at
102722_g_at 0.91 92972_at
102722_g_at 0.9 93099_f_at
102722_g_at 0.97 93106_i_at
102722_g_at 0.95 93226_i_at
102722_g_at 0.94 93228_at
102722_g_at 0.92 93441_at
102722_g_at 0.97 93514_at
102722_g_at 0.95 93526_at
102722_g_at 0.93 93719_at
102722_g_at 0.91 93801_at
102722_g_at 0.94 93931_at
102722_g_at 0.92 94035_at
102722_g_at 0.91 94045_at
102722_g_at 0.94 94118_r_at
102722_g_at 0.94 94185_at
102722_g_at 0.95 94370_at
102722_g_at 0.94 94423_at
102722_g_at 0.92 94441_at
102722_g_at 0.94 94687_at
102722_g_at 0.91 94895_at
102722_g_at 0.93 95148_at
102722_g_at 0.95 95246_at
102722_g_at 0.92 95281_at
102722_g_at 0.9 95370_at
102722_g_at 0.91 95464_at
102722_g_at 0.91 95870_at
102722_g_at 0.9 95871_at
102722_g_at 0.9 95945_at
102722_g_at 0.94 96492_at
102722_g_at 0.92 96538_at
102722_g_at 0.96 96588_at
102722_g_at 0.94 96722_at
102722_g_at 0.93 97123_at
102722_g_at 0.97 97576_f_at
102722_g_at 0.91 97651_at
102722_g_at 0.93 97741_at
102722_g_at 0.92 98281_at
102722_g_at 0.91 98374_at
102722_g_at 0.97 98489_at
102722_g_at 0.92 98505_i_at
102722_g_at 0.96 98804_at
102722_g_at 0.94 98811_at
102722_g_at 0.9 98941_r_at
102722_g_at 0.97 99357_at
102722_g_at 0.96 99420_at
102722_g_at 0.97 99437_at
102722_g_at 0.91 99474_at
102722_g_at 0.91 99881_at
102722_g_at 0.98 5_at
100365_at 0.93 101757_at
100365_at 0.93 103744_at
100365_at 0.93 160856_at
100365_at 0.91 162198_f_at
100365_at 0.9 94055_at
100365_at 0.9 95404_at
100365_at 0.95 97415_at
100365_at 0.93 L09192_MA_at
102723_at 0.96 103227_at
102723_at 0.95 103239_at
102723_at 0.96 103259_at
102723_at 0.98 103310_at
102723_at 0.9 103463_at
102723_at 0.94 103707_at
102723_at 0.94 103980_at
102723_at 0.9 104120_at
102723_at 0.91 104468_at
102723_at 0.94 104481_at
102723_at 0.94 104617_at
102723_at 0.9 104631_g_at
102723_at 0.96 160647_at
102723_at 0.97 160729_f_at
102723_at 0.91 160867_at
102723_at 0.91 160952_r_at
102723_at 0.96 161037_at
102723_at 0.92 161053_at
102723_at 0.94 161242_f_at
102723_at 0.96 161322_r_at
102723_at 0.94 161431_i_at
102723_at 0.93 161517_at
102723_at 0.93 161681_i_at
102723_at 0.94 161720_r_at
102723_at 0.91 161774_f_at
102723_at 0.97 161910_at
102723_at 0.95 162024_at
102723_at 0.93 162137_f_at
102723_at 0.91 162208_f_at
102723_at 0.94 162209_r_at
102723_at 0.92 162216_i_at
102723_at 0.98 162293_r_at
102723_at 0.94 162346_f_at
102723_at 0.93 162376_r_at
102723_at 0.92 162401_f_at
102723_at 0.93 92218_at
102723_at 0.94 92235_g_at
102723_at 0.94 92238_at
102723_at 0.94 92323_at
102723_at 0.93 92536_at
102723_at 0.92 92537_g_at
102723_at 0.94 92697_at
102723_at 0.91 92722_f_at
102723_at 0.97 92735_at
102723_at 0.95 92873_f_at
102723_at 0.91 93106_i_at
102723_at 0.92 93226_i_at
102723_at 0.9 93228_at
102723_at 0.9 93394_at
102723_at 0.9 93441_at
102723_at 0.92 93514_at
102723_at 0.94 93526_at
102723_at 0.96 93801_at
102723_at 0.91 94086_at
102723_at 0.91 94118_r_at
102723_at 0.96 94185_at
102723_at 0.94 94370_at
102723_at 0.95 94423_at
102723_at 0.93 94687_at
102723_at 0.95 94718_at
102723_at 0.93 95148_at
102723_at 0.92 95246_at
102723_at 0.96 95281_at
102723_at 0.92 95314_at
102723_at 0.94 95349_g_at
102723_at 0.97 95370_at
102723_at 0.91 95387_f_at
102723_at 0.93 95464_at
102723_at 0.93 95945_at
102723_at 0.91 96514_at
102723_at 0.97 96551_at
102723_at 0.92 96588_at
102723_at 0.95 96722_at
102723_at 0.91 96812_at
102723_at 0.92 97128_at
102723_at 0.97 97576_f_at
102723_at 0.97 97651_at
102723_at 0.96 97741_at
102723_at 0.95 98052_at
102723_at 0.94 98281_at
102723_at 0.92 98374_at
102723_at 0.91 98505_i_at
102723_at 0.94 98518_f_at
102723_at 0.93 98804_at
102723_at 0.96 99357_at
102723_at 0.94 99419_g_at
102723_at 0.95 99420_at
102723_at 0.94 99433_at
102723_at 0.94 99437_at
102723_at 0.91 99843_at
102723_at 0.94 5_at
102724_at 0.96 104258_at
102724_at 0.93 93548_at
102724_at 0.91 97125_f_at
102725_at 0.91 104442_at
102725_at 0.94 161532_f_at
102725_at 0.93 162010_r_at
102725_at 0.9 162099_f_at
102725_at 0.91 94820_r_at
102725_at 0.94 95147_at
102726_at 0.91 93294_at
102726_at 0.92 95604_at
102727_at 0.99 104063_at
102727_at 0.93 104694_at
102727_at 0.95 104725_at
102727_at 0.96 160247_at
102727_at 0.91 160773_at
102727_at 0.9 94343_at
102727_at 0.9 99947_at
102728_f_at 0.91 104704_at
102728_f_at 0.91 160262_at
102728_f_at 0.9 92572_at
102728_f_at 0.94 93026_at
102728_f_at 0.92 94502_at
102728_f_at 0.92 95681_f_at
102728_f_at 0.92 96146_at
102728_f_at 0.92 97949_at
102728_f_at 0.92 99620_at
102729_f_at 0.94 102820_at
102729_f_at 0.94 103432_at
102729_f_at 0.9 103818_at
102729_f_at 0.92 103886_at
102729_f_at 0.91 103887_at
102729_f_at 0.95 104737_at
102729_f_at 0.92 160073_i_at
102729_f_at 0.92 160097_at
102729_f_at 0.96 160143_r_at
102729_f_at 0.97 160259_at
102729_f_at 0.92 160886_i_at
102729_f_at 0.98 161229_at
102729_f_at 0.93 161347_r_at
102729_f_at 0.98 161520_at
102729_f_at 0.91 161608_r_at
102729_f_at 0.91 161621_r_at
102729_f_at 0.93 161634_r_at
102729_f_at 0.97 161647_f_at
102729_f_at 0.95 161958_at
102729_f_at 0.9 162130_r_at
102729_f_at 0.91 162211_r_at
102729_f_at 0.98 162345_at
102729_f_at 0.91 92339_at
102729_f_at 0.94 92590_at
102729_f_at 0.94 92837_f_at
102729_f_at 0.91 93012_at
102729_f_at 0.96 93050_at
102729_f_at 0.9 93570_at
102729_f_at 0.94 95546_g_at
102729_f_at 0.93 95988_r_at
102729_f_at 0.97 96033_at
102729_f_at 0.9 96278_at
102729_f_at 0.92 96292_r_at
102729_f_at 0.97 96420_at
102729_f_at 0.91 97171_f_at
102729_f_at 0.93 97405_at
102729_f_at 0.97 97523_i_at
102729_f_at 0.96 97690_at
102729_f_at 0.93 97742_s_at
102729_f_at 0.96 98381_at
102729_f_at 0.97 98565_at
102729_f_at 0.97 98790_s_at
102729_f_at 0.97 99358_at
102729_f_at 0.98 99776_at
102730_at 0.94 160685_at
102730_at 0.97 161022_at
102730_at 0.92 161142_at
102730_at 0.9 97122_at
102731_g_at 0.92 161260_f_at
102731_g_at 0.91 162136_r_at
102731_g_at 0.9 93004_r_at
102731_g_at 0.92 99598_g_at
102732_at 0.91 94450_at
102732_at 0.96 96675_at
100366_at 0.91 102238_at
100366_at 0.91 103286_at
100366_at 0.91 103623_at
100366_at 0.93 104532_at
100366_at 0.92 160510_f_at
100366_at 0.94 94360_at
100366_at 0.9 94772_at
100366_at 0.91 96971_f_at
100366_at 0.93 MurIL10_at
102733_at 0.92 103053_at
102733_at 0.91 161714_f_at
102733_at 0.91 161949_at
102733_at 0.97 162354_f_at
102733_at 0.93 93251_at
102733_at 0.92 95119_at
102733_at 0.9 95717_at
102733_at 0.94 97268_i_at
102734_at 0.98 104255_at
102734_at 0.9 92731_at
102734_at 0.92 99809_at
102735_at 0.91 102908_at
102735_at 0.91 103552_at
102735_at 0.91 103801_at
102735_at 0.91 103941_at
102735_at 0.92 161476_at
102735_at 0.92 161697_r_at
102735_at 0.91 161746_i_at
102735_at 0.94 162062_r_at
102735_at 0.9 92557_at
102735_at 0.9 97153_at
102735_at 0.94 97931_i_at
102735_at 0.91 98311_at
102735_at 0.93 98479_f_at
102736_at 0.94 103514_at
102736_at 0.93 160976_at
102736_at 0.9 162155_f_at
102736_at 0.93 94510_at
102736_at 0.93 94686_at
102736_at 0.9 95584_at
102736_at 0.93 97474_r_at
102736_at 0.95 97693_at
102736_at 0.92 99339_r_at
102737_at 0.91 103877_at
102737_at 0.91 104650_at
102737_at 0.9 160463_at
102737_at 0.93 161946_r_at
102737_at 0.94 93635_at
102738_s_at 0.9 162398_at
102738_s_at 0.96 92324_at
102738_s_at 0.91 92876_at
102738_s_at 0.9 96135_at
102739_s_at 0.93 103882_at
102739_s_at 0.92 160909_at
102739_s_at 0.91 161776_at
102739_s_at 0.9 162052_i_at
102739_s_at 0.96 92264_at
102739_s_at 0.92 93817_at
102739_s_at 0.91 97931_i_at
102739_s_at 0.91 98000_at
102739_s_at 0.92 98451_at
102739_s_at 0.94 98792_at
102740_at 0.93 160342_r_at
102740_at 0.94 160799_at
102740_at 0.91 161069_at
102740_at 0.92 161371_r_at
102740_at 0.91 161976_r_at
102740_at 0.95 162264_s_at
102740_at 0.92 92188_s_at
102740_at 0.92 92502_at
102740_at 0.91 94491_at
102740_at 0.92 94563_at
102740_at 0.92 94665_at
102740_at 0.9 94833_at
102740_at 0.95 94921_i_at
102740_at 0.91 95597_at
102740_at 0.9 95808_g_at
102740_at 0.93 95964_at
102740_at 0.9 96010_at
102740_at 0.92 96193_at
102740_at 0.92 97137_at
102740_at 0.96 97270_at
102740_at 0.95 98326_f_at
102740_at 0.93 99818_at
102740_at 0.93 99867_at
102740_at 0.94 99873_at
102741_at 0.92 102768_i_at
102741_at 0.97 102784_at
102741_at 0.91 103580_at
102741_at 0.92 160865_at
102741_at 0.92 95683_g_at
102741_at 0.9 98944_at
102741_at 0.94 99157_at
102742_g_at 0.94 92201_at
102742_g_at 0.92 96485_at
102742_g_at 0.93 98462_s_at
102742_g_at 0.93 99466_at
102742_g_at 0.92 99564_at
102742_g_at 0.9 L09192_5_at
100367_g_at 0.93 101440_at
100367_g_at 0.92 102407_at
100367_g_at 0.92 102869_at
100367_g_at 0.94 161769_r_at
100367_g_at 0.96 92290_at
100367_g_at 0.91 93808_at
100367_g_at 0.91 96373_at
102743_at 0.92 103054_at
102743_at 0.9 160897_at
102743_at 0.92 161703_f_at
102744_at 0.93 161581_r_at
102744_at 0.93 94260_at
102744_at 0.9 99559_at
102745_at 0.9 104260_at
102745_at 0.91 160544_at
102745_at 0.94 97909_at
102746_at 0.9 162304_r_at
102746_at 0.91 92244_at
102746_at 0.94 92502_at
102746_at 0.91 92582_at
102746_at 0.91 92667_at
102746_at 0.92 93604_f_at
102746_at 0.92 95964_at
102746_at 0.9 96044_at
102746_at 0.92 99927_at
102747_at 0.92 103253_at
102747_at 0.92 104501_at
102747_at 0.91 160212_at
102747_at 0.92 160751_i_at
102747_at 0.92 162077_f_at
102747_at 0.95 93642_at
102747_at 0.92 96227_at
102747_at 0.91 98933_at
102748_at 0.9 102844_at
102748_at 0.92 102973_f_at
102748_at 0.9 102977_at
102748_at 0.97 103041_at
102748_at 0.92 103556_at
102748_at 0.96 103845_at
102748_at 0.9 103896_f_at
102748_at 0.94 160436_at
102748_at 0.9 161372_f_at
102748_at 0.92 161473_f_at
102748_at 0.91 161531_r_at
102748_at 0.93 161775_f_at
102748_at 0.99 162151_i_at
102748_at 0.98 162302_f_at
102748_at 0.96 162334_r_at
102748_at 0.94 162378_r_at
102748_at 0.98 162485_at
102748_at 0.93 92289_at
102748_at 0.95 92457_at
102748_at 0.98 92476_at
102748_at 0.93 92505_g_at
102748_at 0.98 92742_at
102748_at 0.9 92781_at
102748_at 0.99 92926_at
102748_at 0.97 92997_g_at
102748_at 0.91 93040_at
102748_at 0.94 93085_at
102748_at 0.91 93146_at
102748_at 0.94 93209_at
102748_at 0.99 93330_at
102748_at 0.91 93349_at
102748_at 0.97 93785_at
102748_at 0.95 93807_at
102748_at 0.92 93906_s_at
102748_at 0.91 94515_at
102748_at 0.94 94714_at
102748_at 0.94 95030_at
102748_at 0.98 95350_at
102748_at 0.93 95471_at
102748_at 0.94 96123_at
102748_at 0.94 96203_at
102748_at 0.94 96426_at
102748_at 0.93 96507_at
102748_at 0.96 96515_at
102748_at 0.91 96599_at
102748_at 0.9 96643_at
102748_at 0.95 96918_at
102748_at 0.97 97317_at
102748_at 0.94 97431_at
102748_at 0.95 97730_at
102748_at 0.94 98760_at
102748_at 0.96 98974_at
102748_at 0.96 99404_at
102749_at 0.91 103843_at
102749_at 0.91 160094_at
102749_at 0.93 93740_at
102749_at 0.92 96955_at
102749_at 0.94 98492_at
102749_at 0.91 99479_at
102749_at 0.92 M32599_3_at
102749_at 0.92 M32599_5_at
102750_at 0.91 102838_at
102750_at 0.9 102929_s_at
102750_at 0.96 103022_at
102750_at 0.96 160119_at
102750_at 0.91 161741_r_at
102750_at 0.94 93381_at
102750_at 0.9 93902_at
102750_at 0.9 93975_at
102750_at 0.91 95933_f_at
102750_at 0.93 97713_at
102750_at 0.91 98000_at
102750_at 0.92 98451_at
102751_at 0.92 102974_at
102751_at 0.91 103472_at
102751_at 0.93 104748_s_at
102751_at 0.92 93703_at
102751_at 0.92 94187_at
102751_at 0.91 96828_at
102751_at 0.91 5_at
102752_at 0.9 103664_r_at
102752_at 0.9 103713_at
102752_at 0.91 95462_at
102752_at 0.94 97456_at
100368_at 0.91 95848_at
100368_at 0.91 99424_at
100022_at 0.91 102803_at
100022_at 0.92 160204_at
100022_at 0.94 94318_at
100022_at 0.93 98496_at
102753_at 0.91 103614_at
102753_at 0.9 161575_f_at
102753_at 0.93 161707_f_at
102753_at 0.9 93401_g_at
102753_at 0.92 95563_at
102753_at 0.9 97213_at
102754_at 0.95 92358_at
102754_at 0.9 92660_f_at
102754_at 0.9 93839_at
102754_at 0.94 96572_at
102754_at 0.92 97197_r_at
102754_at 0.91 97753_at
102754_at 0.97 98110_at
102754_at 0.96 98892_at
102754_at 0.95 99058_at
102755_at 0.92 103945_at
102755_at 0.9 160939_at
102755_at 0.96 92266_at
102755_at 0.96 94392_f_at
102755_at 0.91 96546_r_at
102755_at 0.92 98416_at
102755_at 0.91 99631_f_at
102755_at 0.91 99884_at
102758_at 0.92 103525_at
102758_at 0.93 104407_at
102758_at 0.92 160906_i_at
102758_at 0.96 92359_at
102758_at 0.9 92966_g_at
102758_at 0.94 93274_at
102758_at 0.94 95093_at
102759_at 0.91 103366_at
102759_at 0.93 104389_at
102759_at 0.91 92663_at
102759_at 0.91 95460_at
102759_at 0.92 97393_at
102759_at 0.92 98923_at
102761_at 0.93 103756_at
102761_at 0.9 104225_at
102761_at 0.95 93450_at
102761_at 0.9 96753_at
102762_r_at 0.95 161489_r_at
102762_r_at 0.9 161512_r_at
102762_r_at 0.92 161621_r_at
102762_r_at 0.93 161657_f_at
102762_r_at 0.93 161966_f_at
102762_r_at 0.95 162270_r_at
102762_r_at 0.91 162345_at
102762_r_at 0.93 94726_at
102762_r_at 0.95 99406_at
102762_r_at 0.93 99776_at
102763_at 0.91 103658_r_at
102763_at 0.94 103803_at
102763_at 0.95 160978_at
102763_at 0.97 162021_r_at
102763_at 0.9 162138_s_at
102763_at 0.93 162233_r_at
102763_at 0.91 162405_at
102763_at 0.9 96676_at
102763_at 0.92 97002_f_at
102763_at 0.97 97766_at
102763_at 0.9 98955_at
102763_at 0.9 99142_at
102763_at 0.93 99530_at
102764_at 0.92 97220_at
102765_at 0.92 103909_at
102765_at 0.92 92533_at
102765_at 0.94 97194_at
102765_at 0.9 98049_at
102765_at 0.91 98866_at
102765_at 0.91 99607_at
100369_at 0.95 101142_at
100369_at 0.91 102083_at
100369_at 0.95 103821_at
100369_at 0.91 104057_at
100369_at 0.97 161383_r_at
100369_at 0.9 92294_at
100369_at 0.91 94156_at
100369_at 0.9 98446_s_at
100369_at 0.94 98950_at
102766_at 0.9 162108_f_at
102767_at 0.91 93387_at
102767_at 0.91 93888_at
102767_at 0.91 94432_at
102767_at 0.92 94842_at
102767_at 0.94 98324_at
102767_at 0.95 98463_at
102768_i_at 0.96 102784_at
102768_i_at 0.9 94956_at
102768_i_at 0.91 95371_g_at
102768_i_at 0.92 95683_g_at
102768_i_at 0.91 96325_at
102768_i_at 0.96 97554_at
102768_i_at 0.93 98604_at
102768_i_at 0.93 98625_s_at
102768_i_at 0.91 98944_at
102768_i_at 0.91 99157_at
102768_i_at 0.94 99166_at
102769_f_at 0.96 160587_at
102769_f_at 0.91 94521_at
102769_f_at 0.91 97528_at
102769_f_at 0.91 98455_at
102770_at 0.9 102804_at
102770_at 0.94 102866_at
102770_at 0.9 103372_at
102770_at 0.92 103854_at
102770_at 0.92 161324_r_at
102770_at 0.91 161633_r_at
102770_at 0.96 161842_r_at
102770_at 0.92 161995_r_at
102770_at 0.92 162089_r_at
102770_at 0.9 162263_f_at
102770_at 0.92 162371_r_at
102770_at 0.91 162458_i_at
102770_at 0.95 92778_i_at
102770_at 0.91 92951_at
102770_at 0.91 93225_s_at
102770_at 0.9 94642_at
102770_at 0.95 96968_at
102770_at 0.93 97873_at
102771_at 0.92 103678_at
102771_at 0.93 103860_at
102771_at 0.92 160558_at
102771_at 0.9 161466_r_at
102771_at 0.9 98118_at
102772_at 0.91 103460_at
102772_at 0.9 94043_at
102772_at 0.91 97375_at
102772_at 0.91 97401_at
102772_at 0.94 98766_at
102772_at 0.91 99432_at
102773_at 0.9 162445_at
102773_at 0.9 93820_at
102773_at 0.92 94114_at
102773_at 0.92 95985_at
102773_at 0.9 99405_at
102774_at 0.9 96499_at
102774_at 0.92 99456_at
102776_at 0.93 160072_at
102776_at 0.92 93511_at
102776_at 0.91 96813_f_at
102776_at 0.91 98822_at
100370_at 0.93 101078_at
100370_at 0.93 92626_at
100370_at 0.91 99084_s_at
102777_at 0.93 104604_at
102777_at 0.93 161838_f_at
102778_at 0.94 103639_at
102778_at 0.9 104526_at
102778_at 0.9 160407_at
102778_at 0.92 161151_at
102778_at 0.91 161307_f_at
102778_at 0.9 161321_i_at
102778_at 0.92 161323_f_at
102778_at 0.9 161695_f_at
102778_at 0.97 161953_at
102778_at 0.96 161992_at
102778_at 0.91 162259_f_at
102778_at 0.93 162409_r_at
102778_at 0.92 92550_at
102778_at 0.92 92618_at
102778_at 0.91 93601_at
102778_at 0.92 93669_f_at
102778_at 0.99 93848_at
102778_at 0.9 95631_at
102778_at 0.92 95793_at
102778_at 0.91 95974_at
102778_at 0.93 96390_at
102778_at 0.93 96616_at
102778_at 0.93 97099_at
102778_at 0.9 97598_at
102778_at 0.92 97645_f_at
102779_at 0.92 103283_at
102779_at 0.94 161339_f_at
102779_at 0.95 92671_f_at
102779_at 0.93 93975_at
102779_at 0.91 94020_at
102779_at 0.92 97920_at
102779_at 0.92 98020_at
102780_at 0.93 92765_s_at
102780_at 0.91 92989_f_at
102781_at 0.91 103283_at
102781_at 0.91 104283_at
102781_at 0.92 104694_at
102781_at 0.92 104725_at
102781_at 0.91 95028_r_at
102781_at 0.91 97357_at
102781_at 0.95 97394_at
102781_at 0.92 99994_at
102782_at 0.94 103710_at
102782_at 0.91 104494_at
102782_at 0.98 160839_at
102782_at 0.94 160866_at
102782_at 0.95 96738_at
102782_at 0.92 97897_at
102783_at 0.92 102865_at
102783_at 0.95 104021_at
102783_at 0.95 160146_r_at
102783_at 0.95 160572_at
102783_at 0.93 160893_at
102783_at 0.93 160928_at
102783_at 0.96 161148_f_at
102783_at 0.96 161682_f_at
102783_at 0.94 161940_r_at
102783_at 0.91 161988_f_at
102783_at 0.91 92425_at
102783_at 0.9 94104_at
102783_at 0.9 94134_at
102783_at 0.95 96792_at
102783_at 0.91 97191_at
102783_at 0.9 97470_at
102783_at 0.95 M32599_3_st
102784_at 0.9 160111_at
102784_at 0.9 160865_at
102784_at 0.91 95371_g_at
102784_at 0.96 95683_g_at
102784_at 0.92 97473_at
102784_at 0.92 97554_at
102784_at 0.94 98944_at
102784_at 0.95 99157_at
102784_at 0.9 99166_at
102785_at 0.95 103003_i_at
102785_at 0.95 161699_i_at
102785_at 0.9 162386_at
102785_at 0.91 92899_at
102785_at 0.93 95896_at
102785_at 0.93 97533_at
102785_at 0.97 97774_at
102785_at 0.9 98440_at
102785_at 0.9 98466_r_at
102785_at 0.92 99185_at
102786_at 0.96 103018_at
102786_at 0.9 103515_at
102786_at 0.92 162006_r_at
102786_at 0.9 162165_f_at
102786_at 0.96 95282_at
102786_at 0.93 97512_at
100371_at 0.92 101442_f_at
100371_at 0.9 93821_at
100371_at 0.97 94998_at
102787_at 0.9 104250_at
102787_at 0.9 160176_at
102787_at 0.9 94757_at
102787_at 0.94 95117_at
102787_at 0.94 95355_at
102787_at 0.91 96128_at
102787_at 0.91 99449_at
102788_s_at 0.96 103998_at
102788_s_at 0.91 160521_at
102788_s_at 0.91 160746_at
102788_s_at 0.97 161285_r_at
102788_s_at 0.93 161525_f_at
102788_s_at 0.92 92717_at
102788_s_at 0.93 94798_at
102788_s_at 0.91 98358_at
102789_at 0.92 103529_at
102789_at 0.93 98894_at
102790_at 0.98 160715_at
102790_at 0.91 96907_at
102790_at 0.92 97549_at
102790_at 0.93 97857_at
102791_at 0.9 160324_at
102791_at 0.91 97217_at
102792_at 0.95 103974_at
102792_at 0.92 103986_at
102792_at 0.9 161539_f_at
102792_at 0.92 161758_r_at
102792_at 0.9 93124_at
102792_at 0.94 93542_at
102792_at 0.96 97658_f_at
102792_at 0.91 99417_at
102793_at 0.91 103010_at
102793_at 0.9 103481_at
102793_at 0.9 103897_r_at
102793_at 0.92 103984_at
102793_at 0.96 160707_at
102793_at 0.9 162037_f_at
102793_at 0.94 162274_f_at
102793_at 0.92 92480_f_at
102793_at 0.94 92486_at
102793_at 0.91 92645_at
102793_at 0.93 93566_at
102793_at 0.93 93932_at
102793_at 0.91 94635_at
102793_at 0.94 94719_at
102793_at 0.91 95956_at
102793_at 0.93 99325_at
102794_at 0.91 104409_at
102794_at 0.93 93602_at
102794_at 0.91 94948_at
102794_at 0.91 98022_at
102795_at 0.94 161580_f_at
102795_at 0.91 162064_at
102795_at 0.92 162316_f_at
102795_at 0.92 92347_at
102795_at 0.92 93091_s_at
102795_at 0.91 95305_at
102795_at 0.94 95359_at
102795_at 0.92 96846_at
102795_at 0.91 96896_at
102795_at 0.94 97927_at
102795_at 0.95 98983_at
102795_at 0.92 99051_at
102795_at 0.92 99906_at
102796_at 0.9 104442_at
102796_at 0.94 161066_at
102796_at 0.92 95300_at
102796_at 0.91 96624_r_at
102796_at 0.9 97199_at
100372_at 0.9 161745_f_at
100372_at 0.9 95938_at
102797_at 0.91 103726_at
102797_at 0.93 160818_at
102797_at 0.92 94378_at
102797_at 0.9 95550_at
102797_at 0.91 95916_at
102797_at 0.94 99516_at
102798_at 0.9 104500_at
102798_at 0.91 92200_at
102798_at 0.91 93453_at
102798_at 0.91 94760_at
102798_at 0.92 96604_at
102799_at 0.92 161330_r_at
102799_at 0.9 161840_f_at
102799_at 0.94 93434_at
102799_at 0.9 94787_at
102799_at 0.91 95563_at
102799_at 0.9 97724_at
102800_at 0.9 96694_at
102801_at 0.93 104336_at
102801_at 0.94 161372_f_at
102801_at 0.9 92546_r_at
102801_at 0.94 93871_at
102801_at 0.92 95676_at
102801_at 0.94 98045_s_at
102801_at 0.92 99805_at
102802_at 0.91 93310_at
102802_at 0.9 98588_at
102803_at 0.9 160683_at
102803_at 0.92 161061_r_at
102804_at 0.9 103002_at
102804_at 0.91 103387_at
102804_at 0.93 160194_at
102804_at 0.93 160874_r_at
102804_at 0.94 161238_f_at
102804_at 0.96 161407_i_at
102804_at 0.91 161454_r_at
102804_at 0.91 93042_at
102804_at 0.94 94697_at
102804_at 0.91 95090_at
102804_at 0.92 96318_at
102804_at 0.94 96968_at
102805_at 0.92 104391_s_at
102805_at 0.93 104424_at
102806_g_at 0.91 102921_s_at
102806_g_at 0.92 104074_at
102806_g_at 0.92 160068_at
102806_g_at 0.93 160989_r_at
102806_g_at 0.92 162075_r_at
102806_g_at 0.93 162175_at
102806_g_at 0.91 162316_f_at
102806_g_at 0.93 92841_f_at
102806_g_at 0.91 93197_at
102806_g_at 0.91 94526_at
102806_g_at 0.9 97109_at
102806_g_at 0.93 97535_at
102806_g_at 0.91 98456_at
102806_g_at 0.95 98556_at
100373_at 0.93 100779_at
100373_at 0.9 101724_at
100373_at 0.96 102627_at
100373_at 0.95 102882_at
100373_at 0.92 103203_f_at
100373_at 0.93 104487_at
100373_at 0.91 161105_at
100373_at 0.91 161118_r_at
100373_at 0.91 92508_s_at
100373_at 0.91 94698_at
100373_at 0.92 94786_at
100373_at 0.93 99839_at
102807_at 0.92 103956_at
102807_at 0.91 104463_at
102807_at 0.93 160147_r_at
102807_at 0.97 160280_at
102807_at 0.96 160754_at
102807_at 0.91 160878_at
102807_at 0.92 161287_f_at
102807_at 0.9 162130_r_at
102807_at 0.92 93767_i_at
102807_at 0.93 95034_f_at
102807_at 0.98 96550_at
102808_at 0.92 103381_at
102808_at 0.91 92180_at
102809_s_at 0.9 104148_at
102809_s_at 0.9 161883_f_at
102809_s_at 0.94 97368_at
102809_s_at 0.91 99120_f_at
102811_at 0.91 103394_at
102811_at 0.91 93339_at
102811_at 0.91 98409_at
102811_at 0.9 98965_at
102812_i_at 0.94 161097_at
102812_i_at 0.93 161356_at
102812_i_at 0.94 161442_at
102812_i_at 0.95 161884_r_at
102812_i_at 0.92 162092_f_at
102812_i_at 0.91 162394_r_at
102812_i_at 0.93 93698_at
102812_i_at 0.92 94470_i_at
102812_i_at 0.95 95305_at
102812_i_at 0.93 96242_at
102812_i_at 0.91 96852_at
102812_i_at 0.93 97278_at
102812_i_at 0.93 98053_at
102812_i_at 0.91 98321_at
102812_i_at 0.96 5_st
102813_f_at 0.9 104339_at
102813_f_at 0.97 104470_at
102813_f_at 0.91 94161_at
102814_f_at 0.94 161165_f_at
102814_f_at 0.9 161669_r_at
102814_f_at 0.98 161815_f_at
102814_f_at 0.92 92416_at
102814_f_at 0.91 92875_s_at
102814_f_at 0.95 95018_r_at
102814_f_at 0.9 95453_f_at
102814_f_at 0.9 96096_f_at
102814_f_at 0.9 96514_at
[truncated: 1,413,840 more chars]
